# Supplementary material for: Transcriptomic analysis of cork during seasonal growth highlights regulatory and developmental processes from phellogen to phellem formation
Source: Sci Rep. 2021 Jun 8;11:12053. doi: 10.1038/s41598-021-90938-5 (PMC8187341; doi:10.1038/s41598-021-90938-5)
Supplement: Supplementary file 2 — Supplementary Information 2. [file 41598_2021_90938_MOESM2_ESM.xlsx]

## Sheet: SupplementaL_Dataset_1
Supplemental Data Set 1. Complete transcript list identified in the RNAseq data. For each transcript is shown: the expression value (rlog of count data) for each month, the Arabidopsis functional annotation, the expression ratios (Log2FC) of month pair-wise comparison and if it is differentially expressed (DE) and in which K-means cluster is classified.
Gene Identifiers		rlog_data (transformed value of normalized read counts)											Best A. thaliana							June/April				July/April				June/Julyl				Cluster number
ids	CorkOak_ID	ap1_11162_CGATG	ap2_11163_TGACC	ap3_11164_CAGAT	ap4_11165_CCGTC	ju1_11166_GTTTC	ju3_11167_ATCAC	ju4_11168_GCCAA	jl1_11169_ACTTG	jl2_11170_TAGCT	jl3_11171_GGCTA	jl4_11172_CTTGT	ID isoform	First ID isoform	ID gene	Type	Short_description	Curator_summary	Computational_description	Mean of normalized read counts	log2FoldChange	padj	DE June/April	Mean of normalized read counts	log2FoldChange	padj	DE July/April	Mean of normalized read counts	log2FoldChange	padj	DE June/july	k-4 clusters robust
gene_1	LOC112022923	1.26891	1.27109	1.92145	1.26875	1.27219	1.27313	1.27236	1.27232	1.26901	1.27041	1.2744	AT1G49100.1	AT1G49100.1	AT1G49100	protein_coding	Leucine-rich repeat protein kinase family protein	0	Leucine-rich repeat protein kinase family protein; FUNCTIONS IN: kinase activity; INVOLVED IN: protein amino acid phosphorylation; LOCATED IN: endomembrane system; CONTAINS InterPro DOMAIN/s: Protein kinase, ATP binding site (InterPro:IPR017441), Serine/threonine-protein kinase domain (InterPro:IPR002290), Leucine-rich repeat (InterPro:IPR001611), Serine-threonine/tyrosine-protein kinase (InterPr…	6.55908	-0.546605	NA		6.55908	-0.60181	NA		6.55908	0	NA
gene_100	LOC112023399	3.11204	2.76954	2.59594	2.54041	4.20752	2.48575	2.87849	3.0575	2.453	2.52818	2.49534	AT5G36930.3	AT5G36930.3	AT5G36930	protein_coding	Disease resistance protein (TIR-NBS-LRR class) family	0	Disease resistance protein (TIR-NBS-LRR class) family; FUNCTIONS IN: transmembrane receptor activity, ATP binding; INVOLVED IN: signal transduction, defense response, apoptosis, innate immune response; LOCATED IN: intrinsic to membrane; EXPRESSED IN: 19 plant structures; EXPRESSED DURING: 13 growth stages; CONTAINS InterPro DOMAIN/s: NB-ARC (InterPro:IPR002182), Disease resistance protein (InterP…	21.8347	1.34858	NA		21.8347	-0.143885	NA		21.8347	-1.49246	NA
gene_1000	LOC112022286	3.69912	3.47412	3.62899	3.82074	3.06771	3.12034	3.27171	3.33933	3.19646	3.12767	3.41178	AT1G77360.2	AT1G77360.2	AT1G77360	protein_coding	Tetratricopeptide repeat (TPR)-like superfamily protein	0	Tetratricopeptide repeat (TPR)-like superfamily protein; CONTAINS InterPro DOMAIN/s: Pentatricopeptide repeat (InterPro:IPR002885); BEST Arabidopsis thaliana protein match is: Tetratricopeptide repeat (TPR)-like superfamily protein (TAIR:AT1G71060.1); Has 41021 Blast hits to 13124 proteins in 297 species: Archae - 2; Bacteria - 34; Metazoa - 347; Fungi - 738; Plants - 38768; Viruses - 0; Other Eu…	11.8219	-2.08383	0.00919889	DE June/April	11.8219	-1.44962	0.0708703		11.8219	0.634208	NA		2
gene_1001	LOC112022190	6.20917	5.4685	6.25182	7.33604	6.06212	5.90798	5.64654	5.90922	5.57256	5.67444	6.24366	AT1G77360.2	AT1G77360.2	AT1G77360	protein_coding	Tetratricopeptide repeat (TPR)-like superfamily protein	0	Tetratricopeptide repeat (TPR)-like superfamily protein; CONTAINS InterPro DOMAIN/s: Pentatricopeptide repeat (InterPro:IPR002885); BEST Arabidopsis thaliana protein match is: Tetratricopeptide repeat (TPR)-like superfamily protein (TAIR:AT1G71060.1); Has 41021 Blast hits to 13124 proteins in 297 species: Archae - 2; Bacteria - 34; Metazoa - 347; Fungi - 738; Plants - 38768; Viruses - 0; Other Eu…	78.5492	-0.934478	0.246218		78.5492	-0.962059	0.197582		78.5492	-0.0275809	0.998426
gene_1002	LOC112022159	10.2331	10.6287	10.4617	10.3472	10.1537	10.3979	10.2471	10.4009	10.2828	10.3671	10.7037	AT1G77350.2	AT1G77350.2	AT1G77350	protein_coding	0	0	unknown protein; FUNCTIONS IN: molecular_function unknown; INVOLVED IN: biological_process unknown; LOCATED IN: endomembrane system; EXPRESSED IN: 23 plant structures; EXPRESSED DURING: 13 growth stages; CONTAINS InterPro DOMAIN/s: Protein of unknown function KRTCAP2 (InterPro:IPR018614); Has 141 Blast hits to 141 proteins in 57 species: Archae - 0; Bacteria - 0; Metazoa - 96; Fungi - 0; Plants -…	1349.15	-0.194312	0.533692		1349.15	0.0277766	0.940378		1349.15	0.222088	0.80045
gene_1003	LOC112021945	6.91645	8.31341	8.3491	8.05089	5.03218	8.23534	8.71357	8.11968	8.5375	8.75631	8.51714	AT1G48140.1	AT1G48140.1	AT1G48140	protein_coding	dolichol-phosphate mannosyltransferase-related	0	dolichol-phosphate mannosyltransferase-related; FUNCTIONS IN: molecular_function unknown; INVOLVED IN: biological_process unknown; LOCATED IN: endomembrane system; EXPRESSED IN: 24 plant structures; EXPRESSED DURING: 15 growth stages; CONTAINS InterPro DOMAIN/s: Dolichol-phosphate mannosyltransferase subunit 3 (InterPro:IPR013174); Has 82 Blast hits to 81 proteins in 36 species: Archae - 0; Bacte…	323.933	0.0499826	0.972657		323.933	0.449866	0.684388		323.933	0.399883	0.937597
gene_1004	LOC112022170	5.87213	6.41402	6.63353	6.18491	6.01728	6.11823	6.52069	5.70254	6.17553	6.38629	6.24397	AT1G21651.1	AT1G21651.1	AT1G21651	protein_coding	zinc ion binding	0	zinc ion binding; FUNCTIONS IN: zinc ion binding; INVOLVED IN: biological_process unknown; LOCATED IN: cellular_component unknown; CONTAINS InterPro DOMAIN/s: WD40 repeat 2 (InterPro:IPR019782), Zinc finger, RING-type (InterPro:IPR001841), WD40 repeat (InterPro:IPR001680), G-protein beta WD-40 repeat, region (InterPro:IPR020472), WD40 repeat-like-containing domain (InterPro:IPR011046), WD40-repea…	77.1681	-0.118	0.891583		77.1681	-0.262294	0.718084		77.1681	-0.144293	0.97867
gene_1005	LOC112022407	8.54476	8.3307	7.90517	7.88891	8.83747	8.5474	6.55575	7.70077	6.52605	6.76773	8.5488	AT1G48140.1	AT1G48140.1	AT1G48140	protein_coding	dolichol-phosphate mannosyltransferase-related	0	dolichol-phosphate mannosyltransferase-related; FUNCTIONS IN: molecular_function unknown; INVOLVED IN: biological_process unknown; LOCATED IN: endomembrane system; EXPRESSED IN: 24 plant structures; EXPRESSED DURING: 15 growth stages; CONTAINS InterPro DOMAIN/s: Dolichol-phosphate mannosyltransferase subunit 3 (InterPro:IPR013174); Has 82 Blast hits to 81 proteins in 36 species: Archae - 0; Bacte…	288.936	0.111048	0.928911		288.936	-0.563373	0.547944		288.936	-0.674421	0.804323
gene_10055	LOC112022139	-0.570979	-0.488824	-0.570949	-0.553621	-0.570549	-0.56993	-0.570526	-0.570531	-0.516658	-0.521349	-0.56677	AT5G09500.1	AT5G09500.1	AT5G09500	protein_coding	Ribosomal protein S19 family protein	0	Ribosomal protein S19 family protein; CONTAINS InterPro DOMAIN/s: Ribosomal protein S15, eukaryotic/archaeal (InterPro:IPR005713), Ribosomal protein S19/S15 (InterPro:IPR002222), Ribosomal protein S19 conserved site (InterPro:IPR020934); BEST Arabidopsis thaliana protein match is: Ribosomal protein S19 family protein (TAIR:AT5G09490.1); Has 7968 Blast hits to 7968 proteins in 3010 species: Archae…	0.684555	-0.19105	NA		0.684555	0.0223548	NA		0.684555	0.213405	NA
gene_1006	LOC112022151	7.05314	7.44774	6.14184	6.16943	7.56393	7.30636	7.38319	6.77985	7.04364	7.12232	7.61389	AT1G21651.1	AT1G21651.1	AT1G21651	protein_coding	zinc ion binding	0	zinc ion binding; FUNCTIONS IN: zinc ion binding; INVOLVED IN: biological_process unknown; LOCATED IN: cellular_component unknown; CONTAINS InterPro DOMAIN/s: WD40 repeat 2 (InterPro:IPR019782), Zinc finger, RING-type (InterPro:IPR001841), WD40 repeat (InterPro:IPR001680), G-protein beta WD-40 repeat, region (InterPro:IPR020472), WD40 repeat-like-containing domain (InterPro:IPR011046), WD40-repea…	147.875	0.759608	0.287075		147.875	0.454522	0.547561		147.875	-0.305086	0.937228
gene_1007	LOC112022146	1.98617	2.05268	1.98944	2.02975	1.94029	1.99508	1.94055	2.29437	1.93546	2.07084	2.77096	AT4G25810.1	AT4G25810.1	AT4G25810	protein_coding	xyloglucan endotransglycosylase 6	xyloglucan endotransglycosylase-related protein (XTR6)	xyloglucan endotransglycosylase 6 (XTR6); FUNCTIONS IN: hydrolase activity, acting on glycosyl bonds, xyloglucan:xyloglucosyl transferase activity, hydrolase activity, hydrolyzing O-glycosyl compounds; INVOLVED IN: carbohydrate metabolic process, cellular glucan metabolic process; LOCATED IN: cell wall; EXPRESSED IN: 14 plant structures; EXPRESSED DURING: 8 growth stages; CONTAINS InterPro DOMAIN…	5.6207	-0.284287	0.824215		5.6207	1.31353	0.161533		5.6207	1.59782	NA
gene_1008	LOC112022308	0.82361	0.825864	0.888721	0.823443	0.827023	0.828024	0.827201	0.827163	0.823706	0.82516	1.67916	AT5G57560.1	AT5G57560.1	AT5G57560	protein_coding	Xyloglucan endotransglucosylase/hydrolase family protein	Encodes a cell wall-modifying enzyme, rapidly upregulated in response to environmental stimuli	Touch 4 (TCH4); CONTAINS InterPro DOMAIN/s: Xyloglucan endotransglucosylase/hydrolase (InterPro:IPR016455), Xyloglucan endo-transglycosylase, C-terminal (InterPro:IPR010713), Concanavalin A-like lectin/glucanase, subgroup (InterPro:IPR013320), Concanavalin A-like lectin/glucanase (InterPro:IPR008985), Glycoside hydrolase, family 16 (InterPro:IPR000757), Glycoside hydrolase, family 16, active site…	3.80483	0.0290058	NA		3.80483	0.540887	NA		3.80483	0.511881	NA
gene_101	LOC112023495	-1.22602	-1.28566	-1.28818	-1.28821	-1.26395	-1.28245	-1.28357	-1.28363	-1.28819	-1.28692	-1.28079	AT5G17680.1	AT5G17680.1	AT5G17680	protein_coding	disease resistance protein (TIR-NBS-LRR class), putative	0	disease resistance protein (TIR-NBS-LRR class), putative; FUNCTIONS IN: transmembrane receptor activity, ATP binding; INVOLVED IN: signal transduction, defense response, apoptosis, innate immune response; LOCATED IN: intrinsic to membrane; EXPRESSED IN: 14 plant structures; EXPRESSED DURING: 6 growth stages; CONTAINS InterPro DOMAIN/s: Leucine-rich repeat, typical subtype (InterPro:IPR003591), NB…	0.348143	-0.0845464	NA		0.348143	-0.2213	NA		0.348143	-0.136753	NA
gene_1010	LOC112022448	8.24861	7.95162	8.25207	8.32186	7.67093	8.06115	7.73664	7.99453	8.30139	8.10821	8.68136	AT3G27930.1	AT3G27930.1	AT3G27930	protein_coding	0	0	unknown protein; FUNCTIONS IN: molecular_function unknown; INVOLVED IN: N-terminal protein myristoylation; LOCATED IN: cellular_component unknown; EXPRESSED IN: 23 plant structures; EXPRESSED DURING: 14 growth stages; Has 35 Blast hits to 35 proteins in 12 species: Archae - 0; Bacteria - 0; Metazoa - 0; Fungi - 0; Plants - 35; Viruses - 0; Other Eukaryotes - 0 (source: NCBI BLink).	287.529	-0.497676	0.214412		287.529	0.129776	0.789603		287.529	0.627452	0.314896
gene_1011	LOC112022398	8.74957	8.95657	9.0299	9.09476	9.55741	9.08828	9.66018	9.76206	9.71633	9.48273	9.93174	AT3G27925.1	AT3G27925.1	AT3G27925	protein_coding	DegP protease 1	Encodes a DegP protease; nuclear gene encoding chloroplast-targeted protease that can degrade two lumenal proteins, plastocyanin and OE33, suggesting a role as a general-purpose protease in the thylakoid lumen. Involved in the degradation of D1 protein of PS II, hence participating in the repair of PS II damages caused by photoinhibition.	DegP protease 1 (DEGP1); FUNCTIONS IN: serine-type peptidase activity, serine-type endopeptidase activity; INVOLVED IN: photosystem II repair, proteolysis, protein catabolic process; LOCATED IN: in 7 components; EXPRESSED IN: 24 plant structures; EXPRESSED DURING: 13 growth stages; CONTAINS InterPro DOMAIN/s: Serine/cysteine peptidase, trypsin-like (InterPro:IPR009003), Peptidase S1C, HrtA/DegP2/…	695.829	0.633641	0.0378869		695.829	0.976015	0.000119916		695.829	0.342374	0.667246
gene_1013	LOC112022036	-1.49342	-1.50306	-1.50573	-1.47086	-1.50185	-1.50094	-1.50168	-1.50172	-1.50573	-1.5039	-1.49984	AT3G01500.2;AT3G01500.1	AT3G01500.2	AT3G01500	protein_coding	carbonic anhydrase 1	Encodes a putative beta-carbonic anhydrase betaCA1. Together with betaCA4 (At1g70410) regulates CO2-controlled stomatal movements in guard cells.	carbonic anhydrase 1 (CA1); FUNCTIONS IN: carbonate dehydratase activity, zinc ion binding; INVOLVED IN: in 6 processes; LOCATED IN: in 8 components; EXPRESSED IN: 22 plant structures; EXPRESSED DURING: 14 growth stages; CONTAINS InterPro DOMAIN/s: Carbonic anhydrase, prokaryotic-like, conserved site (InterPro:IPR015892), Carbonic anhydrase (InterPro:IPR001765); BEST Arabidopsis thaliana protein …	0.227627	-0.188142	NA		0.227627	-0.236709	NA		0.227627	0	NA
gene_1014	LOC112022359	8.03076	6.59554	8.32607	7.94638	8.20276	8.3816	7.81429	7.82688	8.98385	8.36867	8.28459	AT2G20280.1	AT2G20280.1	AT2G20280	protein_coding	Zinc finger C-x8-C-x5-C-x3-H type family protein	0	Zinc finger C-x8-C-x5-C-x3-H type family protein; FUNCTIONS IN: zinc ion binding, nucleic acid binding; INVOLVED IN: biological_process unknown; LOCATED IN: cellular_component unknown; EXPRESSED IN: 22 plant structures; EXPRESSED DURING: 13 growth stages; CONTAINS InterPro DOMAIN/s: Zinc finger, CCCH-type (InterPro:IPR000571); Has 6263 Blast hits to 4194 proteins in 354 species: Archae - 14; Bact…	300.599	0.331397	0.695776		300.599	0.673603	0.320948		300.599	0.342206	0.925469
gene_1015	LOC112022363	2.73229	2.31963	2.79237	2.5838	2.252	2.30089	2.29512	2.2522	2.24731	2.36825	2.45591	AT2G20280.1	AT2G20280.1	AT2G20280	protein_coding	Zinc finger C-x8-C-x5-C-x3-H type family protein	0	Zinc finger C-x8-C-x5-C-x3-H type family protein; FUNCTIONS IN: zinc ion binding, nucleic acid binding; INVOLVED IN: biological_process unknown; LOCATED IN: cellular_component unknown; EXPRESSED IN: 22 plant structures; EXPRESSED DURING: 13 growth stages; CONTAINS InterPro DOMAIN/s: Zinc finger, CCCH-type (InterPro:IPR000571); Has 6263 Blast hits to 4194 proteins in 354 species: Archae - 14; Bact…	6.15152	-1.57885	0.080632		6.15152	-1.30452	0.166968		6.15152	0.274329	NA
gene_1016	LOC112022423	7.71528	8.11098	7.51037	7.75821	7.57961	8.3027	8.41219	7.8455	8.20274	8.18725	8.65343	AT3G53470.1	AT3G53470.1	AT3G53470	protein_coding	0	0	unknown protein; FUNCTIONS IN: molecular_function unknown; INVOLVED IN: biological_process unknown; LOCATED IN: chloroplast thylakoid membrane, chloroplast; EXPRESSED IN: 22 plant structures; EXPRESSED DURING: 13 growth stages; Has 35 Blast hits to 35 proteins in 13 species: Archae - 0; Bacteria - 0; Metazoa - 0; Fungi - 0; Plants - 35; Viruses - 0; Other Eukaryotes - 0 (source: NCBI BLink).	274.93	0.475029	0.384056		274.93	0.61351	0.191428		274.93	0.138481	0.972893
gene_1017	LOC112022075	9.82294	9.79484	9.90616	9.97083	9.15963	9.65326	9.98743	10.835	9.15318	9.25717	9.75858	AT3G09600.7	AT3G09600.7	AT3G09600	protein_coding	Homeodomain-like superfamily protein	0	Homeodomain-like superfamily protein; FUNCTIONS IN: DNA binding, sequence-specific DNA binding transcription factor activity; INVOLVED IN: in 9 processes; LOCATED IN: chloroplast; EXPRESSED IN: 22 plant structures; EXPRESSED DURING: 13 growth stages; CONTAINS InterPro DOMAIN/s: SANT, DNA-binding (InterPro:IPR001005), Homeodomain-like (InterPro:IPR009057), Myb, DNA-binding (InterPro:IPR014778), HT…	939.764	-0.254461	0.754707		939.764	0.0922268	0.914041		939.764	0.346688	0.911598
gene_102	LOC112023669	-0.992561	-0.991939	-0.974882	-0.976608	-0.989606	-0.987842	-0.989278	-0.989349	-0.992553	-0.903816	-0.985717	AT4G11170.1	AT4G11170.1	AT4G11170	protein_coding	Disease resistance protein (TIR-NBS-LRR class) family	0	Disease resistance protein (TIR-NBS-LRR class) family; FUNCTIONS IN: transmembrane receptor activity, nucleoside-triphosphatase activity, nucleotide binding, ATP binding; INVOLVED IN: defense response, response to ozone; LOCATED IN: mitochondrion; EXPRESSED IN: stem, root, stamen; EXPRESSED DURING: 4 anthesis; CONTAINS InterPro DOMAIN/s: ATPase, AAA+ type, core (InterPro:IPR003593), NB-ARC (Inter…	0.449825	-0.0363326	NA		0.449825	0.209844	NA		0.449825	0.246177	NA
gene_10215	LOC112022029	-1.94688	-1.92249	-1.94655	-1.94712	-1.94332	-1.94256	-1.94317	-1.94321	-1.94674	-1.94501	-1.94165	AT4G30310.2	AT4G30310.2	AT4G30310	protein_coding	FGGY family of carbohydrate kinase	0	FGGY family of carbohydrate kinase; FUNCTIONS IN: carbohydrate kinase activity, phosphotransferase activity, alcohol group as acceptor; INVOLVED IN: carbohydrate metabolic process; LOCATED IN: chloroplast; EXPRESSED IN: 23 plant structures; EXPRESSED DURING: 15 growth stages; CONTAINS InterPro DOMAIN/s: Carbohydrate kinase, FGGY (InterPro:IPR000577), Carbohydrate kinase, FGGY, N-terminal (InterPr…	0.187976	-0.0665726	NA		0.187976	-0.104269	NA		0.187976	0	NA
gene_10217	LOC112021771	-1.94688	-1.92249	-1.94655	-1.94712	-1.94332	-1.94256	-1.94317	-1.94321	-1.94674	-1.94501	-1.94165	AT4G18360.1	AT4G18360.1	AT4G18360	protein_coding	Aldolase-type TIM barrel family protein	0	Aldolase-type TIM barrel family protein; FUNCTIONS IN: glycolate oxidase activity, oxidoreductase activity, FMN binding, catalytic activity; INVOLVED IN: oxidation reduction, metabolic process; LOCATED IN: peroxisome; EXPRESSED IN: 12 plant structures; EXPRESSED DURING: 4 anthesis, F mature embryo stage, petal differentiation and expansion stage, E expanded cotyledon stage, D bilateral stage; CON…	0.187976	-0.0665726	NA		0.187976	-0.104269	NA		0.187976	0	NA
gene_10235	LOC112022143	-1.68839	-1.6498	-1.68786	-1.68875	-1.66548	-1.68155	-1.68253	-1.68258	-1.68818	-1.68543	-1.68011	AT3G52580.1	AT3G52580.1	AT3G52580	protein_coding	Ribosomal protein S11 family protein	0	Ribosomal protein S11 family protein; CONTAINS InterPro DOMAIN/s: Ribosomal protein S11 (InterPro:IPR001971), Ribosomal S11, conserved site (InterPro:IPR018102); BEST Arabidopsis thaliana protein match is: Ribosomal protein S11 family protein (TAIR:AT3G11510.1); Has 8774 Blast hits to 8774 proteins in 2899 species: Archae - 250; Bacteria - 4863; Metazoa - 589; Fungi - 162; Plants - 729; Viruses -…	0.300892	0.0257841	NA		0.300892	-0.105414	NA		0.300892	-0.131198	NA
gene_10278	LOC112022080	-1.94688	-1.92249	-1.94655	-1.94712	-1.94332	-1.94256	-1.94317	-1.94321	-1.94674	-1.94501	-1.94165	AT1G50700.3	AT1G50700.3	AT1G50700	protein_coding	calcium-dependent protein kinase 33	member of Calcium Dependent Protein Kinase	calcium-dependent protein kinase 33 (CPK33); FUNCTIONS IN: in 6 functions; INVOLVED IN: protein amino acid phosphorylation, N-terminal protein myristoylation; LOCATED IN: cellular_component unknown; EXPRESSED IN: 14 plant structures; EXPRESSED DURING: 7 growth stages; CONTAINS InterPro DOMAIN/s: Protein kinase, ATP binding site (InterPro:IPR017441), EF-Hand 1, calcium-binding site (InterPro:IPR01…	0.187976	-0.0665726	NA		0.187976	-0.104269	NA		0.187976	0	NA
gene_10293	LOC112021789	-1.33152	-1.24295	-1.3315	-1.33153	-1.32663	-1.32514	-1.32635	-1.32641	-1.33151	-1.32995	-1.32335	NA	NA	NA	#N/A	#N/A	#N/A	#N/A	0.375951	-0.256129	NA		0.375951	-0.306545	NA		0.375951	0	NA
gene_103	LOC112022455	5.88796	4.43274	5.38302	5.59156	4.57202	4.47427	4.58306	4.19968	4.78699	4.63205	5.54286	AT4G11170.1	AT4G11170.1	AT4G11170	protein_coding	Disease resistance protein (TIR-NBS-LRR class) family	0	Disease resistance protein (TIR-NBS-LRR class) family; FUNCTIONS IN: transmembrane receptor activity, nucleoside-triphosphatase activity, nucleotide binding, ATP binding; INVOLVED IN: defense response, response to ozone; LOCATED IN: mitochondrion; EXPRESSED IN: stem, root, stamen; EXPRESSED DURING: 4 anthesis; CONTAINS InterPro DOMAIN/s: ATPase, AAA+ type, core (InterPro:IPR003593), NB-ARC (Inter…	39.6757	-1.51391	0.0762308		39.6757	-0.854964	0.359649		39.6757	0.658941	0.841046
gene_10305	LOC112021794	-1.94688	-1.92249	-1.94655	-1.94712	-1.94332	-1.94256	-1.94317	-1.94321	-1.94674	-1.94501	-1.94165	AT1G18450.1	AT1G18450.1	AT1G18450	protein_coding	actin-related protein 4	Encodes a gene similar to actin-related proteins in other organisms. Member of nuclear ARP family of genes. Component of chromatin remodeling complexes, involved in chromatin-mediated gene regulation. Phenotype of the arp4-1 mutant allele revealed partial sterility due to defects in anther development. Targeting the distinct, 3' UTR of AtARP4 transcripts with RNA interference caused a drastic red…	actin-related protein 4 (ARP4); FUNCTIONS IN: structural constituent of cytoskeleton; INVOLVED IN: long-day photoperiodism, flowering, chromatin organization, pollen sperm cell differentiation; LOCATED IN: nucleolus, nucleus; EXPRESSED IN: 25 plant structures; EXPRESSED DURING: 14 growth stages; CONTAINS InterPro DOMAIN/s: Actin/actin-like (InterPro:IPR004000); BEST Arabidopsis thaliana protein m…	0.187976	-0.0665726	NA		0.187976	-0.104269	NA		0.187976	0	NA
gene_1031	LOC112022520	-1.33152	-1.24295	-1.3315	-1.33153	-1.32663	-1.32514	-1.32635	-1.32641	-1.33151	-1.32995	-1.32335	AT2G40010.1	AT2G40010.1	AT2G40010	protein_coding	Ribosomal protein L10 family protein	0	Ribosomal protein L10 family protein; FUNCTIONS IN: structural constituent of ribosome; INVOLVED IN: translational elongation, translation, ribosome biogenesis; LOCATED IN: cytosolic ribosome, ribosome; EXPRESSED IN: 19 plant structures; EXPRESSED DURING: 13 growth stages; CONTAINS InterPro DOMAIN/s: Ribosomal protein 60S (InterPro:IPR001813), Ribosomal protein L10 (InterPro:IPR001790); BEST Arab…	0.375951	-0.256129	NA		0.375951	-0.306545	NA		0.375951	0	NA
gene_10347	LOC112022187	14.0121	14.1582	14.1146	14.1971	14.4425	14.4639	14.3947	13.802	14.0503	14.1239	13.8876	AT4G24140.1	AT4G24140.1	AT4G24140	protein_coding	alpha/beta-Hydrolases superfamily protein	0	alpha/beta-Hydrolases superfamily protein; FUNCTIONS IN: hydrolase activity; LOCATED IN: endomembrane system; EXPRESSED IN: 10 plant structures; EXPRESSED DURING: 4 anthesis, F mature embryo stage, petal differentiation and expansion stage, E expanded cotyledon stage, D bilateral stage; CONTAINS InterPro DOMAIN/s: Alpha/beta hydrolase fold-1 (InterPro:IPR000073); BEST Arabidopsis thaliana protein…	18449.2	0.37875	0.0246007		18449.2	-0.183653	0.304637		18449.2	-0.562403	0.00357205
gene_10348	LOC112022193	3.01548	2.66287	2.44427	3.30826	2.31332	2.37286	2.41437	2.31363	2.30597	2.30918	2.31859	AT4G17880.1	AT4G17880.1	AT4G17880	protein_coding	Basic helix-loop-helix (bHLH) DNA-binding family protein	0	Basic helix-loop-helix (bHLH) DNA-binding family protein; FUNCTIONS IN: DNA binding, sequence-specific DNA binding transcription factor activity; INVOLVED IN: regulation of transcription; LOCATED IN: nucleus; EXPRESSED IN: 22 plant structures; EXPRESSED DURING: 13 growth stages; CONTAINS InterPro DOMAIN/s: Helix-loop-helix DNA-binding domain (InterPro:IPR001092), Helix-loop-helix DNA-binding (Int…	8.01765	-2.01375	0.0194103		8.01765	-2.68863	0.00090501	DE July/April	8.01765	-0.674888	NA		2
gene_10351	LOC112022149	9.0806	9.24513	9.51734	9.47791	9.56323	9.76831	9.75304	9.49921	9.81411	9.46683	9.57988	AT1G26665.1	AT1G26665.1	AT1G26665	protein_coding	Mediator complex, subunit Med10	0	Mediator complex, subunit Med10; FUNCTIONS IN: RNA polymerase II transcription mediator activity; INVOLVED IN: regulation of transcription from RNA polymerase II promoter; LOCATED IN: mediator complex; EXPRESSED IN: 24 plant structures; EXPRESSED DURING: 15 growth stages; CONTAINS InterPro DOMAIN/s: Mediator complex, subunit Med10 (InterPro:IPR019145); BEST Arabidopsis thaliana protein match is: …	748.279	0.450098	0.10054		748.279	0.325661	0.222916		748.279	-0.124437	0.939666
gene_10352	LOC112022148	3.59346	3.54526	3.94547	3.63155	3.85209	4.29358	4.43721	4.07926	3.93313	4.20118	3.9837	AT2G46680.1	AT2G46680.1	AT2G46680	protein_coding	homeobox 7	encodes a putative transcription factor that contains a homeodomain closely linked to a leucine zipper motif. Transcript is detected in all tissues examined. Is transcriptionally regulated in an ABA-dependent manner and may act in a signal transduction pathway which mediates a drought response.	homeobox 7 (HB-7); FUNCTIONS IN: transcription activator activity, sequence-specific DNA binding transcription factor activity; INVOLVED IN: response to water deprivation, abscisic acid mediated signaling pathway, regulation of transcription, DNA-dependent, response to abscisic acid stimulus; LOCATED IN: nucleus; EXPRESSED IN: 21 plant structures; EXPRESSED DURING: 6 growth stages; CONTAINS Inter…	17.6101	1.68521	0.0366803		17.6101	1.30667	0.106804		17.6101	-0.378544	NA
gene_10353	LOC112022192	9.13683	6.9685	9.95481	9.3179	7.58932	7.84017	7.51288	7.67592	7.84595	7.34231	8.20242	AT1G26665.1	AT1G26665.1	AT1G26665	protein_coding	Mediator complex, subunit Med10	0	Mediator complex, subunit Med10; FUNCTIONS IN: RNA polymerase II transcription mediator activity; INVOLVED IN: regulation of transcription from RNA polymerase II promoter; LOCATED IN: mediator complex; EXPRESSED IN: 24 plant structures; EXPRESSED DURING: 15 growth stages; CONTAINS InterPro DOMAIN/s: Mediator complex, subunit Med10 (InterPro:IPR019145); BEST Arabidopsis thaliana protein match is: …	401.354	-1.70737	0.0125011		401.354	-1.57267	0.0152366		401.354	0.134697	0.986297
gene_10355	LOC112022156	1.00046	0.910257	0.909479	0.909323	0.910713	0.911112	0.910784	1.0143	0.909423	1.07813	1.15603	AT1G11330.2	AT1G11330.2	AT1G11330	protein_coding	S-locus lectin protein kinase family protein	0	S-locus lectin protein kinase family protein; FUNCTIONS IN: in 6 functions; INVOLVED IN: protein amino acid phosphorylation, recognition of pollen; LOCATED IN: plasma membrane; EXPRESSED IN: 23 plant structures; EXPRESSED DURING: 13 growth stages; CONTAINS InterPro DOMAIN/s: Curculin-like (mannose-binding) lectin (InterPro:IPR001480), PAN-2 domain (InterPro:IPR013227), Apple-like (InterPro:IPR003…	2.13909	-0.0668727	NA		2.13909	0.503521	0.549591		2.13909	0.570393	NA
gene_10356	LOC112022176	5.72434	7.00329	5.33074	5.85568	6.47856	6.58651	5.83316	6.50562	5.83681	6.79908	5.83072	AT1G64660.1	AT1G64660.1	AT1G64660	protein_coding	methionine gamma-lyase	Encodes a functional methionine gamma-lyase, a cytosolic enzyme catalyzes the degradation of methionine into methanethiol, alpha-ketobutyrate and ammonia. The catabolism of excess methionine is important to methionine homeostasis.	methionine gamma-lyase (MGL); CONTAINS InterPro DOMAIN/s: Pyridoxal phosphate-dependent transferase, major domain (InterPro:IPR015424), Cys/Met metabolism, pyridoxal phosphate-dependent enzyme (InterPro:IPR000277), Pyridoxal phosphate-dependent transferase, major region, subdomain 1 (InterPro:IPR015421), Pyridoxal phosphate-dependent transferase, major region, subdomain 2 (InterPro:IPR015422); BE…	83.8445	0.215527	0.851551		83.8445	0.195258	0.863092		83.8445	-0.0202692	0.998581
gene_10361	LOC112022174	8.84126	8.37127	8.30547	8.32788	9.4531	8.92772	8.14398	8.6995	8.77372	8.77316	9.07606	AT3G50790.1	AT3G50790.1	AT3G50790	protein_coding	esterase/lipase/thioesterase family protein	0	esterase/lipase/thioesterase family protein; FUNCTIONS IN: hydrolase activity, carboxylesterase activity; INVOLVED IN: embryo development ending in seed dormancy; EXPRESSED IN: 23 plant structures; EXPRESSED DURING: 13 growth stages; CONTAINS InterPro DOMAIN/s: Uncharacterised protein family UPF0017, hydrolase-like, conserved site (InterPro:IPR000952), AB-hydrolase YheT, putative (InterPro:IPR012…	439.924	0.588942	0.271327		439.924	0.446141	0.396149		439.924	-0.142802	0.972575
gene_10362	LOC112022172	5.35077	4.33708	5.89253	5.58973	4.68533	5.06224	4.51771	4.89625	5.15384	4.3783	5.55797	AT3G50790.1	AT3G50790.1	AT3G50790	protein_coding	esterase/lipase/thioesterase family protein	0	esterase/lipase/thioesterase family protein; FUNCTIONS IN: hydrolase activity, carboxylesterase activity; INVOLVED IN: embryo development ending in seed dormancy; EXPRESSED IN: 23 plant structures; EXPRESSED DURING: 13 growth stages; CONTAINS InterPro DOMAIN/s: Uncharacterised protein family UPF0017, hydrolase-like, conserved site (InterPro:IPR000952), AB-hydrolase YheT, putative (InterPro:IPR012…	40.8181	-1.04769	0.263672		40.8181	-0.554724	0.59813		40.8181	0.49297	0.913081
gene_10364	LOC112022173	6.41694	6.4616	6.66685	6.7691	6.36713	7.03403	6.80278	6.82539	6.68661	6.67486	6.76141	AT3G50790.1	AT3G50790.1	AT3G50790	protein_coding	esterase/lipase/thioesterase family protein	0	esterase/lipase/thioesterase family protein; FUNCTIONS IN: hydrolase activity, carboxylesterase activity; INVOLVED IN: embryo development ending in seed dormancy; EXPRESSED IN: 23 plant structures; EXPRESSED DURING: 13 growth stages; CONTAINS InterPro DOMAIN/s: Uncharacterised protein family UPF0017, hydrolase-like, conserved site (InterPro:IPR000952), AB-hydrolase YheT, putative (InterPro:IPR012…	104.558	0.288732	0.569954		104.558	0.241183	0.621441		104.558	-0.0475492	0.995318
gene_10365	LOC112022183	15.4006	16.5787	16.131	15.7951	16.6162	16.8071	16.2583	15.6597	16.2243	15.9623	16.1773	AT4G24130.1	AT4G24130.1	AT4G24130	protein_coding	Protein of unknown function, DUF538	0	Protein of unknown function, DUF538; INVOLVED IN: biological_process unknown; LOCATED IN: nucleus; EXPRESSED IN: 21 plant structures; EXPRESSED DURING: 12 growth stages; CONTAINS InterPro DOMAIN/s: Protein of unknown function DUF538 (InterPro:IPR007493); BEST Arabidopsis thaliana protein match is: Protein of unknown function, DUF538 (TAIR:AT5G46230.1); Has 362 Blast hits to 362 proteins in 27 spe…	76749.9	0.603159	0.203187		76749.9	-0.0323372	0.961272		76749.9	-0.635496	0.455075
gene_10366	LOC112022178	11.8659	11.9871	12.3527	11.3943	12.6025	12.1338	12.3577	11.8047	12.5701	12.4266	11.2754	AT5G41940.1	AT5G41940.1	AT5G41940	protein_coding	Ypt/Rab-GAP domain of gyp1p superfamily protein	0	Ypt/Rab-GAP domain of gyp1p superfamily protein; FUNCTIONS IN: RAB GTPase activator activity; INVOLVED IN: regulation of Rab GTPase activity; LOCATED IN: intracellular; EXPRESSED IN: 24 plant structures; EXPRESSED DURING: 15 growth stages; CONTAINS InterPro DOMAIN/s: RabGAP/TBC (InterPro:IPR000195); BEST Arabidopsis thaliana protein match is: Ypt/Rab-GAP domain of gyp1p superfamily protein (TAIR:…	4570.62	0.488994	0.403305		4570.62	0.201394	0.760913		4570.62	-0.2876	0.915828
gene_10367	LOC112022181	11.8626	12.3008	11.8619	11.8051	12.0485	11.6852	11.9551	12.0278	12.1863	11.8001	11.6186	AT5G41950.1	AT5G41950.1	AT5G41950	protein_coding	Tetratricopeptide repeat (TPR)-like superfamily protein	0	Tetratricopeptide repeat (TPR)-like superfamily protein; FUNCTIONS IN: binding; INVOLVED IN: protein import into mitochondrial outer membrane; LOCATED IN: mitochondrial outer membrane translocase complex; EXPRESSED IN: 24 plant structures; EXPRESSED DURING: 14 growth stages; CONTAINS InterPro DOMAIN/s: Tetratricopeptide-like helical (InterPro:IPR011990), Plant specific mitochondrial import recept…	3937.97	-0.0839655	0.85802		3937.97	-0.0578505	0.896547		3937.97	0.026115	0.996789
gene_10368	LOC112022177	11.4701	11.3356	11.5071	11.0137	11.3479	11.1583	11.9844	12.6899	11.8022	12.5833	11.6619	AT4G24120.1	AT4G24120.1	AT4G24120	protein_coding	YELLOW STRIPE like 1	Member of a small family of oligopeptide transporters similar to the yellow stripe locus of maize (ZmYS1).	YELLOW STRIPE like 1 (YSL1); CONTAINS InterPro DOMAIN/s: Oligopeptide transporter OPT superfamily (InterPro:IPR004813); BEST Arabidopsis thaliana protein match is: YELLOW STRIPE like 3 (TAIR:AT5G53550.2); Has 1803 Blast hits to 1757 proteins in 564 species: Archae - 19; Bacteria - 895; Metazoa - 0; Fungi - 312; Plants - 459; Viruses - 1; Other Eukaryotes - 117 (source: NCBI BLink).	3661.21	0.243305	0.701813		3661.21	1.06675	0.0115057		3661.21	0.823441	0.293906
gene_10371	LOC112022171	11.1071	10.8568	11.1905	11.1496	10.9833	11.1981	11.1265	11.0143	10.9423	10.9232	10.6235	AT4G24100.4;AT4G24100.1	AT4G24100.4	AT4G24100	protein_coding	Protein kinase superfamily protein	0	Protein kinase superfamily protein; FUNCTIONS IN: protein serine/threonine kinase activity, protein kinase activity, kinase activity, ATP binding; INVOLVED IN: protein amino acid phosphorylation; LOCATED IN: plasma membrane; EXPRESSED IN: cultured cell; CONTAINS InterPro DOMAIN/s: Protein kinase, ATP binding site (InterPro:IPR017441), Protein kinase, catalytic domain (InterPro:IPR000719), Serine/…	2082.23	0.0275401	0.940663		2082.23	-0.244575	0.30163		2082.23	-0.272116	0.620649
gene_10372	LOC112022194	0.666342	0.714602	0.68745	0.81943	0.630415	0.630732	0.630471	0.630459	0.629392	0.705134	0.677133	AT4G24100.4	AT4G24100.4	AT4G24100	protein_coding	Protein kinase superfamily protein	0	Protein kinase superfamily protein; FUNCTIONS IN: protein serine/threonine kinase activity, protein kinase activity, kinase activity, ATP binding; INVOLVED IN: protein amino acid phosphorylation; LOCATED IN: plasma membrane; EXPRESSED IN: cultured cell; CONTAINS InterPro DOMAIN/s: Protein kinase, ATP binding site (InterPro:IPR017441), Protein kinase, catalytic domain (InterPro:IPR000719), Serine/…	1.6639	-0.977658	NA		1.6639	-0.643035	NA		1.6639	0.334623	NA
gene_10373	LOC112022150	1.70815	1.58093	1.65264	1.72938	1.52339	1.524	1.59403	1.62657	1.66492	1.54856	1.52483	AT4G24100.4	AT4G24100.4	AT4G24100	protein_coding	Protein kinase superfamily protein	0	Protein kinase superfamily protein; FUNCTIONS IN: protein serine/threonine kinase activity, protein kinase activity, kinase activity, ATP binding; INVOLVED IN: protein amino acid phosphorylation; LOCATED IN: plasma membrane; EXPRESSED IN: cultured cell; CONTAINS InterPro DOMAIN/s: Protein kinase, ATP binding site (InterPro:IPR017441), Protein kinase, catalytic domain (InterPro:IPR000719), Serine/…	3.14595	-1.10238	0.2632		3.14595	-0.620561	0.586121		3.14595	0.481824	NA
gene_10377	LOC112022186	8.26798	8.43097	8.54058	8.2495	8.60812	8.751	8.46117	8.45153	8.2931	8.34431	8.44563	AT5G41960.1	AT5G41960.1	AT5G41960	protein_coding	0	0	unknown protein; FUNCTIONS IN: molecular_function unknown; INVOLVED IN: biological_process unknown; LOCATED IN: chloroplast; EXPRESSED IN: 22 plant structures; EXPRESSED DURING: 13 growth stages; Has 1807 Blast hits to 1807 proteins in 277 species: Archae - 0; Bacteria - 0; Metazoa - 736; Fungi - 347; Plants - 385; Viruses - 0; Other Eukaryotes - 339 (source: NCBI BLink).	350.615	0.316986	0.209567		350.615	0.00730649	0.98331		350.615	-0.30968	0.537356
gene_10379	LOC112022188	12.0119	12.2544	11.7795	11.7914	11.218	11.3027	11.4755	11.3912	11.5297	11.5777	11.8367	AT1G26880.1	AT1G26880.1	AT1G26880	protein_coding	Ribosomal protein L34e superfamily protein	0	Ribosomal protein L34e superfamily protein; FUNCTIONS IN: structural constituent of ribosome; INVOLVED IN: translation, ribosome biogenesis; LOCATED IN: ribosome, nucleolus, chloroplast; EXPRESSED IN: 25 plant structures; EXPRESSED DURING: 15 growth stages; CONTAINS InterPro DOMAIN/s: Ribosomal protein L34e, conserved site (InterPro:IPR018065), Ribosomal protein L34e (InterPro:IPR008195); BEST Ar…	3326.04	-0.775791	0.00240365		3326.04	-0.461991	0.0709414		3326.04	0.313801	0.648386
gene_10380	LOC112022184	7.39903	7.27785	7.63191	7.82361	7.48255	7.87122	7.40359	7.24428	7.17966	7.66488	7.11179	AT5G39785.5	AT5G39785.5	AT5G39785	protein_coding	Protein of unknown function (DUF1666)	0	FUNCTIONS IN: structural constituent of ribosome; INVOLVED IN: translation; LOCATED IN: ribosome, intracellular; EXPRESSED IN: 23 plant structures; EXPRESSED DURING: 14 growth stages; CONTAINS InterPro DOMAIN/s: Ribosomal protein L34e (InterPro:IPR008195), Protein of unknown function DUF1666 (InterPro:IPR012870); BEST Arabidopsis thaliana protein match is: Protein of unknown function (DUF1666) (T…	181.675	0.0701404	0.915459		181.675	-0.335885	0.476912		181.675	-0.406025	0.751479
gene_10384	LOC112022191	0.12364	0.060859	0.0602964	0.0601837	0.0611882	0.0614752	0.061239	0.061228	0.0602563	0.3817	0.0618702	AT3G28917.1	AT3G28917.1	AT3G28917	protein_coding	mini zinc finger 2	0	mini zinc finger 2 (MIF2); CONTAINS InterPro DOMAIN/s: ZF-HD homeobox protein, Cys/His-rich dimerisation domain (InterPro:IPR006456); BEST Arabidopsis thaliana protein match is: mini zinc finger (TAIR:AT1G18835.1); Has 35333 Blast hits to 34131 proteins in 2444 species: Archae - 798; Bacteria - 22429; Metazoa - 974; Fungi - 991; Plants - 531; Viruses - 0; Other Eukaryotes - 9610 (source: NCBI BLi…	1.25244	-0.0397659	NA		1.25244	0.371085	NA		1.25244	0.41085	NA
gene_10385	LOC112022185	0.00478356	-0.0831517	-0.0835215	-0.0149238	-0.0829344	-0.0827445	-0.0476511	-0.0478408	-0.0645625	-0.0327213	-0.0824823	AT3G28920.1	AT3G28920.1	AT3G28920	protein_coding	homeobox protein 34	0	homeobox protein 34 (HB34); FUNCTIONS IN: DNA binding, sequence-specific DNA binding transcription factor activity; INVOLVED IN: regulation of transcription; EXPRESSED IN: 22 plant structures; EXPRESSED DURING: 13 growth stages; CONTAINS InterPro DOMAIN/s: Homeobox domain, ZF-HD class (InterPro:IPR006455), ZF-HD homeobox protein, Cys/His-rich dimerisation domain (InterPro:IPR006456), Homeodomain-…	0.97603	-0.34316	NA		0.97603	-0.177715	NA		0.97603	0.165445	NA
gene_10387	LOC112022213	10.9048	10.5134	10.7657	10.8455	10.2265	10.1436	10.1899	10.3119	10.0876	10.334	9.92746	AT1G13180.1	AT1G13180.1	AT1G13180	protein_coding	Actin-like ATPase superfamily protein	Mutant has defect in trichome cell expansion and actin organization resulting in a distorted trichome phenotype.	DISTORTED TRICHOMES 1 (DIS1); FUNCTIONS IN: actin binding, structural constituent of cytoskeleton, ATP binding; INVOLVED IN: actin filament organization, multidimensional cell growth, cell morphogenesis, trichome morphogenesis; LOCATED IN: Arp2/3 protein complex; EXPRESSED IN: 23 plant structures; EXPRESSED DURING: 14 growth stages; CONTAINS InterPro DOMAIN/s: Actin/actin-like (InterPro:IPR004000…	1388.52	-0.718508	0.00143878		1388.52	-0.731798	0.000295144		1388.52	-0.0132901	0.997195
gene_10388	LOC112022225	6.63864	6.87905	6.3033	6.6724	7.11509	6.42511	7.00583	7.18123	7.01906	6.75338	5.79991	AT1G13170.2	AT1G13170.2	AT1G13170	protein_coding	OSBP(oxysterol binding protein)-related protein 1D	0	OSBP(oxysterol binding protein)-related protein 1D (ORP1D); FUNCTIONS IN: oxysterol binding; INVOLVED IN: steroid metabolic process; EXPRESSED IN: 22 plant structures; EXPRESSED DURING: 13 growth stages; CONTAINS InterPro DOMAIN/s: Pleckstrin homology-type (InterPro:IPR011993), Oxysterol-binding protein (InterPro:IPR000648), Pleckstrin homology (InterPro:IPR001849); BEST Arabidopsis thaliana prot…	112.743	0.35279	0.66859		112.743	0.239199	0.776263		112.743	-0.11359	0.988375
gene_10389	LOC112022217	8.92464	9.44743	9.43398	9.67839	9.03088	9.89114	9.42272	7.83553	7.81168	7.59302	8.51754	AT3G15510.1	AT3G15510.1	AT3G15510	protein_coding	NAC domain containing protein 2	Note of caution: not to be confused with another protein (AtNAC6 locus AT5G39610) which on occasion has also been referred to as AtNAC2.	NAC domain containing protein 2 (NAC2); FUNCTIONS IN: sequence-specific DNA binding transcription factor activity; INVOLVED IN: multicellular organismal development, regulation of transcription; LOCATED IN: cellular_component unknown; EXPRESSED IN: 13 plant structures; EXPRESSED DURING: LP.06 six leaves visible, LP.04 four leaves visible, 4 anthesis, petal differentiation and expansion stage; CON…	574.159	0.104104	0.887726		574.159	-1.7504	9.88761e-06	DE July/April	574.159	-1.85451	0.000328359	DE June/july	2
gene_10390	LOC112022199	11.3317	11.8336	11.8258	11.7907	11.3524	12.1322	11.8749	10.1964	10.7825	11.5571	12.38	AT4G27410.2	AT4G27410.2	AT4G27410	protein_coding	NAC (No Apical Meristem) domain transcriptional regulator superfamily protein	Encodes a NAC transcription factor induced in response to dessication. It is localized to the nucleus and acts as a transcriptional activator in ABA-mediated dehydration response.	RESPONSIVE TO DESICCATION 26 (RD26); CONTAINS InterPro DOMAIN/s: No apical meristem (NAM) protein (InterPro:IPR003441); BEST Arabidopsis thaliana protein match is: NAC domain containing protein 19 (TAIR:AT1G52890.1); Has 297 Blast hits to 297 proteins in 44 species: Archae - 0; Bacteria - 0; Metazoa - 0; Fungi - 0; Plants - 297; Viruses - 0; Other Eukaryotes - 0 (source: NCBI BLink).	3340.63	0.118589	0.90503		3340.63	-0.226065	0.789846		3340.63	-0.344654	0.922923
gene_10392	LOC112022226	-1.22535	-1.29114	-1.29391	-1.29394	-1.28911	-1.28758	-1.28882	-1.28889	-1.29392	-1.29254	-1.26363	AT5G41980.1	AT5G41980.1	AT5G41980	protein_coding	0	0	CONTAINS InterPro DOMAIN/s: Putative harbinger transposase-derived nuclease (InterPro:IPR006912); BEST Arabidopsis thaliana protein match is: unknown protein (TAIR:AT1G43722.1); Has 1807 Blast hits to 1807 proteins in 277 species: Archae - 0; Bacteria - 0; Metazoa - 736; Fungi - 347; Plants - 385; Viruses - 0; Other Eukaryotes - 339 (source: NCBI BLink).	0.388556	-0.170958	NA		0.388556	-0.135415	NA		0.388556	0.0355429	NA
gene_10394	LOC112022207	11.7062	12.4189	11.7172	11.4649	11.6408	11.5456	11.8597	12.0878	12.138	12.0865	11.4054	AT4G24240.1	AT4G24240.1	AT4G24240	protein_coding	WRKY DNA-binding protein 7	Encodes a Ca-dependent calmodulin binding protein. Sequence similarity to the WRKY transcription factor gene family.	WRKY DNA-binding protein 7 (WRKY7); CONTAINS InterPro DOMAIN/s: DNA-binding WRKY (InterPro:IPR003657), Transcription factor, WRKY, Zn-cluster (InterPro:IPR018872); BEST Arabidopsis thaliana protein match is: WRKY DNA-binding protein 11 (TAIR:AT4G31550.1); Has 3521 Blast hits to 3002 proteins in 204 species: Archae - 0; Bacteria - 2; Metazoa - 39; Fungi - 4; Plants - 3353; Viruses - 0; Other Eukar…	3754.04	-0.226136	0.68199		3754.04	0.095279	0.873208		3754.04	0.321415	0.845271
gene_10396	LOC112022200	13.8154	14.5447	13.5179	13.9559	14.5898	14.5657	14.4053	14.1262	14.1691	14.2314	14.0047	AT5G43060.1	AT5G43060.1	AT5G43060	protein_coding	Granulin repeat cysteine protease family protein	0	Granulin repeat cysteine protease family protein; FUNCTIONS IN: cysteine-type peptidase activity, cysteine-type endopeptidase activity; INVOLVED IN: response to salt stress; LOCATED IN: vacuole; EXPRESSED IN: 24 plant structures; EXPRESSED DURING: 15 growth stages; CONTAINS InterPro DOMAIN/s: Peptidase C1A, papain (InterPro:IPR013128), Proteinase inhibitor I29, cathepsin propeptide (InterPro:IPR0…	19168.1	0.593136	0.112767		19168.1	0.139344	0.768085		19168.1	-0.453792	0.578504
gene_10397	LOC112022215	1.71387	1.73804	1.78608	1.75346	1.61011	1.65391	1.61108	1.57486	1.57272	1.60002	1.66737	AT1G60060.1	AT1G60060.1	AT1G60060	protein_coding	Serine/threonine-protein kinase WNK (With No Lysine)-related	0	Serine/threonine-protein kinase WNK (With No Lysine)-related; BEST Arabidopsis thaliana protein match is: Serine/threonine-protein kinase WNK (With No Lysine)-related (TAIR:AT5G53900.2); Has 3565 Blast hits to 2565 proteins in 80 species: Archae - 0; Bacteria - 3; Metazoa - 15; Fungi - 88; Plants - 227; Viruses - 0; Other Eukaryotes - 3232 (source: NCBI BLink).	3.28066	-1.16017	0.231814		3.28066	-1.61545	0.0681579		3.28066	-0.455286	NA
gene_10398	LOC112022230	-1.0296	-1.05984	-1.04422	-1.04587	-1.05775	-1.05616	-1.05745	-1.05751	-1.0611	-1.01738	-1.05425	AT4G34215.2	AT4G34215.2	AT4G34215	protein_coding	Domain of unknown function (DUF303)	Encodes a member of the SGNH-hydrolase superfamily of enzymes. The enzymes of the SGNH-hydrolase superfamily facilitate the hydrolysis of ester, thioester and amide bonds in a range of substrates including complex polysaccharides, lysophospholipids, acyl-CoA esters and other compounds.	Domain of unknown function (DUF303) ; CONTAINS InterPro DOMAIN/s: Protein of unknown function DUF303, acetylesterase putative (InterPro:IPR005181); BEST Arabidopsis thaliana protein match is: Domain of unknown function (DUF303) (TAIR:AT3G53010.1); Has 30201 Blast hits to 17322 proteins in 780 species: Archae - 12; Bacteria - 1396; Metazoa - 17338; Fungi - 3422; Plants - 5037; Viruses - 0; Other E…	0.401896	-0.15271	NA		0.401896	-0.0391183	NA		0.401896	0.113592	NA
gene_10399	LOC112022205	9.8405	10.0014	9.8023	9.8057	10.4528	10.3187	10.2767	9.8753	10.1327	10.1015	10.0658	AT4G07390.2	AT4G07390.2	AT4G07390	protein_coding	Mannose-P-dolichol utilization defect 1 protein	0	Mannose-P-dolichol utilization defect 1 protein; CONTAINS InterPro DOMAIN/s: Cystinosin/ERS1p repeat (InterPro:IPR006603), Mannose-P-dolichol utilization defect 1 protein (InterPro:IPR016817); BEST Arabidopsis thaliana protein match is: Mannose-P-dolichol utilization defect 1 protein (TAIR:AT5G59470.1); Has 30201 Blast hits to 17322 proteins in 780 species: Archae - 12; Bacteria - 1396; Metazoa -…	1086.78	0.617935	0.000182315		1086.78	0.235686	0.192544		1086.78	-0.382249	0.14484
gene_104	LOC112021380	5.4813	4.40158	6.3101	5.94887	4.22006	4.56824	4.89394	5.47699	4.293	5.0239	4.89161	AT4G11170.1	AT4G11170.1	AT4G11170	protein_coding	Disease resistance protein (TIR-NBS-LRR class) family	0	Disease resistance protein (TIR-NBS-LRR class) family; FUNCTIONS IN: transmembrane receptor activity, nucleoside-triphosphatase activity, nucleotide binding, ATP binding; INVOLVED IN: defense response, response to ozone; LOCATED IN: mitochondrion; EXPRESSED IN: stem, root, stamen; EXPRESSED DURING: 4 anthesis; CONTAINS InterPro DOMAIN/s: ATPase, AAA+ type, core (InterPro:IPR003593), NB-ARC (Inter…	47.0403	-1.68287	0.0483354		47.0403	-1.0603	0.2415		47.0403	0.622567	0.861034
gene_10400	LOC112022223	3.74188	3.88214	3.82024	3.76335	3.91664	3.87793	4.02063	3.78616	4.00237	4.00879	3.96291	AT1G47056.1	AT1G47056.1	AT1G47056	protein_coding	VIER F-box proteine 1	Encodes an F-box protein. Based on genetic analysis appears to be functionally redundant with VFB2,3, and 4. When expression of all 4 genes is reduced plants show defects in growth and reduced expression of auxin response genes.	VIER F-box proteine 1 (VFB1); FUNCTIONS IN: ubiquitin-protein ligase activity; INVOLVED IN: N-terminal protein myristoylation; EXPRESSED IN: stomatal complex, sepal, root, leaf; EXPRESSED DURING: seedling growth; CONTAINS InterPro DOMAIN/s: F-box domain, cyclin-like (InterPro:IPR001810), F-box domain, Skp2-like (InterPro:IPR022364); BEST Arabidopsis thaliana protein match is: VIER F-box proteine …	15.1016	0.599099	0.394294		15.1016	0.632592	0.317932		15.1016	0.0334923	NA
gene_10401	LOC112022196	6.26411	7.22271	6.11627	6.63883	7.32881	7.06709	7.03298	6.22708	7.17813	4.5645	6.92649	AT1G20560.1	AT1G20560.1	AT1G20560	protein_coding	acyl activating enzyme 1	0	acyl activating enzyme 1 (AAE1); FUNCTIONS IN: AMP binding; INVOLVED IN: metabolic process; LOCATED IN: peroxisome; EXPRESSED IN: 22 plant structures; EXPRESSED DURING: 13 growth stages; CONTAINS InterPro DOMAIN/s: AMP-binding, conserved site (InterPro:IPR020845), AMP-dependent synthetase/ligase (InterPro:IPR000873); BEST Arabidopsis thaliana protein match is: AMP-dependent synthetase and ligase …	120.897	0.484083	0.672092		120.897	-0.0636831	0.963679		120.897	-0.547766	0.899299
gene_10403	LOC112022210	9.72762	10.5315	9.50725	10.0421	10.9844	10.8936	10.7853	10.3636	10.8151	9.63649	10.3386	AT1G20560.1	AT1G20560.1	AT1G20560	protein_coding	acyl activating enzyme 1	0	acyl activating enzyme 1 (AAE1); FUNCTIONS IN: AMP binding; INVOLVED IN: metabolic process; LOCATED IN: peroxisome; EXPRESSED IN: 22 plant structures; EXPRESSED DURING: 13 growth stages; CONTAINS InterPro DOMAIN/s: AMP-binding, conserved site (InterPro:IPR020845), AMP-dependent synthetase/ligase (InterPro:IPR000873); BEST Arabidopsis thaliana protein match is: AMP-dependent synthetase and ligase …	1406.17	1.01512	0.0326449		1406.17	0.405932	0.452094		1406.17	-0.609186	0.575947
gene_10404	LOC112022214	7.71665	8.03563	7.68646	7.67033	7.10987	7.13284	7.43129	7.30281	7.19595	6.26311	7.16854	AT3G46630.1	AT3G46630.1	AT3G46630	protein_coding	Protein of unknown function (DUF3223)	0	Protein of unknown function (DUF3223); FUNCTIONS IN: molecular_function unknown; INVOLVED IN: biological_process unknown; LOCATED IN: chloroplast; EXPRESSED IN: 23 plant structures; EXPRESSED DURING: 15 growth stages; CONTAINS InterPro DOMAIN/s: Protein of unknown function DUF3223 (InterPro:IPR021602); BEST Arabidopsis thaliana protein match is: Protein of unknown function (DUF3223) (TAIR:AT1G452…	176.114	-0.760273	0.140284		176.114	-1.03073	0.019858		176.114	-0.270456	0.923078
gene_10405	LOC112022222	9.72767	9.58588	9.42251	9.22525	8.17311	7.70375	7.90187	9.97757	8.72843	9.14922	8.44515	AT4G34160.1	AT4G34160.1	AT4G34160	protein_coding	CYCLIN D3;1	encodes a cyclin D-type protein involved in the switch from cell proliferation to the final stages of differentiation. The gene is transcriptionally regulated by cytokinin and brassinosteroid. Protein interacts with cyclin-dependent kinase inhibitor ICK1.	CYCLIN D3;1 (CYCD3;1); CONTAINS InterPro DOMAIN/s: Cyclin, C-terminal (InterPro:IPR004367), Cyclin D (InterPro:IPR015451), Cyclin-like (InterPro:IPR011028), Cyclin-related (InterPro:IPR013763), Cyclin, N-terminal (InterPro:IPR006671), Cyclin (InterPro:IPR006670); BEST Arabidopsis thaliana protein match is: CYCLIN D3;2 (TAIR:AT5G67260.1); Has 3155 Blast hits to 3153 proteins in 309 species: Archae…	583.598	-1.86657	0.000131393	DE June/April	583.598	-0.328856	0.615458		583.598	1.53771	0.0188105		2
gene_10407	LOC112022218	7.34582	7.03493	7.18516	7.81644	7.52719	7.67844	7.98658	7.98558	6.9496	8.99831	8.09343	AT3G16150.1	AT3G16150.1	AT3G16150	protein_coding	N-terminal nucleophile aminohydrolases (Ntn hydrolases) superfamily protein	0	N-terminal nucleophile aminohydrolases (Ntn hydrolases) superfamily protein; CONTAINS InterPro DOMAIN/s: Peptidase T2, asparaginase 2 (InterPro:IPR000246); BEST Arabidopsis thaliana protein match is: N-terminal nucleophile aminohydrolases (Ntn hydrolases) superfamily protein (TAIR:AT5G08100.1); Has 3285 Blast hits to 3219 proteins in 891 species: Archae - 113; Bacteria - 1512; Metazoa - 512; Fung…	241.306	0.453671	0.579258		241.306	1.03276	0.100198		241.306	0.579091	0.789191
gene_10409	LOC112022206	6.22051	6.66852	6.01364	6.24558	6.57288	6.23454	6.83258	6.92152	6.69889	6.26283	6.47582	AT3G19480.1	AT3G19480.1	AT3G19480	protein_coding	D-3-phosphoglycerate dehydrogenase	0	D-3-phosphoglycerate dehydrogenase; FUNCTIONS IN: in 7 functions; INVOLVED IN: oxidation reduction, L-serine biosynthetic process, metabolic process; LOCATED IN: mitochondrion, chloroplast; EXPRESSED IN: 19 plant structures; EXPRESSED DURING: 10 growth stages; CONTAINS InterPro DOMAIN/s: D-3-phosphoglycerate dehydrogenase (InterPro:IPR006236), D-isomer specific 2-hydroxyacid dehydrogenase, cataly…	92.802	0.428087	0.498171		92.802	0.499253	0.376482		92.802	0.0711661	0.994364
gene_10411	LOC112022201	8.80043	9.26382	8.17009	7.99151	10.1705	9.68305	9.84129	10.1317	9.66279	9.52467	10.4527	AT4G37260.1	AT4G37260.1	AT4G37260	protein_coding	myb domain protein 73	Member of the R2R3 factor gene family.	myb domain protein 73 (MYB73); CONTAINS InterPro DOMAIN/s: SANT, DNA-binding (InterPro:IPR001005), Homeodomain-like (InterPro:IPR009057), Myb, DNA-binding (InterPro:IPR014778), HTH transcriptional regulator, Myb-type, DNA-binding (InterPro:IPR017930), Homeodomain-related (InterPro:IPR012287), Myb transcription factor (InterPro:IPR015495); BEST Arabidopsis thaliana protein match is: myb domain pro…	830.547	1.46366	0.00414205	DE June/April	830.547	1.57378	0.000638726	DE July/April	830.547	0.110118	0.984071		3
gene_10412	LOC112022220	3.12928	3.29769	3.13707	3.30687	3.48474	3.19901	3.04234	3.58689	3.18465	3.43567	3.00909	AT2G19130.1	AT2G19130.1	AT2G19130	protein_coding	S-locus lectin protein kinase family protein	0	S-locus lectin protein kinase family protein; FUNCTIONS IN: protein serine/threonine kinase activity, sugar binding, protein kinase activity, ATP binding; INVOLVED IN: protein amino acid phosphorylation, recognition of pollen; LOCATED IN: endomembrane system; EXPRESSED IN: 19 plant structures; EXPRESSED DURING: 13 growth stages; CONTAINS InterPro DOMAIN/s: Curculin-like (mannose-binding) lectin (…	10.4291	0.171867	0.90204		10.4291	0.425945	0.724407		10.4291	0.254078	NA
gene_10414	LOC112022235	0.430955	0.431722	0.743482	0.430898	0.432124	0.518608	0.432186	0.432172	0.430987	0.515915	0.432957	AT4G23160.2	AT4G23160.2	AT4G23160	protein_coding	cysteine-rich RLK (RECEPTOR-like protein kinase) 8	Encodes a cysteine-rich receptor-like protein kinase.	cysteine-rich RLK (RECEPTOR-like protein kinase) 8 (CRK8); FUNCTIONS IN: kinase activity; INVOLVED IN: protein amino acid phosphorylation; CONTAINS InterPro DOMAIN/s: Protein kinase, ATP binding site (InterPro:IPR017441), Reverse transcriptase, RNA-dependent DNA polymerase (InterPro:IPR013103), Serine/threonine-protein kinase domain (InterPro:IPR002290), Protein of unknown function DUF26 (InterPr…	1.56971	-0.213858	NA		1.56971	-0.265399	NA		1.56971	-0.0515416	NA
gene_10416	LOC112022237	0.439519	0.397544	0.396837	0.396696	0.397958	0.398319	0.734672	0.398008	0.501752	0.397295	0.398815	AT1G06740.1	AT1G06740.1	AT1G06740	transposable_element_gene	transposable element gene	0	Mutator-like transposase family, has a 2.7e-53 P-value blast match to GB:AAA21566 mudrA of transposon="MuDR" (MuDr-element) (Zea mays)	1.57764	0.396346	NA		1.57764	0.081105	NA		1.57764	-0.315241	NA
gene_10417	LOC112022211	9.3647	9.46559	8.7889	9.41894	8.12633	8.24769	4.6978	8.01646	4.5481	9.15339	9.34428	AT4G30330.1	AT4G30330.1	AT4G30330	protein_coding	Small nuclear ribonucleoprotein family protein	0	Small nuclear ribonucleoprotein family protein; CONTAINS InterPro DOMAIN/s: Like-Sm ribonucleoprotein (LSM) domain (InterPro:IPR001163), Like-Sm ribonucleoprotein (LSM) domain, eukaryotic/archaea-type (InterPro:IPR006649), Like-Sm ribonucleoprotein (LSM)-related domain (InterPro:IPR010920); BEST Arabidopsis thaliana protein match is: Small nuclear ribonucleoprotein family protein (TAIR:AT2G18740.…	505.863	-0.764159	0.468234		505.863	-0.395929	0.750301		505.863	0.36823	0.954644
gene_10418	LOC112022203	5.76264	7.86045	7.78261	5.91887	7.06863	7.3665	7.96108	7.1328	8.27329	4.61701	8.33742	AT4G30330.1	AT4G30330.1	AT4G30330	protein_coding	Small nuclear ribonucleoprotein family protein	0	Small nuclear ribonucleoprotein family protein; CONTAINS InterPro DOMAIN/s: Like-Sm ribonucleoprotein (LSM) domain (InterPro:IPR001163), Like-Sm ribonucleoprotein (LSM) domain, eukaryotic/archaea-type (InterPro:IPR006649), Like-Sm ribonucleoprotein (LSM)-related domain (InterPro:IPR010920); BEST Arabidopsis thaliana protein match is: Small nuclear ribonucleoprotein family protein (TAIR:AT2G18740.…	207.771	0.257958	0.843304		207.771	0.439257	0.712272		207.771	0.181299	0.983969
gene_10423	LOC112022208	9.76633	10.4066	9.39858	9.56192	9.3807	9.2243	8.77701	8.95366	8.03641	8.3665	8.87765	AT5G57660.1	AT5G57660.1	AT5G57660	protein_coding	CONSTANS-like 5	0	CONSTANS-like 5 (COL5); FUNCTIONS IN: sequence-specific DNA binding transcription factor activity, zinc ion binding; INVOLVED IN: regulation of transcription; LOCATED IN: intracellular; EXPRESSED IN: 23 plant structures; EXPRESSED DURING: 13 growth stages; CONTAINS InterPro DOMAIN/s: CCT domain (InterPro:IPR010402), Zinc finger, B-box (InterPro:IPR000315); BEST Arabidopsis thaliana protein match …	665.809	-0.825609	0.113513		665.809	-1.487	0.000459572	DE July/April	665.809	-0.661395	0.540541		2
gene_10425	LOC112022202	2.51199	2.0927	2.10238	2.49706	2.05891	2.06015	2.05913	2.34791	2.05486	2.38959	2.06186	AT4G15560.1	AT4G15560.1	AT4G15560	protein_coding	Deoxyxylulose-5-phosphate synthase	Encodes a protein with 1-deoxyxylulose 5-phosphate synthase activity involved in the MEP pathway. It is essential for chloroplast development in Arabidopsis	CLOROPLASTOS ALTERADOS 1 (CLA1); FUNCTIONS IN: 1-deoxy-D-xylulose-5-phosphate synthase activity; INVOLVED IN: chlorophyll biosynthetic process, response to light stimulus, isopentenyl diphosphate biosynthetic process, mevalonate-independent pathway; LOCATED IN: chloroplast; EXPRESSED IN: 26 plant structures; EXPRESSED DURING: 13 growth stages; CONTAINS InterPro DOMAIN/s: Transketolase, N-terminal…	5.32394	-0.867604	0.347036		5.32394	-0.290546	0.811393		5.32394	0.577058	NA
gene_10427	LOC112022209	-1.18588	-1.20147	-1.16656	-1.20357	-1.19929	-1.19763	-1.19898	-1.19904	-1.20355	-1.17918	-1.17184	AT4G15560.1	AT4G15560.1	AT4G15560	protein_coding	Deoxyxylulose-5-phosphate synthase	Encodes a protein with 1-deoxyxylulose 5-phosphate synthase activity involved in the MEP pathway. It is essential for chloroplast development in Arabidopsis	CLOROPLASTOS ALTERADOS 1 (CLA1); FUNCTIONS IN: 1-deoxy-D-xylulose-5-phosphate synthase activity; INVOLVED IN: chlorophyll biosynthetic process, response to light stimulus, isopentenyl diphosphate biosynthetic process, mevalonate-independent pathway; LOCATED IN: chloroplast; EXPRESSED IN: 26 plant structures; EXPRESSED DURING: 13 growth stages; CONTAINS InterPro DOMAIN/s: Transketolase, N-terminal…	0.419841	-0.110314	NA		0.419841	0.0108971	NA		0.419841	0.121212	NA
gene_10428	LOC112022241	4.84026	3.88206	3.76845	4.23006	4.45231	4.07583	3.86601	4.42452	4.032	3.97984	3.67682	AT3G23250.1	AT3G23250.1	AT3G23250	protein_coding	myb domain protein 15	Member of the R2R3 factor gene family.	myb domain protein 15 (MYB15); CONTAINS InterPro DOMAIN/s: SANT, DNA-binding (InterPro:IPR001005), Homeodomain-like (InterPro:IPR009057), Myb, DNA-binding (InterPro:IPR014778), HTH transcriptional regulator, Myb-type, DNA-binding (InterPro:IPR017930), Homeodomain-related (InterPro:IPR012287), Myb transcription factor (InterPro:IPR015495); BEST Arabidopsis thaliana protein match is: myb domain pro…	20.3899	-0.253069	0.844951		20.3899	-0.478308	0.677047		20.3899	-0.22524	NA
gene_10429	LOC112022242	2.17519	2.44165	2.17542	2.56817	2.17854	2.51916	2.17871	2.64186	2.21476	2.17669	2.18093	AT5G17680.1	AT5G17680.1	AT5G17680	protein_coding	disease resistance protein (TIR-NBS-LRR class), putative	0	disease resistance protein (TIR-NBS-LRR class), putative; FUNCTIONS IN: transmembrane receptor activity, ATP binding; INVOLVED IN: signal transduction, defense response, apoptosis, innate immune response; LOCATED IN: intrinsic to membrane; EXPRESSED IN: 14 plant structures; EXPRESSED DURING: 6 growth stages; CONTAINS InterPro DOMAIN/s: Leucine-rich repeat, typical subtype (InterPro:IPR003591), NB…	5.83589	-0.0832083	0.938769		5.83589	-0.0481622	0.966161		5.83589	0.0350461	NA
gene_10430	LOC112022243	1.50091	1.35895	1.46799	1.4218	1.27401	1.27452	1.2741	1.27408	1.27238	1.29928	1.36551	AT5G17680.1	AT5G17680.1	AT5G17680	protein_coding	disease resistance protein (TIR-NBS-LRR class), putative	0	disease resistance protein (TIR-NBS-LRR class), putative; FUNCTIONS IN: transmembrane receptor activity, ATP binding; INVOLVED IN: signal transduction, defense response, apoptosis, innate immune response; LOCATED IN: intrinsic to membrane; EXPRESSED IN: 14 plant structures; EXPRESSED DURING: 6 growth stages; CONTAINS InterPro DOMAIN/s: Leucine-rich repeat, typical subtype (InterPro:IPR003591), NB…	2.68829	-1.49044	0.0868685		2.68829	-1.20753	0.198424		2.68829	0.282908	NA
gene_10431	LOC112022244	-1.94544	-1.94373	-1.93061	-1.9456	-1.94306	-1.94255	-1.94296	-1.94298	-1.94535	-1.94419	-1.94194	AT5G17680.1	AT5G17680.1	AT5G17680	protein_coding	disease resistance protein (TIR-NBS-LRR class), putative	0	disease resistance protein (TIR-NBS-LRR class), putative; FUNCTIONS IN: transmembrane receptor activity, ATP binding; INVOLVED IN: signal transduction, defense response, apoptosis, innate immune response; LOCATED IN: intrinsic to membrane; EXPRESSED IN: 14 plant structures; EXPRESSED DURING: 6 growth stages; CONTAINS InterPro DOMAIN/s: Leucine-rich repeat, typical subtype (InterPro:IPR003591), NB…	0.124935	-0.0665726	NA		0.124935	-0.104269	NA		0.124935	0	NA
gene_10433	LOC112022272	4.08809	3.98034	4.21666	4.34708	4.33577	4.04794	4.21996	4.1209	4.15087	3.89933	3.8205	AT1G67550.1	AT1G67550.1	AT1G67550	protein_coding	urease	Encodes a nickel-containing urea hydrolase involved in nitrogen recycling. It requires three urease accessory proteins for its activation.	urease (URE); CONTAINS InterPro DOMAIN/s: Urease, alpha subunit (InterPro:IPR005848), Urease, alpha subunit, conserved site (InterPro:IPR017950), Amidohydrolase 1 (InterPro:IPR006680), Urease, alpha/gamma subunit (InterPro:IPR002026), Urease, alpha subunit, core (InterPro:IPR017952), Metal-dependent hydrolase, composite domain (InterPro:IPR011059), Urease, beta subunit (InterPro:IPR002019), Ureas…	17.9814	0.105936	0.923034		17.9814	-0.547496	0.497954		17.9814	-0.653432	NA
gene_10434	LOC112022271	10.9107	10.4167	10.5754	10.873	10.9772	10.5863	10.8829	10.5609	10.5512	10.8909	10.774	AT1G67550.1	AT1G67550.1	AT1G67550	protein_coding	urease	Encodes a nickel-containing urea hydrolase involved in nitrogen recycling. It requires three urease accessory proteins for its activation.	urease (URE); CONTAINS InterPro DOMAIN/s: Urease, alpha subunit (InterPro:IPR005848), Urease, alpha subunit, conserved site (InterPro:IPR017950), Amidohydrolase 1 (InterPro:IPR006680), Urease, alpha/gamma subunit (InterPro:IPR002026), Urease, alpha subunit, core (InterPro:IPR017952), Metal-dependent hydrolase, composite domain (InterPro:IPR011059), Urease, beta subunit (InterPro:IPR002019), Ureas…	1715.68	0.140587	0.723116		1715.68	-0.0109646	0.980076		1715.68	-0.151552	0.92973
gene_10435	LOC112022269	10.9342	11.1757	11.0909	10.9927	10.9873	10.8019	10.0802	9.77101	10.4425	10.6941	10.6836	AT5G63400.1	AT5G63400.1	AT5G63400	protein_coding	adenylate kinase 1	encodes a protein similar to adenylate kinase.	adenylate kinase 1 (ADK1); FUNCTIONS IN: copper ion binding, adenylate kinase activity; INVOLVED IN: response to cadmium ion; LOCATED IN: mitochondrion, plasma membrane; EXPRESSED IN: 24 plant structures; EXPRESSED DURING: 13 growth stages; CONTAINS InterPro DOMAIN/s: Adenylate kinase, active site lid domain (InterPro:IPR007862), Adenylate kinase, subfamily (InterPro:IPR006259), Adenylate kinase …	1755.04	-0.436573	0.383353		1755.04	-0.714376	0.0802132		1755.04	-0.277803	0.895377
gene_10436	LOC112022268	8.6074	7.74076	8.68435	8.56363	7.67534	7.77773	8.08912	7.78062	7.99539	8.16981	8.19729	AT1G27900.1	AT1G27900.1	AT1G27900	protein_coding	RNA helicase family protein	0	RNA helicase family protein; FUNCTIONS IN: in 7 functions; INVOLVED IN: biological_process unknown; LOCATED IN: cellular_component unknown; EXPRESSED IN: 23 plant structures; EXPRESSED DURING: 13 growth stages; CONTAINS InterPro DOMAIN/s: Helicase-associated domain (InterPro:IPR007502), ATPase, AAA+ type, core (InterPro:IPR003593), DNA/RNA helicase, DEAD/DEAH box type, N-terminal (InterPro:IPR011…	292.846	-0.781657	0.0763637		292.846	-0.537641	0.216442		292.846	0.244016	0.919231
gene_10437	LOC112022283	7.57773	8.37091	8.26017	8.19863	7.97672	7.71514	8.07806	7.24887	6.84321	6.84242	6.63931	NA	NA	NA	#N/A	#N/A	#N/A	#N/A	226.942	-0.278521	0.609005		226.942	-1.70656	8.64643e-07	DE July/April	226.942	-1.42804	0.00333971	DE June/july	2
gene_10438	LOC112022248	-1.94576	-1.94386	-1.94552	-1.93783	-1.94312	-1.94255	-1.94301	-1.94303	-1.94567	-1.93626	-1.94188	AT2G01440.1	AT2G01440.1	AT2G01440	protein_coding	DEAD/DEAH box RNA helicase family protein	0	DEAD/DEAH box RNA helicase family protein ; FUNCTIONS IN: ATP-dependent DNA helicase activity, helicase activity, nucleic acid binding, ATP-dependent helicase activity, ATP binding; INVOLVED IN: DNA repair, DNA recombination; EXPRESSED IN: 12 plant structures; EXPRESSED DURING: 6 growth stages; CONTAINS InterPro DOMAIN/s: DNA/RNA helicase, DEAD/DEAH box type, N-terminal (InterPro:IPR011545), Nucl…	0.139044	0.0172426	NA		0.139044	0.0633614	NA		0.139044	0.0461188	NA
gene_10439	LOC112022249	5.74786	6.05416	4.54172	5.78826	5.68658	5.66771	4.44955	5.87035	5.93328	5.51811	5.80476	AT2G01440.1	AT2G01440.1	AT2G01440	protein_coding	DEAD/DEAH box RNA helicase family protein	0	DEAD/DEAH box RNA helicase family protein ; FUNCTIONS IN: ATP-dependent DNA helicase activity, helicase activity, nucleic acid binding, ATP-dependent helicase activity, ATP binding; INVOLVED IN: DNA repair, DNA recombination; EXPRESSED IN: 12 plant structures; EXPRESSED DURING: 6 growth stages; CONTAINS InterPro DOMAIN/s: DNA/RNA helicase, DEAD/DEAH box type, N-terminal (InterPro:IPR011545), Nucl…	54.9166	-0.340047	0.778714		54.9166	0.163825	0.897793		54.9166	0.503872	0.912686
gene_10440	LOC112022273	6.66253	6.65733	5.59355	6.568	6.51472	6.38994	4.62568	6.42529	6.47548	6.55501	6.41534	AT2G01440.1	AT2G01440.1	AT2G01440	protein_coding	DEAD/DEAH box RNA helicase family protein	0	DEAD/DEAH box RNA helicase family protein ; FUNCTIONS IN: ATP-dependent DNA helicase activity, helicase activity, nucleic acid binding, ATP-dependent helicase activity, ATP binding; INVOLVED IN: DNA repair, DNA recombination; EXPRESSED IN: 12 plant structures; EXPRESSED DURING: 6 growth stages; CONTAINS InterPro DOMAIN/s: DNA/RNA helicase, DEAD/DEAH box type, N-terminal (InterPro:IPR011545), Nucl…	88.827	-0.370204	0.753525		88.827	0.0199688	0.98797		88.827	0.390173	0.941616
gene_10441	LOC112022281	6.87665	6.77181	6.34712	6.91242	7.54095	7.23889	7.11953	7.09915	6.31028	6.53837	6.84081	AT2G01430.1	AT2G01430.1	AT2G01430	protein_coding	homeobox-leucine zipper protein 17	0	homeobox-leucine zipper protein 17 (HB17); FUNCTIONS IN: sequence-specific DNA binding transcription factor activity; INVOLVED IN: regulation of transcription, DNA-dependent, regulation of transcription; LOCATED IN: nucleus; CONTAINS InterPro DOMAIN/s: Homeobox, conserved site (InterPro:IPR017970), Homeobox (InterPro:IPR001356), Homeodomain-like (InterPro:IPR009057), Leucine zipper, homeobox-asso…	125.514	0.826554	0.0997302		125.514	-0.0241218	0.974356		125.514	-0.850676	0.293244
gene_10442	LOC112022266	12.6037	13.0313	13.0397	12.5082	11.9893	12.0891	12.4224	12.1321	13.0128	12.5993	12.1061	AT1G70940.1	AT1G70940.1	AT1G70940	protein_coding	Auxin efflux carrier family protein	A regulator of auxin efflux and involved in differential growth. PIN3 is expressed in gravity-sensing tissues, with PIN3 protein accumulating predominantly at the lateral cell surface. PIN3 localizes to the plasma membrane and to vesicles. In roots, PIN3 is expressed without pronounced polarity in tiers two and three of the columella cells, at the basal side of vascular cells, and to the lateral …	PIN-FORMED 3 (PIN3); FUNCTIONS IN: auxin:hydrogen symporter activity, transporter activity; INVOLVED IN: in 8 processes; LOCATED IN: lateral plasma membrane, plasma membrane, vesicle membrane, cell surface; EXPRESSED IN: 26 plant structures; EXPRESSED DURING: 13 growth stages; CONTAINS InterPro DOMAIN/s: Auxin efflux carrier, subgroup (InterPro:IPR014024), Auxin efflux carrier (InterPro:IPR004776…	6110.79	-0.745468	0.0760158		6110.79	-0.348633	0.449163		6110.79	0.396835	0.753805
gene_10444	LOC112022280	0.942595	0.943486	0.942689	0.94253	1.01319	0.944362	1.01491	1.10926	1.03576	0.995223	1.11717	NA	NA	NA	#N/A	#N/A	#N/A	#N/A	2.11387	0.910219	NA		2.11387	1.61662	0.0642314		2.11387	0.706397	NA
gene_10445	LOC112022270	-1.94737	-1.93236	-1.947	-1.94764	-1.9434	-1.94256	-1.93109	-1.94328	-1.94722	-1.94529	-1.94154	AT5G37820.1	AT5G37820.1	AT5G37820	protein_coding	NOD26-like intrinsic protein 4;2	0	NOD26-like intrinsic protein 4;2 (NIP4;2); FUNCTIONS IN: water channel activity; INVOLVED IN: transport, transmembrane transport; LOCATED IN: integral to membrane, membrane; EXPRESSED IN: root, flower, cultured cell, leaf; CONTAINS InterPro DOMAIN/s: Major intrinsic protein, conserved site (InterPro:IPR022357), Aquaporin (InterPro:IPR012269), Major intrinsic protein (InterPro:IPR000425); BEST Ara…	0.209861	0.103771	NA		0.209861	-0.0204538	NA		0.209861	-0.124225	NA
gene_10446	LOC112022251	1.28663	1.26076	1.25856	1.33599	1.26202	1.2631	1.26221	2.00402	1.2584	1.36889	1.26457	AT5G10770.1	AT5G10770.1	AT5G10770	protein_coding	Eukaryotic aspartyl protease family protein	0	Eukaryotic aspartyl protease family protein; FUNCTIONS IN: DNA binding, aspartic-type endopeptidase activity; INVOLVED IN: proteolysis; EXPRESSED IN: 12 plant structures; EXPRESSED DURING: 4 anthesis, C globular stage, petal differentiation and expansion stage, E expanded cotyledon stage; CONTAINS InterPro DOMAIN/s: Peptidase aspartic (InterPro:IPR021109), Peptidase aspartic, catalytic (InterPro:…	5.77644	0.0279438	NA		5.77644	0.797927	NA		5.77644	0.769983	NA
gene_10448	LOC112022275	9.4357	9.06112	9.04928	8.95245	8.90218	8.7755	8.73013	9.54659	9.35395	9.39034	8.53812	AT1G70950.1	AT1G70950.1	AT1G70950	protein_coding	TPX2 (targeting protein for Xklp2) protein family	0	TPX2 (targeting protein for Xklp2) protein family; CONTAINS InterPro DOMAIN/s: Xklp2 targeting protein (InterPro:IPR009675); BEST Arabidopsis thaliana protein match is: unknown protein (TAIR:AT1G23060.1); Has 1245 Blast hits to 1139 proteins in 232 species: Archae - 0; Bacteria - 257; Metazoa - 305; Fungi - 75; Plants - 372; Viruses - 3; Other Eukaryotes - 233 (source: NCBI BLink).	556.926	-0.419481	0.367056		556.926	0.158726	0.763458		556.926	0.578207	0.466281
gene_10449	LOC112022253	11.7658	13.125	11.6524	11.7528	12.474	12.2334	12.5218	12.3513	12.6911	12.3873	12.4863	AT1G23040.2	AT1G23040.2	AT1G23040	protein_coding	hydroxyproline-rich glycoprotein family protein	0	hydroxyproline-rich glycoprotein family protein; BEST Arabidopsis thaliana protein match is: proline-rich family protein (TAIR:AT1G70990.1); Has 25412 Blast hits to 10574 proteins in 716 species: Archae - 40; Bacteria - 2873; Metazoa - 9053; Fungi - 1818; Plants - 6806; Viruses - 1343; Other Eukaryotes - 3479 (source: NCBI BLink).	5417.38	0.186552	0.806507		5417.38	0.266982	0.689704		5417.38	0.08043	0.991974
gene_10450	LOC112022247	4.99881	5.13356	5.49369	5.51331	5.99136	5.75277	5.48282	5.57996	6.32723	6.28497	6.25692	AT1G71000.1	AT1G71000.1	AT1G71000	protein_coding	Chaperone DnaJ-domain superfamily protein	0	Chaperone DnaJ-domain superfamily protein; FUNCTIONS IN: heat shock protein binding; INVOLVED IN: protein folding; LOCATED IN: cellular_component unknown; EXPRESSED IN: 7 plant structures; EXPRESSED DURING: 4 anthesis, petal differentiation and expansion stage; CONTAINS InterPro DOMAIN/s: Molecular chaperone, heat shock protein, Hsp40, DnaJ (InterPro:IPR015609), Heat shock protein DnaJ, N-termina…	59.974	0.891386	0.170457		59.974	1.55982	0.00315671	DE July/April	59.974	0.668429	0.67156		3
gene_10451	LOC112022254	-0.848891	-0.820367	-0.848867	-0.848908	-0.846775	-0.844676	-0.846384	-0.816205	-0.848882	-0.752816	-0.842146	AT1G71000.1	AT1G71000.1	AT1G71000	protein_coding	Chaperone DnaJ-domain superfamily protein	0	Chaperone DnaJ-domain superfamily protein; FUNCTIONS IN: heat shock protein binding; INVOLVED IN: protein folding; LOCATED IN: cellular_component unknown; EXPRESSED IN: 7 plant structures; EXPRESSED DURING: 4 anthesis, petal differentiation and expansion stage; CONTAINS InterPro DOMAIN/s: Molecular chaperone, heat shock protein, Hsp40, DnaJ (InterPro:IPR015609), Heat shock protein DnaJ, N-termina…	0.5403	-0.0022878	NA		0.5403	0.306838	NA		0.5403	0.309126	NA
gene_10452	LOC112022276	7.10088	6.21172	6.99926	7.4307	7.43415	7.08939	8.15859	8.70677	8.00219	7.84892	7.33467	AT4G00340.1	AT4G00340.1	AT4G00340	protein_coding	receptor-like protein kinase 4	Encodes a receptor-like protein kinase that is expressed in roots.	receptor-like protein kinase 4 (RLK4); FUNCTIONS IN: sugar binding, protein kinase activity; INVOLVED IN: protein amino acid phosphorylation; LOCATED IN: plasma membrane, membrane; EXPRESSED IN: 7 plant structures; EXPRESSED DURING: 4 anthesis, C globular stage, petal differentiation and expansion stage, E expanded cotyledon stage; CONTAINS InterPro DOMAIN/s: Curculin-like (mannose-binding) lecti…	215.331	0.804839	0.267759		215.331	1.33409	0.0264308		215.331	0.529247	0.832067
gene_10453	LOC112022285	1.40274	1.46907	1.70172	1.40262	1.40506	1.40576	1.40518	1.61884	1.44572	1.73856	1.40672	AT4G00340.1	AT4G00340.1	AT4G00340	protein_coding	receptor-like protein kinase 4	Encodes a receptor-like protein kinase that is expressed in roots.	receptor-like protein kinase 4 (RLK4); FUNCTIONS IN: sugar binding, protein kinase activity; INVOLVED IN: protein amino acid phosphorylation; LOCATED IN: plasma membrane, membrane; EXPRESSED IN: 7 plant structures; EXPRESSED DURING: 4 anthesis, C globular stage, petal differentiation and expansion stage, E expanded cotyledon stage; CONTAINS InterPro DOMAIN/s: Curculin-like (mannose-binding) lecti…	3.15813	-0.35491	0.713632		3.15813	0.209087	0.854983		3.15813	0.563997	NA
gene_10456	LOC112022258	-1.67344	-1.67054	-1.6854	-1.68602	-1.68175	-1.68089	-1.68159	-1.68162	-1.67329	-1.68367	-1.67986	NA	NA	NA	#N/A	#N/A	#N/A	#N/A	0.213053	-0.0605728	NA		0.213053	-0.0214122	NA		0.213053	0.0391606	NA
gene_10458	LOC112022282	2.90522	3.76344	2.96061	2.90473	3.00784	3.02243	3.44923	3.20599	3.15989	3.26121	3.7548	AT5G65005.1	AT5G65005.1	AT5G65005	protein_coding	Polynucleotidyl transferase, ribonuclease H-like superfamily protein	0	Polynucleotidyl transferase, ribonuclease H-like superfamily protein; FUNCTIONS IN: nucleic acid binding; INVOLVED IN: biological_process unknown; LOCATED IN: cellular_component unknown; CONTAINS InterPro DOMAIN/s: Polynucleotidyl transferase, ribonuclease H fold (InterPro:IPR012337); BEST Arabidopsis thaliana protein match is: thioredoxin family protein (TAIR:AT1G52990.1); Has 414 Blast hits to …	11.5678	-0.0531103	0.971606		11.5678	0.314282	0.805029		11.5678	0.367393	NA
gene_10463	LOC112022279	8.70246	8.97097	9.07696	8.84759	9.86817	9.63722	9.82959	9.95664	9.87142	9.77841	10.0328	AT1G06740.1	AT1G06740.1	AT1G06740	transposable_element_gene	transposable element gene	0	Mutator-like transposase family, has a 2.7e-53 P-value blast match to GB:AAA21566 mudrA of transposon="MuDR" (MuDr-element) (Zea mays)	786.877	1.12628	3.89035e-09	DE June/April	786.877	1.29058	4.11675e-14	DE July/April	786.877	0.164291	0.861034		3
gene_10464	LOC112022284	9.4825	8.84192	9.47836	9.36634	9.40229	9.07381	9.38121	8.59884	9.00663	9.35645	9.10375	AT1G08800.2	AT1G08800.2	AT1G08800	protein_coding	Protein of unknown function, DUF593	0	Protein of unknown function, DUF593; INVOLVED IN: response to salt stress, N-terminal protein myristoylation; LOCATED IN: endomembrane system; EXPRESSED IN: 20 plant structures; EXPRESSED DURING: 12 growth stages; CONTAINS InterPro DOMAIN/s: Protein of unknown function DUF593 (InterPro:IPR007656); BEST Arabidopsis thaliana protein match is: Protein of unknown function, DUF593 (TAIR:AT2G30690.1); …	600.495	-0.0325413	0.958678		600.495	-0.343656	0.412247		600.495	-0.311115	0.832067
gene_10465	LOC112022262	4.47077	3.97245	4.82142	4.51863	4.06378	3.95377	4.09998	4.0986	4.22554	4.61373	4.48639	AT1G12700.1	AT1G12700.1	AT1G12700	protein_coding	ATP binding;nucleic acid binding;helicases	0	ATP binding;nucleic acid binding;helicases; FUNCTIONS IN: helicase activity, nucleic acid binding, ATP binding; INVOLVED IN: biological_process unknown; EXPRESSED IN: embryo; EXPRESSED DURING: D bilateral stage; CONTAINS InterPro DOMAIN/s: Pentatricopeptide repeat (InterPro:IPR002885), DNA/RNA helicase, C-terminal (InterPro:IPR001650); BEST Arabidopsis thaliana protein match is: Tetratricopeptide…	22.2083	-1.39801	0.0888014		22.2083	-0.318	0.766315		22.2083	1.08001	0.5229
gene_10466	LOC112022265	2.1617	1.78154	2.09384	1.99388	1.78257	1.78347	1.78273	1.7827	1.80138	1.94219	1.93034	AT1G12700.1	AT1G12700.1	AT1G12700	protein_coding	ATP binding;nucleic acid binding;helicases	0	ATP binding;nucleic acid binding;helicases; FUNCTIONS IN: helicase activity, nucleic acid binding, ATP binding; INVOLVED IN: biological_process unknown; EXPRESSED IN: embryo; EXPRESSED DURING: D bilateral stage; CONTAINS InterPro DOMAIN/s: Pentatricopeptide repeat (InterPro:IPR002885), DNA/RNA helicase, C-terminal (InterPro:IPR001650); BEST Arabidopsis thaliana protein match is: Tetratricopeptide…	4.10665	-1.16269	0.193692		4.10665	-0.690437	0.51324		4.10665	0.47225	NA
gene_10467	LOC112022263	1.38093	1.39878	1.84425	1.37952	1.40722	1.41415	1.40848	1.40821	1.45404	3.33421	1.4231	AT1G45616.1	AT1G45616.1	AT1G45616	protein_coding	receptor like protein 6	0	receptor like protein 6 (RLP6); INVOLVED IN: signal transduction, defense response; LOCATED IN: membrane; EXPRESSED IN: leaf; CONTAINS InterPro DOMAIN/s: Leucine-rich repeat-containing N-terminal domain, type 2 (InterPro:IPR013210), Leucine-rich repeat (InterPro:IPR001611); BEST Arabidopsis thaliana protein match is: receptor like protein 7 (TAIR:AT1G47890.1); Has 122755 Blast hits to 32280 prote…	20.5078	0.0377641	NA		20.5078	0.638601	NA		20.5078	0.600836	NA
gene_10468	LOC112022264	1.53005	1.50357	2.51947	1.63298	1.50522	1.50665	1.61193	1.50542	1.56007	1.58191	1.5086	AT1G45616.1	AT1G45616.1	AT1G45616	protein_coding	receptor like protein 6	0	receptor like protein 6 (RLP6); INVOLVED IN: signal transduction, defense response; LOCATED IN: membrane; EXPRESSED IN: leaf; CONTAINS InterPro DOMAIN/s: Leucine-rich repeat-containing N-terminal domain, type 2 (InterPro:IPR013210), Leucine-rich repeat (InterPro:IPR001611); BEST Arabidopsis thaliana protein match is: receptor like protein 7 (TAIR:AT1G47890.1); Has 122755 Blast hits to 32280 prote…	4.79343	-0.986843	NA		4.79343	-1.08626	NA		4.79343	-0.0994195	NA
gene_10469	LOC112022287	3.38608	6.89807	2.75416	2.94995	3.70393	2.99934	8.58283	4.38747	7.13683	2.98762	3.06137	AT2G46800.2	AT2G46800.2	AT2G46800	protein_coding	zinc transporter of Arabidopsis thaliana	Encodes a member of the zinc transporter (ZAT) and cation diffusion facilitator (CDF) families. It is expressed throughout the plant, especially in dividing, differentiating and expanding cells. The protein is localized to the vacuolar membrane. Mediates Zn ion homeostasis.	zinc transporter of Arabidopsis thaliana (ZAT); FUNCTIONS IN: zinc ion transmembrane transporter activity, inorganic anion transmembrane transporter activity, metal ion transmembrane transporter activity; INVOLVED IN: cellular zinc ion homeostasis, zinc ion transport, response to metal ion; LOCATED IN: vacuolar membrane, plasma membrane, vacuole; EXPRESSED IN: 27 plant structures; EXPRESSED DURIN…	105.143	0.339886	NA		105.143	0.0501568	NA		105.143	-0.289729	NA
gene_1047	LOC112022769	-1.94688	-1.92249	-1.94655	-1.94712	-1.94332	-1.94256	-1.94317	-1.94321	-1.94674	-1.94501	-1.94165	AT4G36750.1	AT4G36750.1	AT4G36750	protein_coding	Quinone reductase family protein	0	Quinone reductase family protein; FUNCTIONS IN: oxidoreductase activity, FMN binding; INVOLVED IN: negative regulation of transcription; LOCATED IN: plasma membrane; EXPRESSED IN: 24 plant structures; EXPRESSED DURING: 13 growth stages; CONTAINS InterPro DOMAIN/s: Flavoprotein WrbA (InterPro:IPR010089), Flavodoxin/nitric oxide synthase (InterPro:IPR008254); BEST Arabidopsis thaliana protein match…	0.187976	-0.0665726	NA		0.187976	-0.104269	NA		0.187976	0	NA
gene_10470	LOC112022288	6.6804	3.67468	6.84212	3.43781	3.76596	3.83686	7.97821	7.77362	7.78432	7.39714	9.79539	AT2G30020.1	AT2G30020.1	AT2G30020	protein_coding	Protein phosphatase 2C family protein	Encodes AP2C1. Belongs to the clade B of the PP2C-superfamily. Acts as a MAPK phosphatase that negatively regulates MPK4 and MPK6.	Protein phosphatase 2C family protein; CONTAINS InterPro DOMAIN/s: Protein phosphatase 2C, manganese/magnesium aspartate binding site (InterPro:IPR000222), Protein phosphatase 2C-related (InterPro:IPR001932), Protein phosphatase 2C (InterPro:IPR015655), Protein phosphatase 2C, N-terminal (InterPro:IPR014045); BEST Arabidopsis thaliana protein match is: Protein phosphatase 2C family protein (TAIR:…	293.598	0.14141	NA		293.598	0.670769	NA		293.598	0.529359	NA
gene_10471	LOC112022289	-1.3193	-1.31702	-1.31929	-1.30598	-1.31545	-1.31427	-1.31523	-1.31528	-1.26389	-1.3181	-1.31284	AT1G08730.2	AT1G08730.2	AT1G08730	protein_coding	Myosin family protein with Dil domain	Class XI myosin gene	XIC; CONTAINS InterPro DOMAIN/s: Dil domain (InterPro:IPR018444), Dilute (InterPro:IPR002710), Myosin, N-terminal, SH3-like (InterPro:IPR004009), Myosin head, motor domain (InterPro:IPR001609), IQ calmodulin-binding region (InterPro:IPR000048); BEST Arabidopsis thaliana protein match is: Myosin family protein with Dil domain (TAIR:AT1G54560.1); Has 57567 Blast hits to 36765 proteins in 2556 speci…	0.297308	0.0312868	NA		0.297308	0.251556	NA		0.297308	0.220269	NA
gene_10472	LOC112022290	4.86582	3.9255	4.5596	4.37977	4.2632	3.65231	3.64807	4.32045	4.17007	3.74294	4.37798	AT1G08730.2	AT1G08730.2	AT1G08730	protein_coding	Myosin family protein with Dil domain	Class XI myosin gene	XIC; CONTAINS InterPro DOMAIN/s: Dil domain (InterPro:IPR018444), Dilute (InterPro:IPR002710), Myosin, N-terminal, SH3-like (InterPro:IPR004009), Myosin head, motor domain (InterPro:IPR001609), IQ calmodulin-binding region (InterPro:IPR000048); BEST Arabidopsis thaliana protein match is: Myosin family protein with Dil domain (TAIR:AT1G54560.1); Has 57567 Blast hits to 36765 proteins in 2556 speci…	21.7808	-1.07358	0.281907		21.7808	-0.55007	0.636989		21.7808	0.523507	NA
gene_10473	LOC112022304	9.94009	9.74601	10.3834	9.85734	9.36392	8.97131	9.01519	9.89562	9.61034	9.23472	8.55613	AT5G66460.1	AT5G66460.1	AT5G66460	protein_coding	Glycosyl hydrolase superfamily protein	0	Glycosyl hydrolase superfamily protein; FUNCTIONS IN: cation binding, hydrolase activity, hydrolyzing O-glycosyl compounds, catalytic activity; INVOLVED IN: carbohydrate metabolic process; LOCATED IN: endomembrane system; EXPRESSED IN: 17 plant structures; EXPRESSED DURING: 4 anthesis, C globular stage, 4 leaf senescence stage, petal differentiation and expansion stage, E expanded cotyledon stage…	798.547	-1.04248	0.0295347		798.547	-0.697439	0.142348		798.547	0.345043	0.867411
gene_10476	LOC112022305	5.28531	5.21311	5.52534	5.65031	5.04289	5.58275	5.70201	5.0785	5.26627	5.47922	5.72994	AT5G66460.1	AT5G66460.1	AT5G66460	protein_coding	Glycosyl hydrolase superfamily protein	0	Glycosyl hydrolase superfamily protein; FUNCTIONS IN: cation binding, hydrolase activity, hydrolyzing O-glycosyl compounds, catalytic activity; INVOLVED IN: carbohydrate metabolic process; LOCATED IN: endomembrane system; EXPRESSED IN: 17 plant structures; EXPRESSED DURING: 4 anthesis, C globular stage, 4 leaf senescence stage, petal differentiation and expansion stage, E expanded cotyledon stage…	44.7179	0.0899538	0.928517		44.7179	-0.0422835	0.965149		44.7179	-0.132237	0.983812
gene_10478	LOC112022302	7.95523	7.59275	6.4364	8.17391	8.24884	8.3342	8.40713	9.16121	7.97751	8.81091	8.77412	AT1G27680.1	AT1G27680.1	AT1G27680	protein_coding	ADPGLC-PPase large subunit	ADP-glucose pyrophosphorylase catalyzes the first, rate limiting step in starch biosynthesis. The large subunit plays a regulatory role whereas the small subunit (ApS) is the catalytic isoform. Four isoforms of the large subunit (ApL1-4) have been described.Mutational analysis of APS1 suggests that APL1 and APL2 can compensate for loss of APS1 catalytic activity,suggesting both have catalytic as …	ADPGLC-PPase large subunit (APL2); CONTAINS InterPro DOMAIN/s: Glucose-1-phosphate adenylyltransferase (InterPro:IPR011831), ADP-glucose pyrophosphorylase, conserved site (InterPro:IPR005836), Nucleotidyl transferase (InterPro:IPR005835); BEST Arabidopsis thaliana protein match is: Glucose-1-phosphate adenylyltransferase family protein (TAIR:AT4G39210.1); Has 11860 Blast hits to 11712 proteins in…	339.385	0.758231	0.278561		339.385	1.2601	0.0289287		339.385	0.501867	0.836485
gene_10479	LOC112022300	9.8313	10.2327	10.0563	9.9048	9.61403	10.1243	9.55559	9.04028	9.3502	9.33029	10.5596	AT1G75350.1	AT1G75350.1	AT1G75350	protein_coding	Ribosomal protein L31	0	embryo defective 2184 (emb2184); FUNCTIONS IN: structural constituent of ribosome; INVOLVED IN: translation, ribosome biogenesis, embryo development ending in seed dormancy; LOCATED IN: ribosome, chloroplast, chloroplast stroma, chloroplast envelope; EXPRESSED IN: 23 plant structures; EXPRESSED DURING: 14 growth stages; CONTAINS InterPro DOMAIN/s: Ribosomal protein L31 (InterPro:IPR002150); Has 1…	943.139	-0.257259	0.730222		943.139	-0.330463	0.619982		943.139	-0.0732045	0.994364
gene_10481	LOC112022301	9.40265	9.89481	9.45072	9.34068	8.8313	8.88604	9.14632	8.93472	8.84799	8.72461	8.76487	AT2G21600.1	AT2G21600.1	AT2G21600	protein_coding	endoplasmatic reticulum retrieval protein 1B	Key player of retrieval of ER membrane proteins	endoplasmatic reticulum retrieval protein 1B (RER1B); FUNCTIONS IN: molecular_function unknown; INVOLVED IN: retrograde vesicle-mediated transport, Golgi to ER; LOCATED IN: Golgi apparatus, endoplasmic reticulum, cis-Golgi network; EXPRESSED IN: 25 plant structures; EXPRESSED DURING: 15 growth stages; CONTAINS InterPro DOMAIN/s: Retrieval of early ER protein Rer1 (InterPro:IPR004932); BEST Arabid…	582.611	-0.738698	0.00803086		582.611	-0.925136	0.000128423		582.611	-0.186438	0.899299
gene_10483	LOC112022307	7.40097	7.46125	7.81556	8.29642	6.92362	7.58858	7.3268	7.2498	7.41269	7.38512	7.65524	AT2G21600.1	AT2G21600.1	AT2G21600	protein_coding	endoplasmatic reticulum retrieval protein 1B	Key player of retrieval of ER membrane proteins	endoplasmatic reticulum retrieval protein 1B (RER1B); FUNCTIONS IN: molecular_function unknown; INVOLVED IN: retrograde vesicle-mediated transport, Golgi to ER; LOCATED IN: Golgi apparatus, endoplasmic reticulum, cis-Golgi network; EXPRESSED IN: 25 plant structures; EXPRESSED DURING: 15 growth stages; CONTAINS InterPro DOMAIN/s: Retrieval of early ER protein Rer1 (InterPro:IPR004932); BEST Arabid…	192.338	-0.700509	0.189052		192.338	-0.525284	0.313408		192.338	0.175225	0.963756
gene_10484	LOC112022298	3.99088	3.4634	3.40531	3.42429	3.12273	3.13138	3.28353	3.20713	3.24907	3.62116	3.42428	AT2G21600.1	AT2G21600.1	AT2G21600	protein_coding	endoplasmatic reticulum retrieval protein 1B	Key player of retrieval of ER membrane proteins	endoplasmatic reticulum retrieval protein 1B (RER1B); FUNCTIONS IN: molecular_function unknown; INVOLVED IN: retrograde vesicle-mediated transport, Golgi to ER; LOCATED IN: Golgi apparatus, endoplasmic reticulum, cis-Golgi network; EXPRESSED IN: 25 plant structures; EXPRESSED DURING: 15 growth stages; CONTAINS InterPro DOMAIN/s: Retrieval of early ER protein Rer1 (InterPro:IPR004932); BEST Arabid…	11.975	-1.67284	0.0490192		11.975	-0.706762	0.47252		11.975	0.966076	NA
gene_10485	LOC112022299	5.16853	4.62432	4.33207	5.06978	3.89355	4.10309	4.5726	3.8978	3.7869	4.2549	3.7777	AT4G39230.1	AT4G39230.1	AT4G39230	protein_coding	NmrA-like negative transcriptional regulator family protein	encodes a protein whose sequence is similar to phenylcoumaran benzylic ether reductase (PCBER), which catalyzes NADPH-dependent reduction of 8-5' linked lignans such as dehydrodiconiferyl alcohol to give isodihydrodehydrodiconiferyl alcohol.	NmrA-like negative transcriptional regulator family protein; FUNCTIONS IN: phenylcoumaran benzylic ether reductase activity; INVOLVED IN: response to cadmium ion; LOCATED IN: cellular_component unknown; EXPRESSED IN: 25 plant structures; EXPRESSED DURING: 14 growth stages; CONTAINS InterPro DOMAIN/s: NAD(P)-binding domain (InterPro:IPR016040), NmrA-like (InterPro:IPR008030); BEST Arabidopsis thal…	25.9748	-1.22628	0.166324		25.9748	-2.07432	0.00651945	DE July/April	25.9748	-0.848038	0.728754		2
gene_10486	LOC112022292	15.2753	15.9328	15.1598	15.1502	16.4075	15.9367	15.5847	16.2476	15.891	15.9997	15.1408	AT4G39230.1	AT4G39230.1	AT4G39230	protein_coding	NmrA-like negative transcriptional regulator family protein	encodes a protein whose sequence is similar to phenylcoumaran benzylic ether reductase (PCBER), which catalyzes NADPH-dependent reduction of 8-5' linked lignans such as dehydrodiconiferyl alcohol to give isodihydrodehydrodiconiferyl alcohol.	NmrA-like negative transcriptional regulator family protein; FUNCTIONS IN: phenylcoumaran benzylic ether reductase activity; INVOLVED IN: response to cadmium ion; LOCATED IN: cellular_component unknown; EXPRESSED IN: 25 plant structures; EXPRESSED DURING: 14 growth stages; CONTAINS InterPro DOMAIN/s: NAD(P)-binding domain (InterPro:IPR016040), NmrA-like (InterPro:IPR008030); BEST Arabidopsis thal…	57011.5	0.678119	0.187979		57011.5	0.524594	0.295124		57011.5	-0.153525	0.967419
gene_10490	LOC112022319	1.27695	1.4039	1.23938	1.32663	1.34258	1.35634	1.43617	1.24101	1.27788	1.26642	1.24213	AT2G15220.1	AT2G15220.1	AT2G15220	protein_coding	Plant basic secretory protein (BSP) family protein	0	Plant basic secretory protein (BSP) family protein; INVOLVED IN: defense response; LOCATED IN: endomembrane system; EXPRESSED DURING: seedling growth; CONTAINS InterPro DOMAIN/s: Uncharacterised protein family, basic secretory protein (InterPro:IPR007541); BEST Arabidopsis thaliana protein match is: Plant basic secretory protein (BSP) family protein (TAIR:AT2G15130.1); Has 296 Blast hits to 296 p…	2.58936	0.464059	0.695106		2.58936	-0.724316	0.508089		2.58936	-1.18838	NA
gene_10491	LOC112022309	0.0392	0.0396518	0.0781338	0.056978	0.0398892	0.0793007	0.039926	0.039918	0.146542	0.160013	0.0403832	AT2G22780.1	AT2G22780.1	AT2G22780	protein_coding	peroxisomal NAD-malate dehydrogenase 1	encodes an peroxisomal NAD-malate dehydrogenase that is involved in fatty acid beta-oxidation through providing NAD to the process of converting fatty acyl CoA to acetyl CoA.	peroxisomal NAD-malate dehydrogenase 1 (PMDH1); FUNCTIONS IN: in 6 functions; INVOLVED IN: regulation of fatty acid beta-oxidation, regulation of photorespiration; LOCATED IN: chloroplast, peroxisome; EXPRESSED IN: 22 plant structures; EXPRESSED DURING: 14 growth stages; CONTAINS InterPro DOMAIN/s: Lactate/malate dehydrogenase, N-terminal (InterPro:IPR001236), Lactate/malate dehydrogenase, C-term…	1.08634	0.0378849	NA		1.08634	0.46219	NA		1.08634	0.424305	NA
gene_10492	LOC112022318	9.81004	10.3436	9.96693	9.69845	10.2652	9.97748	10.0222	10.4798	10.1837	9.90288	9.86268	AT5G64510.1	AT5G64510.1	AT5G64510	protein_coding	0	0	unknown protein; FUNCTIONS IN: molecular_function unknown; INVOLVED IN: biological_process unknown; LOCATED IN: endomembrane system; EXPRESSED IN: 17 plant structures; EXPRESSED DURING: 10 growth stages; Has 35333 Blast hits to 34131 proteins in 2444 species: Archae - 798; Bacteria - 22429; Metazoa - 974; Fungi - 991; Plants - 531; Viruses - 0; Other Eukaryotes - 9610 (source: NCBI BLink).	1079.49	0.142391	0.777836		1079.49	0.191196	0.666584		1079.49	0.0488057	0.994364
gene_10494	LOC112022310	2.49245	2.40992	2.61378	2.70566	2.45543	2.43266	2.45805	2.35179	2.6059	2.49986	2.53093	AT5G48600.1	AT5G48600.1	AT5G48600	protein_coding	structural maintenance of chromosome 3	member of SMC subfamily	structural maintenance of chromosome 3 (SMC3); FUNCTIONS IN: transporter activity, ATP binding; INVOLVED IN: chromosome segregation, chromosome organization; LOCATED IN: chromosome, nucleus; EXPRESSED IN: 23 plant structures; EXPRESSED DURING: 13 growth stages; CONTAINS InterPro DOMAIN/s: SMCs flexible hinge (InterPro:IPR010935), RecF/RecN/SMC protein, N-terminal (InterPro:IPR003395); BEST Arabid…	5.90564	-0.717487	0.499879		5.90564	-0.360308	0.764816		5.90564	0.357179	NA
gene_10495	LOC112022314	8.7576	8.24705	8.91129	8.9479	8.73573	8.50379	8.79096	8.80297	8.57956	8.78679	8.66297	AT5G61990.1	AT5G61990.1	AT5G61990	protein_coding	Pentatricopeptide repeat (PPR) superfamily protein	0	Pentatricopeptide repeat (PPR) superfamily protein; FUNCTIONS IN: molecular_function unknown; INVOLVED IN: biological_process unknown; LOCATED IN: mitochondrion; EXPRESSED IN: 12 plant structures; EXPRESSED DURING: 4 anthesis, F mature embryo stage, petal differentiation and expansion stage, E expanded cotyledon stage, D bilateral stage; CONTAINS InterPro DOMAIN/s: Pentatricopeptide repeat (Inter…	422.332	-0.084568	0.864125		422.332	-0.0487561	0.91811		422.332	0.0358118	0.995913
gene_10496	LOC112022316	9.99672	10.9507	10.4445	10.0032	10.2899	10.0944	10.0184	10.1018	10.3645	10.312	10.7791	AT5G10990.1	AT5G10990.1	AT5G10990	protein_coding	SAUR-like auxin-responsive protein family	0	SAUR-like auxin-responsive protein family ; CONTAINS InterPro DOMAIN/s: Auxin responsive SAUR protein (InterPro:IPR003676); BEST Arabidopsis thaliana protein match is: SAUR-like auxin-responsive protein family (TAIR:AT1G75590.1); Has 1807 Blast hits to 1807 proteins in 277 species: Archae - 0; Bacteria - 0; Metazoa - 736; Fungi - 347; Plants - 385; Viruses - 0; Other Eukaryotes - 339 (source: NCB…	1313.06	-0.331377	0.531299		1313.06	-0.00132094	0.998201		1313.06	0.330056	0.845271
gene_10497	LOC112022315	8.50432	8.4686	8.65063	8.48697	8.17924	8.04965	8.11766	8.65961	8.4732	8.41684	8.73242	AT4G34730.2	AT4G34730.2	AT4G34730	protein_coding	ribosome-binding factor A family protein	0	ribosome-binding factor A family protein; FUNCTIONS IN: RNA binding; INVOLVED IN: rRNA processing; LOCATED IN: chloroplast; EXPRESSED IN: 19 plant structures; EXPRESSED DURING: 13 growth stages; CONTAINS InterPro DOMAIN/s: Ribosome-binding factor A, conserved site (InterPro:IPR020053), K homology-like, alpha/beta (InterPro:IPR015946), Ribosome-binding factor A (InterPro:IPR000238); Has 4827 Blast…	351.574	-0.563951	0.00760726		351.574	0.0571633	0.850086		351.574	0.621114	0.0223689
gene_10498	LOC112022311	-1.67243	-1.68351	-1.67199	-1.68721	-1.68219	-1.6667	-1.682	-1.68204	-1.68673	-1.68443	-1.67997	AT4G34730.2	AT4G34730.2	AT4G34730	protein_coding	ribosome-binding factor A family protein	0	ribosome-binding factor A family protein; FUNCTIONS IN: RNA binding; INVOLVED IN: rRNA processing; LOCATED IN: chloroplast; EXPRESSED IN: 19 plant structures; EXPRESSED DURING: 13 growth stages; CONTAINS InterPro DOMAIN/s: Ribosome-binding factor A, conserved site (InterPro:IPR020053), K homology-like, alpha/beta (InterPro:IPR015946), Ribosome-binding factor A (InterPro:IPR000238); Has 4827 Blast…	0.250997	0.0257841	NA		0.250997	-0.105414	NA		0.250997	-0.131198	NA
gene_105	LOC112023756	3.68919	3.43097	3.42705	3.58836	3.71923	3.67019	3.61212	3.89309	3.9133	4.06575	3.75037	AT3G25510.2	AT3G25510.2	AT3G25510	protein_coding	disease resistance protein (TIR-NBS-LRR class), putative	0	disease resistance protein (TIR-NBS-LRR class), putative; FUNCTIONS IN: transmembrane receptor activity, nucleoside-triphosphatase activity, nucleotide binding, ATP binding; INVOLVED IN: signal transduction, defense response, apoptosis, innate immune response; LOCATED IN: intrinsic to membrane; EXPRESSED IN: epidermis; CONTAINS InterPro DOMAIN/s: ATPase, AAA+ type, core (InterPro:IPR003593), NB-A…	14.0839	0.669747	0.466459		14.0839	1.55675	0.0266376		14.0839	0.887001	NA
gene_10500	LOC112022327	6.05204	5.75657	6.20685	5.62298	6.09766	6.06744	5.81754	5.74493	6.01445	6.00182	6.0645	AT1G53530.2	AT1G53530.2	AT1G53530	protein_coding	Peptidase S24/S26A/S26B/S26C family protein	0	Peptidase S24/S26A/S26B/S26C family protein; FUNCTIONS IN: serine-type peptidase activity, peptidase activity; INVOLVED IN: proteolysis; LOCATED IN: integral to membrane, membrane; EXPRESSED IN: 22 plant structures; EXPRESSED DURING: 13 growth stages; CONTAINS InterPro DOMAIN/s: Peptidase S24/S26A/S26B/S26C, beta-ribbon domain (InterPro:IPR011056), Peptidase S24/S26A/S26B, conserved region (Inter…	63.133	0.118755	0.868726		63.133	0.0494863	0.944645		63.133	-0.0692687	0.992988
gene_10501	LOC112022326	0.83873	0.820647	0.915173	0.906339	0.921724	0.899151	0.891319	0.821119	0.839211	0.871897	0.868322	AT5G40990.1	AT5G40990.1	AT5G40990	protein_coding	GDSL lipase 1	Component of plant resistance. Contains lipase signature motif and GDSL domain. Directly interferes with the fungal infection process by acting on fungal cell walls through its action as a antimicrobial compound. Critical component for both local and systemic resistance responses in the incompatible interaction with Alternaria brassicicola in the ethylene-dependent pathway.	GDSL lipase 1 (GLIP1); CONTAINS InterPro DOMAIN/s: Lipase, GDSL, active site (InterPro:IPR008265), Lipase, GDSL (InterPro:IPR001087); BEST Arabidopsis thaliana protein match is: GDSL-motif lipase 2 (TAIR:AT1G53940.1); Has 1807 Blast hits to 1807 proteins in 277 species: Archae - 0; Bacteria - 0; Metazoa - 736; Fungi - 347; Plants - 385; Viruses - 0; Other Eukaryotes - 339 (source: NCBI BLink).	1.86158	0.320471	NA		1.86158	-0.353995	0.780166		1.86158	-0.674466	NA
gene_10502	LOC112022329	5.73659	5.68917	5.3427	5.47622	5.93115	6.1421	6.142	5.77651	6.07515	6.07046	6.28522	AT1G80650.1	AT1G80650.1	AT1G80650	protein_coding	RNAse THREE-like protein 1	0	RNAse THREE-like protein 1 (RTL1); FUNCTIONS IN: double-stranded RNA binding, RNA binding; INVOLVED IN: biological_process unknown; LOCATED IN: intracellular; CONTAINS InterPro DOMAIN/s: Double-stranded RNA-binding (InterPro:IPR001159), Double-stranded RNA-binding-like (InterPro:IPR014720); BEST Arabidopsis thaliana protein match is: Double-stranded RNA-binding domain (DsRBD)-containing protein (…	62.3236	0.987769	0.0278067		62.3236	0.974857	0.0169732		62.3236	-0.0129116	0.998426
gene_10503	LOC112022325	4.5517	4.66744	5.14338	5.46018	4.25191	4.64117	4.53492	4.37077	4.84567	4.8796	4.86365	AT1G80640.1;AT2G25220.5	AT1G80640.1	AT1G80640	protein_coding	Protein kinase superfamily protein	0	Protein kinase superfamily protein; FUNCTIONS IN: kinase activity; INVOLVED IN: protein amino acid phosphorylation; LOCATED IN: endomembrane system; EXPRESSED IN: 21 plant structures; EXPRESSED DURING: 13 growth stages; CONTAINS InterPro DOMAIN/s: Protein kinase, catalytic domain (InterPro:IPR000719), Serine-threonine/tyrosine-protein kinase (InterPro:IPR001245), Protein kinase-like domain (Inter…	30.3406	-1.21783	0.123341		30.3406	-0.558335	0.529253		30.3406	0.659492	0.804323
gene_10505	LOC112022322	7.05289	7.4809	7.46657	7.44224	7.92862	8.1333	7.98917	8.02622	8.18221	8.45172	7.81114	AT1G80630.1	AT1G80630.1	AT1G80630	protein_coding	RNI-like superfamily protein	0	RNI-like superfamily protein; BEST Arabidopsis thaliana protein match is: F-box/RNI-like superfamily protein (TAIR:AT4G15475.1); Has 30201 Blast hits to 17322 proteins in 780 species: Archae - 12; Bacteria - 1396; Metazoa - 17338; Fungi - 3422; Plants - 5037; Viruses - 0; Other Eukaryotes - 2996 (source: NCBI BLink).	240.422	0.908415	0.00697736		240.422	1.08149	0.000238332	DE July/April	240.422	0.173071	0.934758		3
gene_10506	LOC112022321	0.139676	-0.108776	-0.109228	-0.032908	-0.108511	-0.108279	-0.10847	-0.108478	-0.109261	-0.108935	-0.10796	AT1G42700.1	AT1G42700.1	AT1G42700	protein_coding	0	0	FUNCTIONS IN: molecular_function unknown; INVOLVED IN: response to cold; LOCATED IN: nucleus; BEST Arabidopsis thaliana protein match is: Plant transposase (Ptta/En/Spm family) (TAIR:AT1G40087.1); Has 10 Blast hits to 10 proteins in 3 species: Archae - 0; Bacteria - 0; Metazoa - 0; Fungi - 0; Plants - 10; Viruses - 0; Other Eukaryotes - 0 (source: NCBI BLink).	1.04839	-0.486567	NA		1.04839	-0.53471	NA		1.04839	0	NA
gene_10507	LOC112022324	10.4191	10.6267	10.5405	10.329	10.6339	10.4344	10.5678	10.7601	10.7834	10.6805	10.4619	AT2G40650.1	AT2G40650.1	AT2G40650	protein_coding	PRP38 family protein	0	PRP38 family protein; CONTAINS InterPro DOMAIN/s: PRP38 (InterPro:IPR005037); BEST Arabidopsis thaliana protein match is: SART-1 family (TAIR:AT5G16780.1); Has 71927 Blast hits to 24591 proteins in 1125 species: Archae - 74; Bacteria - 21911; Metazoa - 26638; Fungi - 6334; Plants - 3978; Viruses - 317; Other Eukaryotes - 12675 (source: NCBI BLink).	1527.76	0.0813372	0.785546		1527.76	0.244322	0.252389		1527.76	0.162985	0.844173
gene_10510	LOC112022354	5.10145	5.22067	5.33567	5.24492	5.45646	5.6509	5.17222	4.90538	4.82635	5.34408	5.48163	AT5G15790.3	AT5G15790.3	AT5G15790	protein_coding	RING/U-box superfamily protein	0	RING/U-box superfamily protein; FUNCTIONS IN: zinc ion binding; LOCATED IN: chloroplast; EXPRESSED IN: 23 plant structures; EXPRESSED DURING: 13 growth stages; CONTAINS InterPro DOMAIN/s: Zinc finger, RING-type (InterPro:IPR001841), Zinc finger, C3HC4 RING-type (InterPro:IPR018957); BEST Arabidopsis thaliana protein match is: RING/U-box superfamily protein (TAIR:AT3G02290.1); Has 5281 Blast hits …	40.011	0.441837	0.565349		40.011	-0.123398	0.889732		40.011	-0.565235	0.777538
gene_10511	LOC112022332	11.9249	11.4731	12.084	11.9207	12.1838	12.0541	12.0564	11.9307	11.8614	11.9435	11.6751	AT3G17205.3	AT3G17205.3	AT3G17205	protein_coding	ubiquitin protein ligase 6	0	ubiquitin protein ligase 6 (UPL6); CONTAINS InterPro DOMAIN/s: HECT (InterPro:IPR000569), IQ calmodulin-binding region (InterPro:IPR000048); BEST Arabidopsis thaliana protein match is: ubiquitin-protein ligase 7 (TAIR:AT3G53090.2); Has 4447 Blast hits to 4367 proteins in 248 species: Archae - 0; Bacteria - 0; Metazoa - 2469; Fungi - 809; Plants - 361; Viruses - 0; Other Eukaryotes - 808 (source: …	3919.55	0.277026	0.350167		3919.55	-0.0167059	0.96572		3919.55	-0.293732	0.653931
gene_10512	LOC112022343	10.7601	10.2711	10.8372	10.4932	10.7292	10.7751	10.8445	10.6727	10.3709	10.8535	10.6874	AT5G49930.1	AT5G49930.1	AT5G49930	protein_coding	zinc knuckle (CCHC-type) family protein	0	embryo defective 1441 (emb1441); FUNCTIONS IN: zinc ion binding, nucleic acid binding; INVOLVED IN: embryo development ending in seed dormancy; LOCATED IN: cellular_component unknown; EXPRESSED IN: 24 plant structures; EXPRESSED DURING: 13 growth stages; CONTAINS InterPro DOMAIN/s: Fibronectin-binding A, N-terminal (InterPro:IPR008616), Protein of unknown function DUF3441 (InterPro:IPR021846), Zi…	1641.86	0.211452	0.55752		1641.86	0.0576674	0.888129		1641.86	-0.153785	0.926982
gene_10513	LOC112022344	10.2926	11.0711	10.3099	10.4297	10.6964	10.6704	10.433	10.0185	10.2201	10.2523	9.96284	AT5G30510.1	AT5G30510.1	AT5G30510	protein_coding	ribosomal protein S1	0	ribosomal protein S1 (RPS1); FUNCTIONS IN: RNA binding; LOCATED IN: thylakoid, chloroplast stroma, chloroplast, membrane; EXPRESSED IN: 24 plant structures; EXPRESSED DURING: 14 growth stages; CONTAINS InterPro DOMAIN/s: Nucleic acid-binding, OB-fold-like (InterPro:IPR016027), Nucleic acid-binding, OB-fold (InterPro:IPR012340), Ribosomal protein S1, RNA-binding domain (InterPro:IPR003029); BEST A…	1396.87	0.03919	0.944824		1396.87	-0.552385	0.0980891		1396.87	-0.591575	0.32163
gene_10517	LOC112022350	11.2019	11.93	11.3793	11.2454	11.5537	12.1744	11.0694	11.172	10.9983	10.9612	11.2499	AT3G17210.2	AT3G17210.2	AT3G17210	protein_coding	heat stable protein 1	Encodes a heat stable protein with antimicrobial and antifungal activity.	heat stable protein 1 (HS1); INVOLVED IN: defense response to fungus, defense response to bacterium; LOCATED IN: plasma membrane; EXPRESSED IN: 24 plant structures; EXPRESSED DURING: 13 growth stages; CONTAINS InterPro DOMAIN/s: Stress responsive alpha-beta barrel (InterPro:IPR013097), Dimeric alpha-beta barrel (InterPro:IPR011008); BEST Arabidopsis thaliana protein match is: Stress responsive A/…	2768.65	0.237222	0.678641		2768.65	-0.444168	0.335185		2768.65	-0.681389	0.392017
gene_10520	LOC112022348	9.18924	9.16198	9.27701	9.26174	9.03015	9.23594	9.20484	9.04945	9.05468	9.03713	9.10677	AT5G30490.1	AT5G30490.1	AT5G30490	protein_coding	0	0	CONTAINS InterPro DOMAIN/s: Craniofacial development protein 1/Bucentaur (InterPro:IPR011421); Has 333 Blast hits to 324 proteins in 149 species: Archae - 0; Bacteria - 18; Metazoa - 117; Fungi - 96; Plants - 49; Viruses - 0; Other Eukaryotes - 53 (source: NCBI BLink).	568.414	-0.0846399	0.678988		568.414	-0.214217	0.151589		568.414	-0.129577	0.827323
gene_10521	LOC112022356	13.3529	14.2336	13.3402	13.5279	13.8768	13.901	14.1345	13.9308	13.7156	13.9142	13.4757	AT1G48030.4	AT1G48030.4	AT1G48030	protein_coding	mitochondrial lipoamide dehydrogenase 1	Encodes a mitochondrial lipoamide dehydrogenase whose expression is induced by light.	mitochondrial lipoamide dehydrogenase 1 (mtLPD1); FUNCTIONS IN: dihydrolipoyl dehydrogenase activity, copper ion binding, cobalt ion binding, zinc ion binding, ATP binding; INVOLVED IN: response to cadmium ion, response to light stimulus; LOCATED IN: mitochondrion, apoplast, mitochondrial respiratory chain complex I, mitochondrial matrix; EXPRESSED IN: 28 plant structures; EXPRESSED DURING: 16 gr…	14325.4	0.354536	0.435951		14325.4	0.117226	0.824518		14325.4	-0.237311	0.903585
gene_10522	LOC112022346	9.44319	9.76823	9.25611	9.52559	10.0287	9.99719	10.0321	9.4319	9.58094	9.78488	10.4349	AT1G48040.1	AT1G48040.1	AT1G48040	protein_coding	Protein phosphatase 2C family protein	0	Protein phosphatase 2C family protein; FUNCTIONS IN: protein serine/threonine phosphatase activity, catalytic activity; INVOLVED IN: protein amino acid dephosphorylation; LOCATED IN: protein serine/threonine phosphatase complex; EXPRESSED IN: 23 plant structures; EXPRESSED DURING: 14 growth stages; CONTAINS InterPro DOMAIN/s: Protein phosphatase 2C, manganese/magnesium aspartate binding site (Int…	900.651	0.617649	0.147298		900.651	0.443605	0.289749		900.651	-0.174044	0.951061
gene_10523	LOC112022347	8.25037	8.16518	7.92891	8.4395	8.38729	8.94904	8.56551	8.45483	8.64683	8.70773	8.32782	AT3G06440.1	AT3G06440.1	AT3G06440	protein_coding	Galactosyltransferase family protein	0	Galactosyltransferase family protein; FUNCTIONS IN: transferase activity, transferring hexosyl groups, transferase activity, transferring glycosyl groups; INVOLVED IN: protein amino acid glycosylation; LOCATED IN: membrane; EXPRESSED IN: 22 plant structures; EXPRESSED DURING: 13 growth stages; CONTAINS InterPro DOMAIN/s: Galectin, carbohydrate recognition domain (InterPro:IPR001079), Glycosyl tra…	357.289	0.590066	0.0940814		357.289	0.446582	0.190079		357.289	-0.143484	0.954656
gene_10524	LOC112022338	1.35299	1.35542	1.35325	1.35281	1.49205	1.35772	1.35685	1.35681	2.06252	1.42661	1.35917	AT3G42170.2	AT3G42170.2	AT3G42170	protein_coding	BED zinc finger ;hAT family dimerisation domain	transposase-like gene with conserved domains from the family of hAT transposases that includes hobo from Drosophila melanogaster, Activator (Ac) from maize, and Tam3 from snapdragon but lacks several amino acids known to be essential for Ac transposition5. The DAYSLEEPER gene lacks 8 bp duplications and TIRs (a common feature of transcriptionally silent hAT transposases), however, DAYSLEEPER expr…	BED zinc finger ;hAT family dimerisation domain; CONTAINS InterPro DOMAIN/s: HAT dimerisation (InterPro:IPR008906), Zinc finger, BED-type predicted (InterPro:IPR003656); BEST Arabidopsis thaliana protein match is: BED zinc finger ;hAT family dimerisation domain (TAIR:AT1G18560.1); Has 1233 Blast hits to 1128 proteins in 97 species: Archae - 0; Bacteria - 4; Metazoa - 232; Fungi - 219; Plants - 75…	6.22886	0.110119	NA		6.22886	0.606847	NA		6.22886	0.496728	NA
gene_10525	LOC112022331	4.47179	4.7184	7.56781	5.58556	5.89315	4.11444	4.46233	5.52899	3.68362	5.93806	4.82961	AT1G67520.5	AT1G67520.5	AT1G67520	protein_coding	lectin protein kinase family protein	0	lectin protein kinase family protein; FUNCTIONS IN: in 6 functions; INVOLVED IN: protein amino acid phosphorylation; LOCATED IN: endomembrane system; CONTAINS InterPro DOMAIN/s: Curculin-like (mannose-binding) lectin (InterPro:IPR001480), PAN-2 domain (InterPro:IPR013227), Apple-like (InterPro:IPR003609), Serine/threonine-protein kinase domain (InterPro:IPR002290), Serine/threonine-protein kinase…	75.7185	-0.926037	0.365718		75.7185	-0.866152	0.409254		75.7185	0.0598853	0.996789
gene_10526	LOC112022339	1.98349	1.61044	4.4854	1.96888	1.63119	1.64765	1.63421	2.23361	1.5659	1.72645	1.66822	AT4G29180.1	AT4G29180.1	AT4G29180	protein_coding	root hair specific 16	0	root hair specific 16 (RHS16); FUNCTIONS IN: kinase activity; INVOLVED IN: protein amino acid phosphorylation; LOCATED IN: endomembrane system; EXPRESSED IN: root hair; CONTAINS InterPro DOMAIN/s: Protein kinase, ATP binding site (InterPro:IPR017441), Serine/threonine-protein kinase domain (InterPro:IPR002290), Leucine-rich repeat (InterPro:IPR001611), Serine-threonine/tyrosine-protein kinase (In…	32.1557	-1.22068	NA		32.1557	-1.28241	NA		32.1557	-0.0617267	NA
gene_10528	LOC112022355	3.76112	3.74913	3.88157	3.9646	3.5211	3.61942	3.96235	3.40028	3.72165	3.96072	4.02948	AT2G03590.1	AT2G03590.1	AT2G03590	protein_coding	ureide permease 1	Encodes a member of a class of allantoin transporters.	ureide permease 1 (UPS1); FUNCTIONS IN: allantoin uptake transmembrane transporter activity; INVOLVED IN: allantoin transport; LOCATED IN: endomembrane system; BEST Arabidopsis thaliana protein match is: ureide permease 2 (TAIR:AT2G03530.2); Has 283 Blast hits to 283 proteins in 80 species: Archae - 0; Bacteria - 139; Metazoa - 0; Fungi - 0; Plants - 116; Viruses - 0; Other Eukaryotes - 28 (sourc…	14.6928	-0.349286	0.773256		14.6928	-0.0964716	0.942577		14.6928	0.252815	NA
gene_10532	LOC112022349	10.5651	10.6245	10.5815	10.4929	10.1654	10.3351	10.1376	10.2723	10.272	10.3352	9.98399	AT2G03480.1	AT2G03480.1	AT2G03480	protein_coding	QUASIMODO2 LIKE 2	Encodes QUASIMODO2 LIKE2 (QUL2), a paralog of QUASIMODO2 (QUA2). AT1G78240 (QUA2), AT1G13860 (QUL1) and AT2G03480 (QUL2) form a clade with a possible role in plant vasculature development.	QUASIMODO2 LIKE 2 (QUL2); LOCATED IN: mitochondrion; EXPRESSED IN: male gametophyte, pollen tube; EXPRESSED DURING: L mature pollen stage, M germinated pollen stage; CONTAINS InterPro DOMAIN/s: Protein of unknown function DUF248, methyltransferase putative (InterPro:IPR004159); BEST Arabidopsis thaliana protein match is: QUASIMODO2 LIKE 1 (TAIR:AT1G13860.3); Has 35333 Blast hits to 34131 proteins…	1316.38	-0.439621	0.0182109		1316.38	-0.427888	0.0110256		1316.38	0.0117323	0.996789
gene_10533	LOC112022358	5.63915	6.27645	6.06118	5.53643	6.33761	6.18577	6.09966	6.16652	6.28195	6.33104	7.13277	AT1G13870.1	AT1G13870.1	AT1G13870	protein_coding	calmodulin binding;purine nucleotide binding	Encodes a homolog of the yeast TOT4/KTI12 protein. Yeast TOT4/KTI12 associates with Elongator, a multisubunit complex that binds the RNA polymerase II transcription elongation complex. Ds insertion mutant has enlarged shoot apical region, 4 to 6 long slender leaves followed by spike-like structures, short roots.	DEFORMED ROOTS AND LEAVES 1 (DRL1); CONTAINS InterPro DOMAIN/s: Chromatin associated protein KTI12 (InterPro:IPR013641); Has 345 Blast hits to 340 proteins in 174 species: Archae - 7; Bacteria - 2; Metazoa - 117; Fungi - 134; Plants - 50; Viruses - 0; Other Eukaryotes - 35 (source: NCBI BLink).	81.0398	0.49098	0.513933		81.0398	1.02164	0.0806788		81.0398	0.53066	0.804834
gene_10534	LOC112022360	6.34358	6.08451	6.17962	6.38522	6.24617	6.26364	6.12337	6.26178	6.1873	6.34499	5.47052	AT1G13870.1	AT1G13870.1	AT1G13870	protein_coding	calmodulin binding;purine nucleotide binding	Encodes a homolog of the yeast TOT4/KTI12 protein. Yeast TOT4/KTI12 associates with Elongator, a multisubunit complex that binds the RNA polymerase II transcription elongation complex. Ds insertion mutant has enlarged shoot apical region, 4 to 6 long slender leaves followed by spike-like structures, short roots.	DEFORMED ROOTS AND LEAVES 1 (DRL1); CONTAINS InterPro DOMAIN/s: Chromatin associated protein KTI12 (InterPro:IPR013641); Has 345 Blast hits to 340 proteins in 174 species: Archae - 7; Bacteria - 2; Metazoa - 117; Fungi - 134; Plants - 50; Viruses - 0; Other Eukaryotes - 35 (source: NCBI BLink).	74.3992	-0.0763371	0.925634		74.3992	-0.228377	0.730115		74.3992	-0.15204	0.972893
gene_10535	LOC112022351	8.49474	8.69809	8.71179	8.50211	8.20205	8.28466	8.55612	8.54311	8.37457	8.43271	8.92456	AT1G26520.1	AT1G26520.1	AT1G26520	protein_coding	Cobalamin biosynthesis CobW-like protein	0	Cobalamin biosynthesis CobW-like protein; CONTAINS InterPro DOMAIN/s: Cobalamin (vitamin B12) biosynthesis CobW-like (InterPro:IPR003495), Cobalamin (vitamin B12) biosynthesis CobW-like, C-terminal (InterPro:IPR011629); BEST Arabidopsis thaliana protein match is: Cobalamin biosynthesis CobW-like protein (TAIR:AT1G15730.1); Has 8517 Blast hits to 8427 proteins in 1716 species: Archae - 88; Bacteri…	373.239	-0.330901	0.36017		373.239	-0.0253814	0.956456		373.239	0.30552	0.749752
gene_10536	LOC112022362	8.03416	8.02132	9.02657	8.41044	8.16377	7.45601	7.20978	7.95869	7.80514	7.99286	8.51497	AT5G47100.1	AT5G47100.1	AT5G47100	protein_coding	calcineurin B-like protein 9	member of AtCBLs (Calcineurin B-like Calcium Sensor Proteins. CBL9 interacts with and targets CIPK23 to the plasma membrane in vivo.	calcineurin B-like protein 9 (CBL9); FUNCTIONS IN: calcium ion binding; INVOLVED IN: response to water deprivation, N-terminal protein myristoylation, potassium ion import, stomatal movement, response to stress; LOCATED IN: plasma membrane, protein serine/threonine phosphatase complex, cytoplasm; EXPRESSED IN: 26 plant structures; EXPRESSED DURING: 15 growth stages; CONTAINS InterPro DOMAIN/s: EF…	292.808	-0.956023	0.0945372		292.808	-0.439098	0.489765		292.808	0.516925	0.770815
gene_10538	LOC112022368	10.7202	10.1415	10.7846	10.634	10.2978	10.4636	10.2994	10.2369	10.2697	10.284	10.2216	AT4G17620.1	AT4G17620.1	AT4G17620	protein_coding	glycine-rich protein	0	glycine-rich protein; FUNCTIONS IN: molecular_function unknown; INVOLVED IN: biological_process unknown; LOCATED IN: chloroplast; EXPRESSED IN: 25 plant structures; EXPRESSED DURING: 15 growth stages; CONTAINS InterPro DOMAIN/s: RAI1 like (InterPro:IPR013961); Has 30201 Blast hits to 17322 proteins in 780 species: Archae - 12; Bacteria - 1396; Metazoa - 17338; Fungi - 3422; Plants - 5037; Viruses…	1370	-0.296055	0.331025		1370	-0.424244	0.0940899		1370	-0.128189	0.937258
gene_10539	LOC112022366	2.04516	2.22489	2.00696	2.09594	2.08022	2.0106	2.11602	2.17909	2.11978	2.2235	2.33033	AT4G17620.1	AT4G17620.1	AT4G17620	protein_coding	glycine-rich protein	0	glycine-rich protein; FUNCTIONS IN: molecular_function unknown; INVOLVED IN: biological_process unknown; LOCATED IN: chloroplast; EXPRESSED IN: 25 plant structures; EXPRESSED DURING: 15 growth stages; CONTAINS InterPro DOMAIN/s: RAI1 like (InterPro:IPR013961); Has 30201 Blast hits to 17322 proteins in 780 species: Archae - 12; Bacteria - 1396; Metazoa - 17338; Fungi - 3422; Plants - 5037; Viruses…	4.6336	-0.161012	0.909881		4.6336	0.781221	0.465703		4.6336	0.942233	NA
gene_10540	LOC112022365	-0.473214	-0.579386	-0.579657	-0.477419	-0.579227	-0.578029	-0.579202	-0.579208	-0.579676	-0.579482	-0.574844	AT4G24250.1	AT4G24250.1	AT4G24250	protein_coding	Seven transmembrane MLO family protein	A member of a large family of seven-transmembrane domain proteins specific to plants, homologs of the barley mildew resistance locus o (MLO) protein. The Arabidopsis genome contains 15 genes encoding MLO proteins, with localization in plasma membrane. Phylogenetic analysis revealed four clades of closely-related AtMLO genes. ATMLO13 belongs to the clade II, with ATMLO1 and ATMLO15. The gene is ex…	MILDEW RESISTANCE LOCUS O 13 (MLO13); FUNCTIONS IN: calmodulin binding; INVOLVED IN: cell death, defense response; LOCATED IN: integral to membrane, plasma membrane; EXPRESSED IN: 13 plant structures; EXPRESSED DURING: seedling growth, petal differentiation and expansion stage; CONTAINS InterPro DOMAIN/s: Mlo-related protein (InterPro:IPR004326); BEST Arabidopsis thaliana protein match is: Seven …	0.690481	-0.423662	NA		0.690481	-0.467935	NA		0.690481	0	NA
gene_10541	LOC112022361	8.77847	8.85745	8.97983	9.00489	9.12582	8.99242	9.03643	8.61293	9.12894	8.69169	9.03319	AT5G47090.2	AT5G47090.2	AT5G47090	protein_coding	0	0	unknown protein; CONTAINS InterPro DOMAIN/s: Protein of unknown function DUF2052, coiled-coil (InterPro:IPR018613); Has 30201 Blast hits to 17322 proteins in 780 species: Archae - 12; Bacteria - 1396; Metazoa - 17338; Fungi - 3422; Plants - 5037; Viruses - 0; Other Eukaryotes - 2996 (source: NCBI BLink).	493.235	0.186484	0.595866		493.235	-0.0278668	0.945611		493.235	-0.214351	0.845234
gene_10542	LOC112022364	8.98017	9.79387	10.4111	8.94324	10.0673	10.0491	9.8447	9.46073	10.01	8.61663	8.66609	AT5G47080.1;AT5G47080.4	AT5G47080.1	AT5G47080	protein_coding	casein kinase II beta chain 1	Regulatory subunit beta of casein kinase II. purified CKB1 resulted in up 100-fold stimulation of casein kinase activity compared with the CKA1 activity alone. Forms a tetrameric complex with CKA1 (CKA1(2)CKB1(2)).	casein kinase II beta chain 1 (CKB1); CONTAINS InterPro DOMAIN/s: Casein kinase II, regulatory subunit, alpha-helical (InterPro:IPR016149), Casein kinase II, regulatory subunit, beta-sheet (InterPro:IPR016150), Casein kinase II, regulatory subunit (InterPro:IPR000704); BEST Arabidopsis thaliana protein match is: casein kinase II beta chain 2 (TAIR:AT4G17640.1); Has 1807 Blast hits to 1807 protein…	839.443	0.317253	0.710302		839.443	-0.402216	0.601737		839.443	-0.719469	0.653931
gene_10543	LOC112022369	10.5741	9.93581	10.4446	10.6954	11.249	11.0821	11.2367	10.3091	10.547	10.5138	10.0795	AT1G06150.2;AT2G27230.2	AT1G06150.2	AT1G06150	protein_coding	basic helix-loop-helix (bHLH) DNA-binding superfamily protein	0	EMBRYO DEFECTIVE 1444 (EMB1444); FUNCTIONS IN: sequence-specific DNA binding transcription factor activity; INVOLVED IN: regulation of transcription; LOCATED IN: nucleus; CONTAINS InterPro DOMAIN/s: Pentatricopeptide repeat (InterPro:IPR002885), Helix-loop-helix DNA-binding domain (InterPro:IPR001092), Helix-loop-helix DNA-binding (InterPro:IPR011598); BEST Arabidopsis thaliana protein match is: …	1660.83	0.898861	0.00383502		1660.83	-0.0839011	0.858431		1660.83	-0.982762	0.011506
gene_10544	LOC112022371	5.28321	4.71712	5.63228	5.25727	5.20142	5.34114	5.31103	5.57352	4.92041	5.15292	5.40249	AT3G53830.3	AT3G53830.3	AT3G53830	protein_coding	Regulator of chromosome condensation (RCC1) family protein	0	Regulator of chromosome condensation (RCC1) family protein; CONTAINS InterPro DOMAIN/s: Regulator of chromosome condensation/beta-lactamase-inhibitor protein II (InterPro:IPR009091), Regulator of chromosome condensation, RCC1 (InterPro:IPR000408); BEST Arabidopsis thaliana protein match is: Regulator of chromosome condensation (RCC1) family protein (TAIR:AT3G55580.1); Has 18457 Blast hits to 6075…	40.3352	0.0151518	0.990758		40.3352	0.0239972	0.981765		40.3352	0.00884533	0.999404
gene_10548	LOC112022387	-1.94544	-1.94373	-1.93061	-1.9456	-1.94306	-1.94255	-1.94296	-1.94298	-1.94535	-1.94419	-1.94194	AT2G37740.1	AT2G37740.1	AT2G37740	protein_coding	zinc-finger protein 10	0	zinc-finger protein 10 (ZFP10); FUNCTIONS IN: sequence-specific DNA binding transcription factor activity, zinc ion binding, nucleic acid binding; INVOLVED IN: regulation of transcription; LOCATED IN: intracellular; EXPRESSED IN: root; CONTAINS InterPro DOMAIN/s: Zinc finger, C2H2-like (InterPro:IPR015880), Zinc finger, C2H2-type (InterPro:IPR007087); BEST Arabidopsis thaliana protein match is: C…	0.124935	-0.0665726	NA		0.124935	-0.104269	NA		0.124935	0	NA
gene_1055	LOC112022835	-1.94688	-1.92249	-1.94655	-1.94712	-1.94332	-1.94256	-1.94317	-1.94321	-1.94674	-1.94501	-1.94165	NA	NA	NA	#N/A	#N/A	#N/A	#N/A	0.187976	-0.0665726	NA		0.187976	-0.104269	NA		0.187976	0	NA
gene_10550	LOC112022377	1.48435	1.57092	1.9315	1.61206	1.44363	1.44439	1.44376	1.44373	1.56685	1.44223	1.49864	NA	NA	NA	#N/A	#N/A	#N/A	#N/A	3.32646	-1.28726	0.139595		3.32646	-0.984811	0.305551		3.32646	0.30245	NA
gene_10551	LOC112022386	5.10772	5.06945	6.05094	4.60164	6.67057	7.03322	7.06361	8.74932	6.82999	7.76815	6.31089	AT2G37730.1	AT2G37730.1	AT2G37730	protein_coding	Protein of unknown function (DUF604)	0	Protein of unknown function (DUF604); CONTAINS InterPro DOMAIN/s: Protein of unknown function DUF604 (InterPro:IPR006740); BEST Arabidopsis thaliana protein match is: Protein of unknown function (DUF604) (TAIR:AT3G11420.1); Has 511 Blast hits to 500 proteins in 91 species: Archae - 0; Bacteria - 0; Metazoa - 81; Fungi - 144; Plants - 279; Viruses - 0; Other Eukaryotes - 7 (source: NCBI BLink).	166.903	1.8585	0.0165967		166.903	2.81597	3.31246e-05	DE July/April	166.903	0.957475	0.61722		1
gene_10552	LOC112022379	5.7867	6.01193	5.48988	5.84461	5.83223	6.00755	6.66842	6.96645	6.13953	5.89131	7.14279	AT3G23160.1	AT3G23160.1	AT3G23160	protein_coding	Protein of unknown function (DUF668)	0	Protein of unknown function (DUF668); CONTAINS InterPro DOMAIN/s: Protein of unknown function DUF668 (InterPro:IPR007700), Protein of unknown function DUF3475 (InterPro:IPR021864); BEST Arabidopsis thaliana protein match is: Protein of unknown function (DUF668) (TAIR:AT5G04550.1); Has 431 Blast hits to 290 proteins in 19 species: Archae - 0; Bacteria - 1; Metazoa - 0; Fungi - 0; Plants - 424; Vir…	85.0629	0.700775	0.36936		85.0629	1.32379	0.0348271		85.0629	0.623012	0.771593
gene_10553	LOC112022383	4.5017	4.20717	4.77075	4.85602	6.05741	5.10102	5.32202	4.84467	5.10058	4.96822	4.73755	AT2G39730.1	AT2G39730.1	AT2G39730	protein_coding	rubisco activase	Rubisco activase, a nuclear-encoded chloroplast protein that consists of two isoforms arising from alternative splicing in most plants. Required for the light activation of rubisco.	rubisco activase (RCA); FUNCTIONS IN: enzyme regulator activity, ADP binding, ribulose-1,5-bisphosphate carboxylase/oxygenase activator activity, ATP binding; INVOLVED IN: response to cold, response to light stimulus, defense response to bacterium; LOCATED IN: in 11 components; EXPRESSED IN: 26 plant structures; EXPRESSED DURING: 15 growth stages; CONTAINS InterPro DOMAIN/s: ATPase, AAA-type, cor…	38.3019	1.84649	0.00837897	DE June/April	38.3019	0.710197	0.389188		38.3019	-1.13629	0.405189		3
gene_10555	LOC112022385	-0.042307	0.0421817	-0.0422618	0.0428355	0.025909	-0.0414564	-0.0416184	-0.041626	-0.0232329	0.00873526	-0.0411847	AT3G25830.1	AT3G25830.1	AT3G25830	protein_coding	terpene synthase-like sequence-1,8-cineole	Encodes the monoterpene 1,8-cineole synthase, atTPS-Cin. This polypeptide was also shown to synthesize other monoterpenes albeit in minor quantities. The same polypeptide is encoded at two different loci, the result of gene duplication: at3g25820 and at3g25830.	terpene synthase-like sequence-1,8-cineole (TPS-CIN); CONTAINS InterPro DOMAIN/s: Terpene synthase, metal-binding domain (InterPro:IPR005630), Terpenoid synthase (InterPro:IPR008949), Terpenoid cylases/protein prenyltransferase alpha-alpha toroid (InterPro:IPR008930), Terpene synthase-like (InterPro:IPR001906); BEST Arabidopsis thaliana protein match is: terpene synthase-like sequence-1,8-cineole…	1.01496	-0.169542	NA		1.01496	-0.234801	NA		1.01496	-0.0652597	NA
gene_10556	LOC112022381	0.736497	0.60452	0.625485	0.896268	0.64278	0.648286	0.605012	0.604997	0.603741	0.604264	0.60583	AT1G19260.1	AT1G19260.1	AT1G19260	protein_coding	TTF-type zinc finger protein with HAT dimerisation domain	0	TTF-type zinc finger protein with HAT dimerisation domain; FUNCTIONS IN: protein dimerization activity; INVOLVED IN: biological_process unknown; LOCATED IN: cellular_component unknown; CONTAINS InterPro DOMAIN/s: HAT dimerisation (InterPro:IPR008906), Zinc finger, TTF-type (InterPro:IPR006580); BEST Arabidopsis thaliana protein match is: unknown protein (TAIR:AT4G09660.1); Has 1044 Blast hits to …	1.72968	-0.598862	NA		1.72968	-0.906616	NA		1.72968	-0.307754	NA
gene_10557	LOC112022372	9.42417	8.72342	9.76761	9.29011	8.86923	8.83003	9.71044	8.77386	9.63777	9.01633	9.3556	AT2G42490.1	AT2G42490.1	AT2G42490	protein_coding	Copper amine oxidase family protein	0	Copper amine oxidase family protein; FUNCTIONS IN: quinone binding, primary amine oxidase activity, copper ion binding; INVOLVED IN: oxidation reduction, amine metabolic process; LOCATED IN: peroxisome; EXPRESSED IN: 22 plant structures; EXPRESSED DURING: 13 growth stages; CONTAINS InterPro DOMAIN/s: Copper amine oxidase, N-terminal (InterPro:IPR016182), Copper amine oxidase, N2/N3-terminal (Inte…	628.557	-0.175151	0.817264		628.557	-0.140078	0.848759		628.557	0.0350729	0.996789
gene_10559	LOC112022384	4.8357	5.47827	5.3585	5.29747	6.19151	5.4487	5.71984	5.65706	5.79245	5.27703	5.53156	AT1G12950.1	AT1G12950.1	AT1G12950	protein_coding	root hair specific 2	0	root hair specific 2 (RSH2); FUNCTIONS IN: antiporter activity, drug transmembrane transporter activity, transporter activity; INVOLVED IN: drug transmembrane transport, transmembrane transport; LOCATED IN: membrane; EXPRESSED IN: sperm cell, root hair, root; CONTAINS InterPro DOMAIN/s: Multi antimicrobial extrusion protein MatE (InterPro:IPR002528); BEST Arabidopsis thaliana protein match is: MA…	49.7941	1.08076	0.0988487		49.7941	0.641573	0.353477		49.7941	-0.439184	0.875091
gene_10563	LOC112022403	8.85868	9.6878	8.57347	8.98499	6.53725	8.61848	8.65614	7.12755	8.5182	4.56848	4.68701	AT5G39410.1	AT5G39410.1	AT5G39410	protein_coding	Saccharopine dehydrogenase	0	Saccharopine dehydrogenase ; LOCATED IN: mitochondrion, plasma membrane, vacuole, membrane, chloroplast envelope; EXPRESSED IN: 25 plant structures; EXPRESSED DURING: 14 growth stages; CONTAINS InterPro DOMAIN/s: Saccharopine dehydrogenase / Homospermidine synthase (InterPro:IPR005097); Has 30201 Blast hits to 17322 proteins in 780 species: Archae - 12; Bacteria - 1396; Metazoa - 17338; Fungi - 3…	412.892	-0.620079	0.582116		412.892	-1.24333	0.191987		412.892	-0.623254	0.871544
gene_10564	LOC112022402	6.89139	8.06451	6.53754	7.06721	6.60918	6.98749	7.18408	6.66181	7.63841	4.37345	4.54776	AT3G16520.3	AT3G16520.3	AT3G16520	protein_coding	UDP-glucosyl transferase 88A1	0	UDP-glucosyl transferase 88A1 (UGT88A1); FUNCTIONS IN: in 6 functions; INVOLVED IN: metabolic process; LOCATED IN: cellular_component unknown; EXPRESSED IN: 22 plant structures; EXPRESSED DURING: 13 growth stages; CONTAINS InterPro DOMAIN/s: UDP-glucuronosyl/UDP-glucosyltransferase (InterPro:IPR002213); BEST Arabidopsis thaliana protein match is: UDP-glucosyl transferase 72B3 (TAIR:AT1G01420.1); …	146.823	-0.263233	0.841197		146.823	-0.52531	0.657876		146.823	-0.262077	0.972893
gene_10565	LOC112022400	7.56475	7.52345	7.29918	7.76955	7.45552	7.70133	7.81165	8.0304	8.04336	7.99487	7.25775	AT5G15390.1	AT5G15390.1	AT5G15390	protein_coding	tRNA/rRNA methyltransferase (SpoU) family protein	0	tRNA/rRNA methyltransferase (SpoU) family protein; FUNCTIONS IN: RNA binding, RNA methyltransferase activity; INVOLVED IN: RNA processing; LOCATED IN: chloroplast; EXPRESSED IN: 22 plant structures; EXPRESSED DURING: 13 growth stages; CONTAINS InterPro DOMAIN/s: tRNA/rRNA methyltransferase, SpoU (InterPro:IPR001537); Has 11780 Blast hits to 11778 proteins in 2508 species: Archae - 10; Bacteria - …	211.486	0.160423	0.786548		211.486	0.454676	0.291215		211.486	0.294253	0.869093
gene_10566	LOC112022394	12.2935	12.1959	12.2352	12.1611	12.1742	12.4001	11.8894	11.9903	11.9606	11.7828	11.9134	AT5G15400.1	AT5G15400.1	AT5G15400	protein_coding	U-box domain-containing protein	0	U-box domain-containing protein; FUNCTIONS IN: ubiquitin-protein ligase activity, ubiquitin-ubiquitin ligase activity; INVOLVED IN: protein ubiquitination, ubiquitin-dependent protein catabolic process; LOCATED IN: ubiquitin ligase complex; EXPRESSED IN: 23 plant structures; EXPRESSED DURING: 13 growth stages; CONTAINS InterPro DOMAIN/s: Ubiquitin conjugation factor E4, core (InterPro:IPR019474),…	4414.27	-0.0616318	0.850026		4414.27	-0.377884	0.063983		4414.27	-0.316252	0.461644
gene_10567	LOC112022392	3.42655	3.72931	4.81593	3.87908	3.25638	3.43277	3.60346	3.14554	3.65457	3.29847	3.15713	AT5G39400.1	AT5G39400.1	AT5G39400	protein_coding	Calcium/lipid-binding (CaLB) phosphatase	0	PTEN1; CONTAINS InterPro DOMAIN/s: Protein-tyrosine phosphatase, active site (InterPro:IPR016130), Phosphatase tensin type (InterPro:IPR014019), Dual specificity phosphatase, catalytic domain (InterPro:IPR000340), C2 calcium/lipid-binding domain, CaLB (InterPro:IPR008973), Tensin phosphatase, C2 domain (InterPro:IPR014020); BEST Arabidopsis thaliana protein match is: PTEN 2 (TAIR:AT3G19420.1); Ha…	17.4369	-1.28323	0.1799		17.4369	-1.62466	0.0702013		17.4369	-0.341433	NA
gene_10568	LOC112022399	11.7439	11.6953	11.1824	11.7055	11.4232	11.51	11.9805	10.3549	12.1764	11.6073	11.7322	AT5G15410.1	AT5G15410.1	AT5G15410	protein_coding	Cyclic nucleotide-regulated ion channel family protein	'defense, no death' gene (DND1) encodes a mutated cyclic nucleotide-gated cation channel; Same as CNGC2 (article ID 229): Cyclic nucleotide gated channel, activated by cAMP, conducts K+ and other monovalent cations but excludes Na+, does not contain the GYG amino acid sequence found in other channels with this conductivity profile. Conducts Ca2+ into cells which is linked to the generation of NO …	DEFENSE NO DEATH 1 (DND1); CONTAINS InterPro DOMAIN/s: Cyclic nucleotide-binding (InterPro:IPR000595), Cyclic nucleotide-binding-like (InterPro:IPR018490), RmlC-like jelly roll fold (InterPro:IPR014710); BEST Arabidopsis thaliana protein match is: cyclic nucleotide-gated cation channel 4 (TAIR:AT5G54250.2); Has 3052 Blast hits to 2968 proteins in 270 species: Archae - 0; Bacteria - 113; Metazoa -…	3205.2	0.068381	0.937964		3205.2	0.028583	0.97253		3205.2	-0.039798	0.996789
gene_10571	LOC112022391	9.82405	10.3417	9.68942	9.97379	10.1503	10.4168	10.2743	10.2388	10.2803	10.4895	10.4165	AT3G29270.2	AT3G29270.2	AT3G29270	protein_coding	RING/U-box superfamily protein	0	RING/U-box superfamily protein; CONTAINS InterPro DOMAIN/s: Zinc finger, RING-type, conserved site (InterPro:IPR017907), Zinc finger, RING-type (InterPro:IPR001841); BEST Arabidopsis thaliana protein match is: RING/U-box superfamily protein (TAIR:AT1G69330.1); Has 253 Blast hits to 253 proteins in 43 species: Archae - 0; Bacteria - 0; Metazoa - 108; Fungi - 2; Plants - 132; Viruses - 0; Other Euk…	1193.53	0.376776	0.242786		1193.53	0.47041	0.0894278		1193.53	0.0936341	0.967419
gene_10572	LOC112022397	9.17469	8.99462	9.11613	9.32653	8.94551	8.92472	9.12958	8.19517	8.66618	8.57658	9.3426	AT3G01060.1	AT3G01060.1	AT3G01060	protein_coding	0	0	unknown protein; Has 640 Blast hits to 638 proteins in 201 species: Archae - 0; Bacteria - 293; Metazoa - 0; Fungi - 71; Plants - 72; Viruses - 0; Other Eukaryotes - 204 (source: NCBI BLink).	512.662	-0.195107	0.738122		512.662	-0.490028	0.261528		512.662	-0.294922	0.874728
gene_10573	LOC112022401	11.959	11.9185	12.0059	11.8036	11.3973	11.9025	11.8496	10.9895	11.4336	11.6348	11.1383	AT5G39380.1	AT5G39380.1	AT5G39380	protein_coding	Plant calmodulin-binding protein-related	0	Plant calmodulin-binding protein-related; FUNCTIONS IN: molecular_function unknown; INVOLVED IN: biological_process unknown; LOCATED IN: plasma membrane; EXPRESSED IN: 7 plant structures; EXPRESSED DURING: L mature pollen stage, M germinated pollen stage, 4 anthesis, petal differentiation and expansion stage; CONTAINS InterPro DOMAIN/s: Calmodulin-binding protein, plant (InterPro:IPR012417); BEST…	3310.85	-0.226303	0.566539		3310.85	-0.724889	0.00869181		3310.85	-0.498587	0.38449
gene_10577	LOC112022408	5.04384	3.99387	4.75994	4.7783	4.90507	5.08256	5.03123	4.87624	3.97585	5.28563	4.5018	AT3G07040.1	AT3G07040.1	AT3G07040	protein_coding	NB-ARC domain-containing disease resistance protein	Contains an N-terminal tripartite nucleotide binding site and a C-terminal tandem array of leucine-rich repeats. Confers resistance to Pseudomonas syringae strains that carry the avirulence genes avrB and avrRpm1.	RESISTANCE TO P. SYRINGAE PV MACULICOLA 1 (RPM1); FUNCTIONS IN: protein binding, nucleotide binding; INVOLVED IN: defense response, plant-type hypersensitive response; LOCATED IN: plasma membrane; EXPRESSED IN: 20 plant structures; EXPRESSED DURING: 13 growth stages; CONTAINS InterPro DOMAIN/s: NB-ARC (InterPro:IPR002182), Leucine-rich repeat (InterPro:IPR001611), Disease resistance protein (Inte…	31.3951	0.368924	0.767973		31.3951	0.0908236	0.949537		31.3951	-0.2781	0.97046
gene_10578	LOC112022409	5.07695	4.59199	4.95864	4.95635	4.96002	5.9219	5.17711	5.32719	4.42865	5.70329	4.88581	AT3G07040.1	AT3G07040.1	AT3G07040	protein_coding	NB-ARC domain-containing disease resistance protein	Contains an N-terminal tripartite nucleotide binding site and a C-terminal tandem array of leucine-rich repeats. Confers resistance to Pseudomonas syringae strains that carry the avirulence genes avrB and avrRpm1.	RESISTANCE TO P. SYRINGAE PV MACULICOLA 1 (RPM1); FUNCTIONS IN: protein binding, nucleotide binding; INVOLVED IN: defense response, plant-type hypersensitive response; LOCATED IN: plasma membrane; EXPRESSED IN: 20 plant structures; EXPRESSED DURING: 13 growth stages; CONTAINS InterPro DOMAIN/s: NB-ARC (InterPro:IPR002182), Leucine-rich repeat (InterPro:IPR001611), Disease resistance protein (Inte…	41.5761	0.969658	0.316473		41.5761	0.544523	0.614314		41.5761	-0.425135	0.934229
gene_10579	LOC112022411	1.52692	1.49473	1.43302	1.45864	1.35699	1.35753	1.35708	1.42734	1.41226	1.43255	1.49076	AT1G69400.2	AT1G69400.2	AT1G69400	protein_coding	Transducin/WD40 repeat-like superfamily protein	0	Transducin/WD40 repeat-like superfamily protein; CONTAINS InterPro DOMAIN/s: WD40 repeat 2 (InterPro:IPR019782), WD40 repeat, conserved site (InterPro:IPR019775), WD40 repeat (InterPro:IPR001680), WD40 repeat-like-containing domain (InterPro:IPR011046), WD40-repeat-containing domain (InterPro:IPR017986), WD40/YVTN repeat-like-containing domain (InterPro:IPR015943), WD40 repeat, subgroup (InterPro…	2.76505	-1.66277	0.0622421		2.76505	-0.433722	0.716681		2.76505	1.22905	NA
gene_10581	LOC112022410	9.03713	8.47956	8.47949	8.33508	8.20491	5.00354	9.39019	8.68192	8.44469	8.9555	8.47394	AT1G69390.1	AT1G69390.1	AT1G69390	protein_coding	homologue of bacterial MinE 1	Encodes an Arabidopsis homologue of the bacterial MinE topological specificity factor ensuring correct division site placement. It is an essential integral component of the plastid division machinery.	homologue of bacterial MinE 1 (MINE1); CONTAINS InterPro DOMAIN/s: Septum formation topological specificity factor MinE (InterPro:IPR005527); Has 203 Blast hits to 203 proteins in 86 species: Archae - 0; Bacteria - 126; Metazoa - 0; Fungi - 0; Plants - 76; Viruses - 0; Other Eukaryotes - 1 (source: NCBI BLink).	415.147	-0.091437	0.948336		415.147	0.0359852	0.979233		415.147	0.127422	0.991974
gene_10582	LOC112022414	-0.406929	-0.406556	-0.406889	-0.221818	-0.40636	-0.406189	-0.368986	-0.406336	-0.406913	-0.379406	-0.403805	AT3G04310.2	AT3G04310.2	AT3G04310	protein_coding	0	0	unknown protein; Has 44 Blast hits to 44 proteins in 12 species: Archae - 0; Bacteria - 0; Metazoa - 0; Fungi - 0; Plants - 44; Viruses - 0; Other Eukaryotes - 0 (source: NCBI BLink).	0.817654	-0.253478	NA		0.817654	-0.317385	NA		0.817654	-0.0639073	NA
gene_10583	LOC112022413	7.22159	6.72363	7.1554	6.97824	6.33047	6.80883	6.62703	6.25613	6.30238	6.46077	6.48043	AT4G17740.1	AT4G17740.1	AT4G17740	protein_coding	Peptidase S41 family protein	0	Peptidase S41 family protein; FUNCTIONS IN: serine-type peptidase activity; INVOLVED IN: proteolysis, intracellular signaling pathway; LOCATED IN: thylakoid, thylakoid lumen, mitochondrion, chloroplast thylakoid lumen; EXPRESSED IN: 22 plant structures; EXPRESSED DURING: 15 growth stages; CONTAINS InterPro DOMAIN/s: Peptidase S41 (InterPro:IPR005151), PDZ/DHR/GLGF (InterPro:IPR001478), Peptidase …	107.998	-0.683499	0.0889203		107.998	-1.07098	0.0013546	DE July/April	107.998	-0.387477	0.752515		2
gene_10585	LOC112022417	7.94554	8.40479	8.85509	8.41926	10.3541	10.3186	9.46148	9.88458	9.01192	8.81588	9.20242	AT3G62040.1;AT5G59480.1	AT3G62040.1	AT3G62040	protein_coding	Haloacid dehalogenase-like hydrolase (HAD) superfamily protein	0	Haloacid dehalogenase-like hydrolase (HAD) superfamily protein; FUNCTIONS IN: hydrolase activity; EXPRESSED IN: 13 plant structures; EXPRESSED DURING: LP.04 four leaves visible, 4 anthesis, petal differentiation and expansion stage; CONTAINS InterPro DOMAIN/s: Pyrimidine 5-nucleotidase (InterPro:IPR010237), HAD-superfamily hydrolase, subfamily IA, variant 3 (InterPro:IPR006402); BEST Arabidopsis …	706.764	1.94883	2.8043e-05	DE June/April	706.764	1.02993	0.0327276		706.764	-0.918901	0.287422		3
gene_10586	LOC112022418	9.83062	10.2304	10.1491	9.96898	10.2964	10.094	10.0143	9.51817	9.84561	9.8102	9.9386	AT3G62030.1	AT3G62030.1	AT3G62030	protein_coding	rotamase CYP 4	nuclear-encoded chloroplast stromal cyclophilin CYP20-3 (also known as ROC4). Protein is tyrosine-phosphorylated and its phosphorylation state is modulated in response to ABA in Arabidopsis thaliana seeds.	rotamase CYP 4 (ROC4); FUNCTIONS IN: peptidyl-prolyl cis-trans isomerase activity; INVOLVED IN: in 9 processes; LOCATED IN: in 8 components; EXPRESSED IN: 26 plant structures; EXPRESSED DURING: 15 growth stages; CONTAINS InterPro DOMAIN/s: Cyclophilin-like (InterPro:IPR015891), Peptidyl-prolyl cis-trans isomerase, cyclophilin-type (InterPro:IPR002130), Peptidyl-prolyl cis-trans isomerase, cycloph…	1020.95	0.107155	0.769944		1020.95	-0.335308	0.197012		1020.95	-0.442463	0.32006
gene_10587	LOC112022421	7.59327	7.69399	7.67174	7.50402	7.62383	7.89249	7.82425	7.60598	7.62024	7.58462	7.41188	AT4G01650.2	AT4G01650.2	AT4G01650	protein_coding	Polyketide cyclase / dehydrase and lipid transport protein	0	Polyketide cyclase / dehydrase and lipid transport protein; FUNCTIONS IN: molecular_function unknown; INVOLVED IN: biological_process unknown; LOCATED IN: chloroplast; EXPRESSED IN: 21 plant structures; EXPRESSED DURING: 13 growth stages; CONTAINS InterPro DOMAIN/s: Streptomyces cyclase/dehydrase (InterPro:IPR005031); BEST Arabidopsis thaliana protein match is: unknown protein (TAIR:AT5G08720.1);…	200.864	0.244481	0.370806		200.864	-0.0783056	0.805286		200.864	-0.322787	0.522845
gene_10588	LOC112022419	9.91414	9.60219	9.92883	9.8661	9.89031	9.81968	9.88387	9.92036	9.85192	9.83439	9.70575	AT2G46920.3	AT2G46920.3	AT2G46920	protein_coding	Protein phosphatase 2C family protein	Pol mutations are recessive, partial suppressors of meristem defects in strong clv1 and clv3 mutants, and nearly complete suppressors of weak clv1 mutants. Single mutants appear normal. Acts downstream of the CLV signaling pathway in meristem development and is required together with PLL1 for stem-cell maintenance through the regulation of WUS.	poltergeist (POL); FUNCTIONS IN: phospholipid binding, protein serine/threonine phosphatase activity; INVOLVED IN: in 6 processes; LOCATED IN: nucleus, plasma membrane; EXPRESSED IN: 22 plant structures; EXPRESSED DURING: 15 growth stages; CONTAINS InterPro DOMAIN/s: Protein phosphatase 2C-related (InterPro:IPR001932), Protein phosphatase 2C (InterPro:IPR015655), Protein phosphatase 2C, N-termina…	918.157	0.037107	0.90246		918.157	-0.00563576	0.984364		918.157	-0.0427428	0.982995
gene_10589	LOC112022422	9.82154	7.93561	8.10832	9.33329	9.57803	10.4404	9.87378	11.0835	10.5109	12.4738	9.87085	AT3G62020.1	AT3G62020.1	AT3G62020	protein_coding	germin-like protein 10	germin-like protein (GLP10)	germin-like protein 10 (GLP10); FUNCTIONS IN: manganese ion binding, nutrient reservoir activity; INVOLVED IN: biological_process unknown; LOCATED IN: cell wall, plant-type cell wall; EXPRESSED IN: 19 plant structures; EXPRESSED DURING: 10 growth stages; CONTAINS InterPro DOMAIN/s: Cupin, RmlC-type (InterPro:IPR011051), Cupin 1 (InterPro:IPR006045), RmlC-like jelly roll fold (InterPro:IPR014710),…	1678.68	0.943381	0.26837		1678.68	2.27127	0.000634	DE July/April	1678.68	1.32789	0.294084		1
gene_10590	LOC112022420	9.26974	9.12001	9.18054	9.27165	8.82121	8.6888	8.89063	8.87874	8.76395	8.8109	8.78413	AT1G02330.1	AT1G02330.1	AT1G02330	protein_coding	0	0	CONTAINS InterPro DOMAIN/s: Hepatocellular carcinoma-associated antigen 59 (InterPro:IPR010756); Has 1239 Blast hits to 998 proteins in 204 species: Archae - 4; Bacteria - 71; Metazoa - 421; Fungi - 109; Plants - 87; Viruses - 5; Other Eukaryotes - 542 (source: NCBI BLink).	504.079	-0.541215	0.000425559		504.079	-0.534197	9.04777e-05		504.079	0.00701792	0.998426
gene_10591	LOC112022424	10.1159	10.3186	10.0102	10.1349	10.1915	10.0282	10.3779	10.4278	10.3838	10.3852	10.3823	AT2G14835.2	AT2G14835.2	AT2G14835	protein_coding	RING/U-box superfamily protein	0	RING/U-box superfamily protein; FUNCTIONS IN: zinc ion binding; LOCATED IN: endomembrane system; EXPRESSED IN: 25 plant structures; EXPRESSED DURING: 15 growth stages; CONTAINS InterPro DOMAIN/s: Zinc finger, RING-type (InterPro:IPR001841); Has 193 Blast hits to 193 proteins in 78 species: Archae - 0; Bacteria - 0; Metazoa - 122; Fungi - 0; Plants - 52; Viruses - 0; Other Eukaryotes - 19 (source:…	1228.25	0.0742587	0.795811		1228.25	0.308431	0.102812		1228.25	0.234172	0.63298
gene_10594	LOC112022429	0.515129	0.495277	0.516434	0.622979	0.533766	0.496026	0.495739	0.495725	0.515647	0.495036	0.759121	NA	NA	NA	#N/A	#N/A	#N/A	#N/A	1.60834	-0.202841	NA		1.60834	0.229077	NA		1.60834	0.431918	NA
gene_10595	LOC112022427	5.01753	3.88216	3.27466	3.87481	3.30207	3.31049	3.90597	4.53537	3.27337	5.04361	3.40884	AT3G47570.1	AT3G47570.1	AT3G47570	protein_coding	Leucine-rich repeat protein kinase family protein	0	Leucine-rich repeat protein kinase family protein; FUNCTIONS IN: protein serine/threonine kinase activity, kinase activity, ATP binding; INVOLVED IN: transmembrane receptor protein tyrosine kinase signaling pathway, protein amino acid phosphorylation; LOCATED IN: plasma membrane; EXPRESSED IN: 13 plant structures; EXPRESSED DURING: 8 growth stages; CONTAINS InterPro DOMAIN/s: Protein kinase, ATP …	24.8337	-0.45594	0.66168		24.8337	0.0923983	0.94391		24.8337	0.548338	0.875596
gene_10596	LOC112022428	4.24763	3.83507	3.04878	3.44303	3.0299	3.03472	3.03076	3.78298	3.01379	4.25082	3.04125	AT3G47090.1	AT3G47090.1	AT3G47090	protein_coding	Leucine-rich repeat protein kinase family protein	0	Leucine-rich repeat protein kinase family protein; FUNCTIONS IN: protein serine/threonine kinase activity, kinase activity, ATP binding; INVOLVED IN: transmembrane receptor protein tyrosine kinase signaling pathway, protein amino acid phosphorylation; LOCATED IN: chloroplast; CONTAINS InterPro DOMAIN/s: Protein kinase, ATP binding site (InterPro:IPR017441), Protein kinase, catalytic domain (Inter…	15.9652	-0.817729	0.386438		15.9652	-0.0909419	0.945622		15.9652	0.726787	NA
gene_10597	LOC112022433	4.98607	4.32066	5.36567	5.52472	6.715	6.48338	7.06038	8.18715	7.07035	7.40835	6.04725	AT4G18540.1	AT4G18540.1	AT4G18540	protein_coding	0	0	unknown protein; Has 209 Blast hits to 205 proteins in 54 species: Archae - 0; Bacteria - 17; Metazoa - 2; Fungi - 150; Plants - 40; Viruses - 0; Other Eukaryotes - 0 (source: NCBI BLink).	134.34	2.05891	0.00652505	DE June/April	134.34	2.82101	2.93521e-05	DE July/April	134.34	0.762099	0.755366		1
gene_10598	LOC112022430	0.653593	0.561721	0.626029	0.601024	0.567516	0.57255	0.532955	0.532944	0.551053	0.583245	0.533604	AT4G18540.1	AT4G18540.1	AT4G18540	protein_coding	0	0	unknown protein; Has 209 Blast hits to 205 proteins in 54 species: Archae - 0; Bacteria - 17; Metazoa - 2; Fungi - 150; Plants - 40; Viruses - 0; Other Eukaryotes - 0 (source: NCBI BLink).	1.51151	-0.766444	NA		1.51151	-0.936592	NA		1.51151	-0.170148	NA
gene_10600	LOC112022434	6.29126	5.23633	5.32479	5.86397	5.57288	5.86237	5.55218	6.03539	5.81257	5.55374	5.66474	NA	NA	NA	#N/A	#N/A	#N/A	#N/A	56.0887	-0.199331	0.843669		56.0887	-0.00120928	0.9989		56.0887	0.198121	0.973692
gene_10601	LOC112022436	3.89129	3.78785	3.49646	4.15958	3.77308	3.99741	4.05797	4.14581	4.2534	3.97273	3.6768	AT4G08850.1	AT4G08850.1	AT4G08850	protein_coding	Leucine-rich repeat receptor-like protein kinase family protein	0	Leucine-rich repeat receptor-like protein kinase family protein; FUNCTIONS IN: kinase activity; INVOLVED IN: protein amino acid phosphorylation; LOCATED IN: plasma membrane, membrane; EXPRESSED IN: 23 plant structures; EXPRESSED DURING: 13 growth stages; CONTAINS InterPro DOMAIN/s: Protein kinase, ATP binding site (InterPro:IPR017441), Serine/threonine-protein kinase domain (InterPro:IPR002290), …	16.4689	0.233468	0.85849		16.4689	0.456856	0.695116		16.4689	0.223388	NA
gene_10602	LOC112022435	1.6681	1.67065	2.40635	1.66791	1.67198	1.67313	1.84486	1.67214	1.89252	1.66985	1.89195	AT1G42700.1	AT1G42700.1	AT1G42700	protein_coding	0	0	FUNCTIONS IN: molecular_function unknown; INVOLVED IN: response to cold; LOCATED IN: nucleus; BEST Arabidopsis thaliana protein match is: Plant transposase (Ptta/En/Spm family) (TAIR:AT1G40087.1); Has 10 Blast hits to 10 proteins in 3 species: Archae - 0; Bacteria - 0; Metazoa - 0; Fungi - 0; Plants - 10; Viruses - 0; Other Eukaryotes - 0 (source: NCBI BLink).	4.49043	-0.253181	0.759571		4.49043	-0.197757	0.830659		4.49043	0.055424	NA
gene_10603	LOC112022437	6.74302	6.52035	6.69341	6.72145	7.15293	6.61472	7.01523	7.42637	6.74768	7.03065	6.30077	AT5G09390.1	AT5G09390.1	AT5G09390	protein_coding	CD2-binding protein-related	0	CD2-binding protein-related; FUNCTIONS IN: molecular_function unknown; INVOLVED IN: biological_process unknown; LOCATED IN: cellular_component unknown; EXPRESSED IN: 25 plant structures; EXPRESSED DURING: 15 growth stages; BEST Arabidopsis thaliana protein match is: suppressor of abi3-5 (TAIR:AT3G54230.2); Has 30201 Blast hits to 17322 proteins in 780 species: Archae - 12; Bacteria - 1396; Metazo…	118.78	0.424233	0.518624		118.78	0.439087	0.46966		118.78	0.0148546	0.998465
gene_10604	LOC112022439	7.1546	5.79336	7.05483	6.93093	5.78894	5.78823	5.49485	5.6374	5.40991	5.35407	6.04005	AT5G09390.1	AT5G09390.1	AT5G09390	protein_coding	CD2-binding protein-related	0	CD2-binding protein-related; FUNCTIONS IN: molecular_function unknown; INVOLVED IN: biological_process unknown; LOCATED IN: cellular_component unknown; EXPRESSED IN: 25 plant structures; EXPRESSED DURING: 15 growth stages; BEST Arabidopsis thaliana protein match is: suppressor of abi3-5 (TAIR:AT3G54230.2); Has 30201 Blast hits to 17322 proteins in 780 species: Archae - 12; Bacteria - 1396; Metazo…	86.3405	-1.7215	0.00475824	DE June/April	86.3405	-1.84758	0.000858479	DE July/April	86.3405	-0.126084	0.985616		4
gene_10605	LOC112022438	8.30308	8.08401	8.32142	8.43356	8.32821	8.49743	8.50752	8.2735	8.46183	8.74979	8.24978	AT4G13630.2	AT4G13630.2	AT4G13630	protein_coding	Protein of unknown function, DUF593	0	Protein of unknown function, DUF593; FUNCTIONS IN: molecular_function unknown; INVOLVED IN: biological_process unknown; LOCATED IN: endomembrane system; EXPRESSED IN: 20 plant structures; EXPRESSED DURING: 9 growth stages; CONTAINS InterPro DOMAIN/s: Protein of unknown function DUF593 (InterPro:IPR007656); BEST Arabidopsis thaliana protein match is: Protein of unknown function, DUF593 (TAIR:AT1G0…	337.805	0.207099	0.579876		337.805	0.219382	0.517361		337.805	0.012283	0.998426
gene_10608	LOC112022449	0.749934	0.728925	1.08228	0.727823	0.729462	0.972842	0.729545	0.729527	0.727941	0.728602	0.730573	AT5G17680.1	AT5G17680.1	AT5G17680	protein_coding	disease resistance protein (TIR-NBS-LRR class), putative	0	disease resistance protein (TIR-NBS-LRR class), putative; FUNCTIONS IN: transmembrane receptor activity, ATP binding; INVOLVED IN: signal transduction, defense response, apoptosis, innate immune response; LOCATED IN: intrinsic to membrane; EXPRESSED IN: 14 plant structures; EXPRESSED DURING: 6 growth stages; CONTAINS InterPro DOMAIN/s: Leucine-rich repeat, typical subtype (InterPro:IPR003591), NB…	2.02403	-0.0723948	NA		2.02403	-0.352565	NA		2.02403	-0.280171	NA
gene_10609	LOC112022444	3.04273	2.39986	2.33071	2.32872	2.34576	2.42771	2.41726	3.183	2.33001	2.33701	3.68162	AT3G45980.1	AT3G45980.1	AT3G45980	protein_coding	Histone superfamily protein	Encodes a histone 2B (H2B) protein. This protein can be ubiquitinated in planta, and this modification depends on the HUB1 and HUB2 E3 ubiquitin ligases as well as the UBC1 and UBC2 E2 ubiquitin conjugating enzymes. Lysine 146 appears to be the site of the ubiquitin addition.	HTB9; FUNCTIONS IN: DNA binding; INVOLVED IN: nucleosome assembly; LOCATED IN: nucleolus; EXPRESSED IN: 23 plant structures; EXPRESSED DURING: 13 growth stages; CONTAINS InterPro DOMAIN/s: Histone H2B (InterPro:IPR000558), Histone-fold (InterPro:IPR009072), Histone core (InterPro:IPR007125); BEST Arabidopsis thaliana protein match is: Histone superfamily protein (TAIR:AT1G07790.1); Has 3616 Blast…	15.584	-0.0927771	0.938681		15.584	0.769346	0.39301		15.584	0.862123	NA
gene_10610	LOC112022445	5.74303	5.61557	6.13924	6.108	5.77059	4.82165	5.25585	5.47129	5.84812	5.6672	4.88324	AT1G69550.1	AT1G69550.1	AT1G69550	protein_coding	disease resistance protein (TIR-NBS-LRR class)	0	disease resistance protein (TIR-NBS-LRR class); FUNCTIONS IN: transmembrane receptor activity, nucleoside-triphosphatase activity, nucleotide binding, ATP binding; INVOLVED IN: signal transduction, defense response, apoptosis, innate immune response; LOCATED IN: intrinsic to membrane, endomembrane system; EXPRESSED IN: 21 plant structures; EXPRESSED DURING: 13 growth stages; CONTAINS InterPro DOM…	53.7187	-0.952129	0.234621		53.7187	-0.659965	0.420532		53.7187	0.292164	0.957068
gene_10611	LOC112022442	7.20527	7.23123	8.00861	7.22433	7.33872	6.9177	7.28537	7.64638	7.42649	7.37157	8.09972	AT2G37470.1	AT2G37470.1	AT2G37470	protein_coding	Histone superfamily protein	0	Histone superfamily protein; FUNCTIONS IN: DNA binding; INVOLVED IN: nucleosome assembly; LOCATED IN: nucleus, nucleosome; EXPRESSED IN: 24 plant structures; EXPRESSED DURING: 15 growth stages; CONTAINS InterPro DOMAIN/s: Histone H2B (InterPro:IPR000558), Histone-fold (InterPro:IPR009072), Histone core (InterPro:IPR007125); BEST Arabidopsis thaliana protein match is: Histone superfamily protein (…	183.121	-0.385486	0.542755		183.121	0.268159	0.674219		183.121	0.653646	0.569002
gene_10612	LOC112022446	5.43955	6.12122	6.45894	6.09557	5.86784	6.62809	5.54835	5.09136	6.38971	5.4255	4.45359	AT5G17680.1	AT5G17680.1	AT5G17680	protein_coding	disease resistance protein (TIR-NBS-LRR class), putative	0	disease resistance protein (TIR-NBS-LRR class), putative; FUNCTIONS IN: transmembrane receptor activity, ATP binding; INVOLVED IN: signal transduction, defense response, apoptosis, innate immune response; LOCATED IN: intrinsic to membrane; EXPRESSED IN: 14 plant structures; EXPRESSED DURING: 6 growth stages; CONTAINS InterPro DOMAIN/s: Leucine-rich repeat, typical subtype (InterPro:IPR003591), NB…	68.7152	0.0121248	0.994355		68.7152	-0.615423	0.567477		68.7152	-0.627548	0.861674
gene_10613	LOC112022447	3.78202	4.14939	3.81555	3.82487	4.12192	3.53643	4.15647	4.24238	4.57589	3.82173	3.85285	AT2G29760.1	AT2G29760.1	AT2G29760	protein_coding	Tetratricopeptide repeat (TPR)-like superfamily protein	Encodes a chloroplast RNA editing factor.	ORGANELLE TRANSCRIPT PROCESSING 81 (OTP81); CONTAINS InterPro DOMAIN/s: Pentatricopeptide repeat (InterPro:IPR002885); BEST Arabidopsis thaliana protein match is: Tetratricopeptide repeat (TPR)-like superfamily protein (TAIR:AT1G08070.1); Has 39055 Blast hits to 14294 proteins in 286 species: Archae - 1; Bacteria - 14; Metazoa - 160; Fungi - 158; Plants - 37962; Viruses - 2; Other Eukaryotes - 75…	17.9763	0.224133	0.863298		17.9763	0.689792	0.508954		17.9763	0.465659	NA
gene_10614	LOC112022443	13.784	13.6449	14.1349	13.7339	13.3227	13.2212	13.3738	13.4593	13.4889	13.3255	13.1492	AT2G38120.1	AT2G38120.1	AT2G38120	protein_coding	Transmembrane amino acid transporter family protein	Encodes an auxin influx transporter. AUX1 resides at the apical plasma membrane of protophloem cells and at highly dynamic subpopulations of Golgi apparatus and endosomes in all cell types. AUX1 action in the lateral root cap and/or epidermal cells influences lateral root initiation and positioning.	AUXIN RESISTANT 1 (AUX1); CONTAINS InterPro DOMAIN/s: Amino acid transporter, transmembrane (InterPro:IPR013057); BEST Arabidopsis thaliana protein match is: like AUXIN RESISTANT 1 (TAIR:AT5G01240.1); Has 1256 Blast hits to 1251 proteins in 143 species: Archae - 0; Bacteria - 0; Metazoa - 116; Fungi - 283; Plants - 825; Viruses - 0; Other Eukaryotes - 32 (source: NCBI BLink).	12022.3	-0.642948	0.00542848		12022.3	-0.576437	0.00695822		12022.3	0.066511	0.976102
gene_10615	LOC112022450	3.04314	2.92251	3.09013	3.05637	3.36674	3.20674	3.11588	3.17983	3.25312	3.27097	3.53315	AT1G55230.1	AT1G55230.1	AT1G55230	protein_coding	Family of unknown function (DUF716)	0	Family of unknown function (DUF716) ; INVOLVED IN: biological_process unknown; LOCATED IN: endomembrane system; CONTAINS InterPro DOMAIN/s: Protein of unknown function DUF716 (InterPro:IPR006904); BEST Arabidopsis thaliana protein match is: Family of unknown function (DUF716) (TAIR:AT1G55240.1); Has 423 Blast hits to 422 proteins in 52 species: Archae - 0; Bacteria - 0; Metazoa - 178; Fungi - 0; …	9.81806	1.18087	0.173305		9.81806	1.51929	0.0491827		9.81806	0.338418	NA
gene_10616	LOC112022452	3.8566	3.68171	3.89277	4.3048	4.76711	4.2305	4.47788	4.01176	4.03749	4.95006	4.90992	AT1G58170.1;AT1G55210.2	AT1G58170.1	AT1G58170	protein_coding	Disease resistance-responsive (dirigent-like protein) family protein	0	Disease resistance-responsive (dirigent-like protein) family protein; FUNCTIONS IN: molecular_function unknown; INVOLVED IN: N-terminal protein myristoylation, lignan biosynthetic process, defense response; LOCATED IN: endomembrane system; EXPRESSED IN: 17 plant structures; EXPRESSED DURING: 6 growth stages; CONTAINS InterPro DOMAIN/s: Plant disease resistance response protein (InterPro:IPR004265…	24.4182	1.18771	0.212445		24.4182	1.34304	0.134458		24.4182	0.155336	0.988716
gene_10617	LOC112022451	2.36667	3.02925	2.78699	2.57306	2.36879	2.37615	2.3257	2.45132	2.34437	2.4165	2.53609	AT4G25570.2	AT4G25570.2	AT4G25570	protein_coding	Cytochrome b561/ferric reductase transmembrane protein family	Encodes cytochrome b561.	ACYB-2; FUNCTIONS IN: carbon-monoxide oxygenase activity; LOCATED IN: integral to membrane, chloroplast, vacuole; EXPRESSED IN: 23 plant structures; EXPRESSED DURING: 13 growth stages; CONTAINS InterPro DOMAIN/s: Cytochrome b561, eukaryote (InterPro:IPR004877), Cytochrome b561/ferric reductase transmembrane (InterPro:IPR006593); BEST Arabidopsis thaliana protein match is: cytochrome B561-1 (TAIR:…	6.7407	-1.84776	0.035902		6.7407	-1.3084	0.15851		6.7407	0.539359	NA
gene_10620	LOC112022456	4.4342	4.27285	4.58753	4.10292	3.7918	3.90259	3.8378	4.11273	3.9187	4.83746	4.15071	AT1G79480.1	AT1G79480.1	AT1G79480	protein_coding	Carbohydrate-binding X8 domain superfamily protein	0	Carbohydrate-binding X8 domain superfamily protein; LOCATED IN: endomembrane system; CONTAINS InterPro DOMAIN/s: X8 (InterPro:IPR012946); BEST Arabidopsis thaliana protein match is: O-Glycosyl hydrolases family 17 protein (TAIR:AT5G67460.1); Has 160219 Blast hits to 72886 proteins in 2601 species: Archae - 191; Bacteria - 25459; Metazoa - 60697; Fungi - 27560; Plants - 16034; Viruses - 4026; Othe…	20.9115	-1.61088	0.0428938		20.9115	-0.0884637	0.940423		20.9115	1.52241	NA
gene_10621	LOC112022465	2.10805	2.03049	2.02175	2.08567	1.9268	1.89205	2.0285	1.89136	1.98267	2.01506	2.02718	AT1G07250.1	AT1G07250.1	AT1G07250	protein_coding	UDP-glucosyl transferase 71C4	0	UDP-glucosyl transferase 71C4 (UGT71C4); FUNCTIONS IN: quercetin 3-O-glucosyltransferase activity, quercetin 7-O-glucosyltransferase activity, UDP-glucosyltransferase activity, transferase activity, transferring glycosyl groups; INVOLVED IN: metabolic process; LOCATED IN: cellular_component unknown; EXPRESSED IN: 22 plant structures; EXPRESSED DURING: 13 growth stages; CONTAINS InterPro DOMAIN/s:…	4.09853	-0.89593	0.381742		4.09853	-0.650271	0.54957		4.09853	0.245659	NA
gene_10622	LOC112022463	6.77004	6.18354	7.21741	6.86841	6.3137	6.11994	6.35952	6.76951	6.5036	6.62964	6.55151	AT3G22150.1	AT3G22150.1	AT3G22150	protein_coding	Tetratricopeptide repeat (TPR)-like superfamily protein	0	Tetratricopeptide repeat (TPR)-like superfamily protein; LOCATED IN: chloroplast; EXPRESSED IN: 18 plant structures; EXPRESSED DURING: 13 growth stages; CONTAINS InterPro DOMAIN/s: Pentatricopeptide repeat (InterPro:IPR002885); BEST Arabidopsis thaliana protein match is: Tetratricopeptide repeat (TPR)-like superfamily protein (TAIR:AT3G57430.1); Has 48288 Blast hits to 14244 proteins in 270 speci…	101.017	-0.918393	0.0781338		101.017	-0.337106	0.574023		101.017	0.581287	0.657435
gene_10623	LOC112022454	3.21458	3.19828	3.18649	3.20754	3.32028	3.47377	3.29601	3.60062	3.43879	3.40449	3.19829	AT1G79220.1	AT1G79220.1	AT1G79220	protein_coding	Mitochondrial transcription termination factor family protein	0	Mitochondrial transcription termination factor family protein; CONTAINS InterPro DOMAIN/s: Mitochodrial transcription termination factor-related (InterPro:IPR003690); BEST Arabidopsis thaliana protein match is: Mitochondrial transcription termination factor family protein (TAIR:AT5G64950.1); Has 30201 Blast hits to 17322 proteins in 780 species: Archae - 12; Bacteria - 1396; Metazoa - 17338; Fung…	10.4909	0.923727	0.247004		10.4909	1.19304	0.084102		10.4909	0.269318	NA
gene_10625	LOC112022459	8.88042	8.18747	8.93284	8.89782	8.16005	8.33248	8.37435	7.78187	8.15308	7.60389	8.70762	AT5G40240.3	AT5G40240.3	AT5G40240	protein_coding	nodulin MtN21 /EamA-like transporter family protein	0	nodulin MtN21 /EamA-like transporter family protein; FUNCTIONS IN: molecular_function unknown; LOCATED IN: membrane; CONTAINS InterPro DOMAIN/s: Protein of unknown function DUF6, transmembrane (InterPro:IPR000620); BEST Arabidopsis thaliana protein match is: nodulin MtN21 /EamA-like transporter family protein (TAIR:AT5G40230.1); Has 35333 Blast hits to 34131 proteins in 2444 species: Archae - 798…	354.878	-0.589534	0.285547		354.878	-0.788091	0.094909		354.878	-0.198556	0.956554
gene_10627	LOC112022462	5.49421	7.04026	7.05895	7.14645	6.34928	5.50843	6.22066	6.52968	6.18121	6.83914	5.68003	AT3G28050.1	AT3G28050.1	AT3G28050	protein_coding	nodulin MtN21 /EamA-like transporter family protein	0	nodulin MtN21 /EamA-like transporter family protein; INVOLVED IN: biological_process unknown; LOCATED IN: endomembrane system, membrane; EXPRESSED IN: 23 plant structures; EXPRESSED DURING: 13 growth stages; CONTAINS InterPro DOMAIN/s: Protein of unknown function DUF6, transmembrane (InterPro:IPR000620); BEST Arabidopsis thaliana protein match is: nodulin MtN21 /EamA-like transporter family prote…	99.3205	-1.01563	0.212737		99.3205	-0.615903	0.478383		99.3205	0.399729	0.927129
gene_10628	LOC112022466	5.6953	5.57225	5.1242	5.27053	7.36996	7.29367	6.5424	5.77989	5.42602	6.22253	6.17513	AT1G15520.1	AT1G15520.1	AT1G15520	protein_coding	pleiotropic drug resistance 12	ABC transporter family involved in ABA transport and resistance to lead. Localizes to plasma membrane. Upregulated by lead. Expressed in leaves, flowers, stomata and roots.	pleiotropic drug resistance 12 (PDR12); CONTAINS InterPro DOMAIN/s: ATPase, AAA+ type, core (InterPro:IPR003593), ABC transporter-like (InterPro:IPR003439), Plant PDR ABC transporter associated (InterPro:IPR013581), ABC-2 type transporter (InterPro:IPR013525); BEST Arabidopsis thaliana protein match is: pleiotropic drug resistance 11 (TAIR:AT1G66950.1); Has 377983 Blast hits to 279992 proteins in…	92.3529	2.55203	9.03445e-07	DE June/April	92.3529	0.879301	0.141962		92.3529	-1.67273	0.0210145		3
gene_10629	LOC112022467	12.0661	11.7975	12.1407	12.0058	12.1246	11.9473	11.7624	11.8827	11.7725	11.6893	11.9379	AT3G48860.2	AT3G48860.2	AT3G48860	protein_coding	0	0	unknown protein; INVOLVED IN: biological_process unknown; LOCATED IN: plasma membrane; EXPRESSED IN: 22 plant structures; EXPRESSED DURING: 13 growth stages; BEST Arabidopsis thaliana protein match is: unknown protein (TAIR:AT5G23700.1); Has 12232 Blast hits to 9546 proteins in 892 species: Archae - 172; Bacteria - 1174; Metazoa - 6487; Fungi - 1343; Plants - 856; Viruses - 50; Other Eukaryotes -…	3906.47	-0.0681083	0.833466		3906.47	-0.227687	0.327672		3906.47	-0.159579	0.862466
gene_10630	LOC112022470	4.41671	4.90902	4.77464	5.09028	3.70675	4.26991	3.59567	3.59539	3.87978	4.10467	3.87657	AT1G28110.1	AT1G28110.1	AT1G28110	protein_coding	serine carboxypeptidase-like 45	0	serine carboxypeptidase-like 45 (SCPL45); FUNCTIONS IN: serine-type carboxypeptidase activity; INVOLVED IN: proteolysis; LOCATED IN: plant-type cell wall; EXPRESSED IN: 21 plant structures; EXPRESSED DURING: 13 growth stages; CONTAINS InterPro DOMAIN/s: Peptidase S10, serine carboxypeptidase (InterPro:IPR001563), Peptidase S10, serine carboxypeptidase, active site (InterPro:IPR018202); BEST Arabi…	25.0936	-1.66855	0.0617017		25.0936	-1.82112	0.033555		25.0936	-0.152567	0.98959
gene_10631	LOC112022469	8.0985	7.90441	8.38348	8.13058	8.23917	8.27909	8.31815	7.83007	8.39088	8.11606	7.55104	AT5G23720.3	AT5G23720.3	AT5G23720	protein_coding	dual specificity protein phosphatase family protein	Encodes a protein tyrosine phosphatase Propyzamide-Hypersensitive 1 (PHS1). One of the mutant alleles, phs1-1, is hypersensitive to the microtubule-destabilizing drug propyzamide, suggesting that PHS1 may be involved in phosphorylation cascades that control the dynamics of cortical microtubules in plant cells. A second allele, phs1-3, is hypersensitive to abscisic acid, indicating a possible invo…	PROPYZAMIDE-HYPERSENSITIVE 1 (PHS1); FUNCTIONS IN: protein tyrosine/serine/threonine phosphatase activity, phosphoprotein phosphatase activity; INVOLVED IN: cortical microtubule organization, regulation of gene expression, response to abscisic acid stimulus, regulation of stomatal movement; LOCATED IN: cytoplasm; EXPRESSED IN: 25 plant structures; EXPRESSED DURING: 15 growth stages; CONTAINS Inte…	283.738	0.180081	0.733754		283.738	-0.165433	0.742035		283.738	-0.345514	0.790344
gene_10637	LOC112022483	6.24377	6.81162	6.08861	5.90546	6.14127	6.61976	7.44214	7.31037	6.91666	6.96203	6.68371	AT5G61260.1	AT5G61260.1	AT5G61260	protein_coding	Plant calmodulin-binding protein-related	0	Plant calmodulin-binding protein-related; CONTAINS InterPro DOMAIN/s: Calmodulin-binding protein, plant (InterPro:IPR012417); BEST Arabidopsis thaliana protein match is: Plant calmodulin-binding protein-related (TAIR:AT5G07820.1); Has 1807 Blast hits to 1807 proteins in 277 species: Archae - 0; Bacteria - 0; Metazoa - 736; Fungi - 347; Plants - 385; Viruses - 0; Other Eukaryotes - 339 (source: NC…	113.785	0.800838	0.2624		113.785	0.975642	0.121541		113.785	0.174804	0.976034
gene_10638	LOC112022482	1.32177	1.18382	1.2598	1.31637	1.25267	1.18483	1.18444	1.18442	1.41464	1.25927	1.18547	AT5G61270.1	AT5G61270.1	AT5G61270	protein_coding	phytochrome-interacting factor7	Basic helix-loop-helix (bHLH) phytochrome interacting factor. Interacts specifically with the far-red lightabsorbing Pfr form of phyB through a conserved domain called the active phyB binding motif. Upon light exposure, PIF7 rapidly migrates to intranuclear speckles, where it colocalizes with phyB. Role as negative regulator of phyB-mediated seedling deetiolation.	phytochrome-interacting factor7 (PIF7); CONTAINS InterPro DOMAIN/s: Helix-loop-helix DNA-binding domain (InterPro:IPR001092), Helix-loop-helix DNA-binding (InterPro:IPR011598); BEST Arabidopsis thaliana protein match is: basic helix-loop-helix (bHLH) DNA-binding superfamily protein (TAIR:AT4G00050.1); Has 35333 Blast hits to 34131 proteins in 2444 species: Archae - 798; Bacteria - 22429; Metazoa …	2.48828	-0.402295	0.705779		2.48828	-0.023253	0.986043		2.48828	0.379042	NA
gene_10640	LOC112022480	6.46336	6.08255	6.77678	6.49387	5.92093	5.94284	6.22638	6.05058	6.2431	6.11449	6.4034	AT5G07810.1	AT5G07810.1	AT5G07810	protein_coding	SNF2 domain-containing protein / helicase domain-containing protein / HNH endonuclease domain-containing protein	0	SNF2 domain-containing protein / helicase domain-containing protein / HNH endonuclease domain-containing protein; FUNCTIONS IN: helicase activity, DNA binding, ATP binding, nucleic acid binding, endonuclease activity; EXPRESSED IN: 13 plant structures; EXPRESSED DURING: 8 growth stages; CONTAINS InterPro DOMAIN/s: DEAD-like helicase, N-terminal (InterPro:IPR014001), DNA/RNA helicase, C-terminal (…	79.1791	-0.773974	0.104793		79.1791	-0.472793	0.324807		79.1791	0.301181	0.894647
gene_10641	LOC112022479	9.42973	8.42079	9.41957	9.18722	9.27541	8.97112	9.25783	9.33379	9.01083	9.4111	8.90127	AT3G14980.3	AT3G14980.3	AT3G14980	protein_coding	Acyl-CoA N-acyltransferase with RING/FYVE/PHD-type zinc finger protein	0	Acyl-CoA N-acyltransferase with RING/FYVE/PHD-type zinc finger protein; FUNCTIONS IN: DNA binding, zinc ion binding, N-acetyltransferase activity; INVOLVED IN: regulation of transcription, DNA-dependent, metabolic process; LOCATED IN: nucleus; EXPRESSED IN: 18 plant structures; EXPRESSED DURING: 8 growth stages; CONTAINS InterPro DOMAIN/s: GCN5-related N-acetyltransferase (InterPro:IPR000182), Zi…	584.036	-0.00348955	0.997007		584.036	0.00586018	0.992853		584.036	0.00934973	0.999404
gene_10642	LOC112022477	9.92173	9.27723	9.93414	9.71251	9.96484	9.6405	10.0416	9.58502	9.63954	9.49967	9.83969	AT3G58060.1	AT3G58060.1	AT3G58060	protein_coding	Cation efflux family protein	0	Cation efflux family protein; FUNCTIONS IN: cation transmembrane transporter activity, efflux transmembrane transporter activity; INVOLVED IN: cation transport, transmembrane transport; LOCATED IN: membrane; EXPRESSED IN: 6 plant structures; EXPRESSED DURING: 4 anthesis, petal differentiation and expansion stage; CONTAINS InterPro DOMAIN/s: Cation efflux protein (InterPro:IPR002524); BEST Arabido…	865.998	0.191339	0.651346		865.998	-0.116584	0.787287		865.998	-0.307923	0.763104
gene_10643	LOC112022481	0.480748	0.343298	0.382032	0.412159	0.343596	0.343857	0.343642	0.343632	0.342754	0.369104	0.474709	AT2G34860.1	AT2G34860.1	AT2G34860	protein_coding	DnaJ/Hsp40 cysteine-rich domain superfamily protein	0	embryo sac development arrest 3 (EDA3); FUNCTIONS IN: unfolded protein binding, heat shock protein binding; INVOLVED IN: megagametogenesis; LOCATED IN: chloroplast thylakoid membrane, chloroplast; EXPRESSED IN: 22 plant structures; EXPRESSED DURING: 13 growth stages; CONTAINS InterPro DOMAIN/s: Heat shock protein DnaJ, cysteine-rich domain (InterPro:IPR001305); Has 773 Blast hits to 773 proteins …	1.36324	-0.484939	NA		1.36324	-0.182833	NA		1.36324	0.302106	NA
gene_10644	LOC112022486	3.17473	3.11776	3.14792	3.26064	3.23603	2.97132	2.92403	2.9913	3.10928	2.92705	2.94844	AT1G56130.2	AT1G56130.2	AT1G56130	protein_coding	Leucine-rich repeat transmembrane protein kinase	0	Leucine-rich repeat transmembrane protein kinase; FUNCTIONS IN: protein serine/threonine kinase activity, protein kinase activity, ATP binding; INVOLVED IN: protein amino acid phosphorylation; LOCATED IN: plasma membrane, membrane; EXPRESSED IN: cultured cell; CONTAINS InterPro DOMAIN/s: Serine/threonine-protein kinase domain (InterPro:IPR002290), Leucine-rich repeat (InterPro:IPR001611), Serine-…	8.76221	-0.582994	0.56267		8.76221	-0.945859	0.26982		8.76221	-0.362865	NA
gene_10645	LOC112022488	7.78571	6.83732	7.49052	7.83198	8.62564	8.77507	8.63295	8.15259	8.10395	8.3267	7.63584	AT5G47070.1	AT5G47070.1	AT5G47070	protein_coding	Protein kinase superfamily protein	0	Protein kinase superfamily protein; FUNCTIONS IN: protein serine/threonine kinase activity, protein kinase activity, kinase activity, ATP binding; INVOLVED IN: protein amino acid phosphorylation; LOCATED IN: plasma membrane; EXPRESSED IN: 22 plant structures; EXPRESSED DURING: 13 growth stages; CONTAINS InterPro DOMAIN/s: Protein kinase, ATP binding site (InterPro:IPR017441), Protein kinase, cata…	292.005	1.46037	0.000578984	DE June/April	292.005	0.710362	0.112901		292.005	-0.750009	0.3645		3
gene_10646	LOC112022487	7.16609	6.0465	6.77506	6.66526	6.52157	6.58727	6.32185	6.51451	6.61536	6.78769	6.90486	AT5G01110.1	AT5G01110.1	AT5G01110	protein_coding	Tetratricopeptide repeat (TPR)-like superfamily protein	0	Tetratricopeptide repeat (TPR)-like superfamily protein; LOCATED IN: chloroplast; CONTAINS InterPro DOMAIN/s: Pentatricopeptide repeat (InterPro:IPR002885); BEST Arabidopsis thaliana protein match is: Pentatricopeptide repeat (PPR-like) superfamily protein (TAIR:AT1G05670.2); Has 1807 Blast hits to 1807 proteins in 277 species: Archae - 0; Bacteria - 0; Metazoa - 736; Fungi - 347; Plants - 385; V…	103.397	-0.397909	0.545112		103.397	-0.0358991	0.964538		103.397	0.36201	0.879193
gene_10647	LOC112022484	3.50806	3.89495	4.11464	3.92694	3.94784	3.50815	3.60213	3.95627	3.62513	3.66225	3.43062	AT2G13600.1	AT2G13600.1	AT2G13600	protein_coding	Pentatricopeptide repeat (PPR) superfamily protein	0	Pentatricopeptide repeat (PPR) superfamily protein; CONTAINS InterPro DOMAIN/s: Pentatricopeptide repeat (InterPro:IPR002885); BEST Arabidopsis thaliana protein match is: pentatricopeptide (PPR) repeat-containing protein (TAIR:AT2G22070.1); Has 46660 Blast hits to 13875 proteins in 226 species: Archae - 0; Bacteria - 4; Metazoa - 74; Fungi - 58; Plants - 45878; Viruses - 0; Other Eukaryotes - 646…	14.6445	-0.52275	0.633102		14.6445	-0.602587	0.56253		14.6445	-0.0798367	NA
gene_10648	LOC112022522	2.4016	2.53549	2.9753	2.40135	2.40676	2.54044	2.66302	2.59693	2.53001	2.81236	2.60747	AT2G13600.1	AT2G13600.1	AT2G13600	protein_coding	Pentatricopeptide repeat (PPR) superfamily protein	0	Pentatricopeptide repeat (PPR) superfamily protein; CONTAINS InterPro DOMAIN/s: Pentatricopeptide repeat (InterPro:IPR002885); BEST Arabidopsis thaliana protein match is: pentatricopeptide (PPR) repeat-containing protein (TAIR:AT2G22070.1); Has 46660 Blast hits to 13875 proteins in 226 species: Archae - 0; Bacteria - 4; Metazoa - 74; Fungi - 58; Plants - 45878; Viruses - 0; Other Eukaryotes - 646…	6.72071	-0.209089	0.870329		6.72071	0.0853059	0.951449		6.72071	0.294394	NA
gene_10650	LOC112022489	2.36869	1.85636	2.1175	2.21371	1.85758	1.94953	1.97815	1.85772	1.85413	1.88662	1.86009	AT3G11470.1	AT3G11470.1	AT3G11470	protein_coding	4'-phosphopantetheinyl transferase superfamily	0	4'-phosphopantetheinyl transferase superfamily; FUNCTIONS IN: holo-[acyl-carrier-protein] synthase activity, magnesium ion binding, transferase activity; INVOLVED IN: metabolic process, macromolecule biosynthetic process; CONTAINS InterPro DOMAIN/s: 4&apos;-phosphopantetheinyl transferase (InterPro:IPR008278); BEST Arabidopsis thaliana protein match is: 4'-phosphopantetheinyl transferase superfam…	4.56547	-0.980952	0.304618		4.56547	-1.54437	0.0772213		4.56547	-0.563414	NA
gene_10651	LOC112022492	-0.43052	-0.517409	-0.517676	-0.466297	-0.517253	-0.441749	-0.517228	-0.517234	-0.517695	-0.517504	-0.514095	AT3G11470.1	AT3G11470.1	AT3G11470	protein_coding	4'-phosphopantetheinyl transferase superfamily	0	4'-phosphopantetheinyl transferase superfamily; FUNCTIONS IN: holo-[acyl-carrier-protein] synthase activity, magnesium ion binding, transferase activity; INVOLVED IN: metabolic process, macromolecule biosynthetic process; CONTAINS InterPro DOMAIN/s: 4&apos;-phosphopantetheinyl transferase (InterPro:IPR008278); BEST Arabidopsis thaliana protein match is: 4'-phosphopantetheinyl transferase superfam…	0.7223	-0.0941693	NA		0.7223	-0.316915	NA		0.7223	-0.222746	NA
gene_10652	LOC112022518	2.43131	2.63072	2.41149	2.38752	2.50857	2.85096	2.86271	2.58074	2.41049	2.60579	2.59115	AT3G12685.1	AT3G12685.1	AT3G12685	protein_coding	Acid phosphatase/vanadium-dependent haloperoxidase-related protein	0	Acid phosphatase/vanadium-dependent haloperoxidase-related protein; CONTAINS InterPro DOMAIN/s: Acid phosphatase/vanadium-dependent haloperoxidase related (InterPro:IPR003832); BEST Arabidopsis thaliana protein match is: Acid phosphatase/vanadium-dependent haloperoxidase-related protein (TAIR:AT1G24350.1); Has 1099 Blast hits to 1099 proteins in 402 species: Archae - 0; Bacteria - 719; Metazoa - …	6.60712	1.24663	0.195558		6.60712	0.506464	0.67114		6.60712	-0.740167	NA
gene_10653	LOC112022504	7.2894	6.95639	7.39931	6.78892	7.45295	7.50817	7.65362	7.532	7.73896	7.51431	8.16235	AT4G37280.1	AT4G37280.1	AT4G37280	protein_coding	MRG family protein	0	MRG family protein; FUNCTIONS IN: chromatin binding; INVOLVED IN: chromatin assembly or disassembly; LOCATED IN: chromatin, nucleus; EXPRESSED IN: 25 plant structures; EXPRESSED DURING: 15 growth stages; CONTAINS InterPro DOMAIN/s: Histone H4 acetyltransferase, NuA4 complex, Eaf3/MRG15 subunit (InterPro:IPR017398), MRG (InterPro:IPR008676), Chromo domain (InterPro:IPR000953); BEST Arabidopsis tha…	185.934	0.583166	0.20765		185.934	0.898312	0.0185916		185.934	0.315146	0.857152
gene_10654	LOC112022497	8.47565	8.97758	8.58588	8.86685	9.09122	9.00354	8.71324	8.8666	8.62051	8.39917	8.84218	AT4G24210.1	AT4G24210.1	AT4G24210	protein_coding	F-box family protein	F-box protein that is involved in GA signaling. Regulates seed germination. Component of E3 ubiquitin complex. Interacts with DELLA proteins.	SLEEPY1 (SLY1); CONTAINS InterPro DOMAIN/s: F-box domain, cyclin-like (InterPro:IPR001810), F-box domain, Skp2-like (InterPro:IPR022364); BEST Arabidopsis thaliana protein match is: F-box family protein (TAIR:AT5G48170.1); Has 122 Blast hits to 122 proteins in 25 species: Archae - 0; Bacteria - 2; Metazoa - 2; Fungi - 9; Plants - 109; Viruses - 0; Other Eukaryotes - 0 (source: NCBI BLink).	443.875	0.261914	0.519372		443.875	-0.0631539	0.892977		443.875	-0.325068	0.746317
gene_10656	LOC112022502	14.2272	14.2537	14.3339	14.3753	14.4943	14.1573	14.2346	13.7896	13.793	14.0306	14.031	AT1G74960.2	AT1G74960.2	AT1G74960	protein_coding	fatty acid biosynthesis 1	Encodes a plastidic beta-ketoacyl-ACP synthase II, involved in fatty acid elongation from 16:0-ACP to 18:0-ACP. Homozygous knock-out mutants are embryo lethal, indicating early embryo development is sensitive to elevated 16:0.	fatty acid biosynthesis 1 (FAB1); FUNCTIONS IN: 3-oxoacyl-[acyl-carrier-protein] synthase activity, fatty acid synthase activity; INVOLVED IN: fatty acid biosynthetic process, unsaturated fatty acid biosynthetic process; LOCATED IN: chloroplast, plastid; EXPRESSED IN: 24 plant structures; EXPRESSED DURING: 15 growth stages; CONTAINS InterPro DOMAIN/s: Beta-ketoacyl synthase (InterPro:IPR000794), …	18553.6	0.00559888	0.988208		18553.6	-0.466608	0.00838949		18553.6	-0.472207	0.0862976
gene_10657	LOC112022500	8.76588	7.10174	9.00334	9.00678	7.40112	6.20991	6.84809	5.58345	6.949	6.85091	7.44146	AT1G74960.2	AT1G74960.2	AT1G74960	protein_coding	fatty acid biosynthesis 1	Encodes a plastidic beta-ketoacyl-ACP synthase II, involved in fatty acid elongation from 16:0-ACP to 18:0-ACP. Homozygous knock-out mutants are embryo lethal, indicating early embryo development is sensitive to elevated 16:0.	fatty acid biosynthesis 1 (FAB1); FUNCTIONS IN: 3-oxoacyl-[acyl-carrier-protein] synthase activity, fatty acid synthase activity; INVOLVED IN: fatty acid biosynthetic process, unsaturated fatty acid biosynthetic process; LOCATED IN: chloroplast, plastid; EXPRESSED IN: 24 plant structures; EXPRESSED DURING: 15 growth stages; CONTAINS InterPro DOMAIN/s: Beta-ketoacyl synthase (InterPro:IPR000794), …	268.982	-1.90102	0.00782598	DE June/April	268.982	-1.99299	0.00271479	DE July/April	268.982	-0.0919683	0.994951		4
gene_10658	LOC112022512	9.62415	9.39155	9.88444	9.33383	9.82236	9.78385	9.37735	9.91839	9.75609	9.51823	9.18681	AT2G34357.1	AT2G34357.1	AT2G34357	protein_coding	ARM repeat superfamily protein	0	ARM repeat superfamily protein; FUNCTIONS IN: binding; INVOLVED IN: biological_process unknown; LOCATED IN: cellular_component unknown; EXPRESSED IN: 20 plant structures; EXPRESSED DURING: 13 growth stages; CONTAINS InterPro DOMAIN/s: Armadillo-type fold (InterPro:IPR016024), Domain of unknown function, NUC173 (InterPro:IPR012978); BEST Arabidopsis thaliana protein match is: ARM repeat superfamil…	792.628	0.121362	0.82443		792.628	0.0589636	0.912924		792.628	-0.0623983	0.990398
gene_10659	LOC112022509	9.59791	9.95043	9.57633	9.71466	9.84274	9.91502	9.81039	9.75095	9.84749	9.84072	9.47791	AT1G09700.2	AT1G09700.2	AT1G09700	protein_coding	dsRNA-binding domain-like superfamily protein	Encodes a nuclear dsRNA binding protein. Involved in mRNA cleavage. The mutant is characterized by shorter stature, delayed flowering, leaf hyponasty, reduced fertility, decreased rate of root growth, and an altered root gravitropic response. It also exhibits less sensitivity to auxin and cytokinin.	HYPONASTIC LEAVES 1 (HYL1); CONTAINS InterPro DOMAIN/s: Double-stranded RNA-binding (InterPro:IPR001159), Double-stranded RNA-binding-like (InterPro:IPR014720); BEST Arabidopsis thaliana protein match is: dsRNA-binding protein 2 (TAIR:AT2G28380.1); Has 992 Blast hits to 893 proteins in 320 species: Archae - 14; Bacteria - 506; Metazoa - 117; Fungi - 6; Plants - 270; Viruses - 0; Other Eukaryotes …	871.69	0.174503	0.56409		871.69	0.0278657	0.937589		871.69	-0.146637	0.907706
gene_10660	LOC112022517	5.88561	6.81787	5.335	6.25118	6.6891	6.51568	7.12605	7.11422	7.26122	6.52985	6.18872	AT5G20740.1	AT5G20740.1	AT5G20740	protein_coding	Plant invertase/pectin methylesterase inhibitor superfamily protein	0	Plant invertase/pectin methylesterase inhibitor superfamily protein; FUNCTIONS IN: enzyme inhibitor activity, pectinesterase inhibitor activity, pectinesterase activity; INVOLVED IN: biological_process unknown; LOCATED IN: endomembrane system; EXPRESSED IN: 13 plant structures; EXPRESSED DURING: 7 growth stages; CONTAINS InterPro DOMAIN/s: Pectinesterase inhibitor (InterPro:IPR006501); BEST Arabi…	107.023	0.825894	0.305511		107.023	0.907139	0.217868		107.023	0.0812449	0.995656
gene_10661	LOC112022494	10.7891	11.8482	11.7311	11.2881	12.3003	11.5705	12.4913	10.8993	12.1876	12.0618	12.3798	AT3G43110.1	AT3G43110.1	AT3G43110	protein_coding	0	0	unknown protein; FUNCTIONS IN: molecular_function unknown; INVOLVED IN: biological_process unknown; LOCATED IN: endomembrane system; EXPRESSED IN: petal, flower; EXPRESSED DURING: 4 anthesis, petal differentiation and expansion stage; BEST Arabidopsis thaliana protein match is: unknown protein (TAIR:AT5G20790.1); Has 30 Blast hits to 30 proteins in 10 species: Archae - 0; Bacteria - 0; Metazoa - …	3883.01	0.772547	0.204449		3883.01	0.578865	0.336269		3883.01	-0.193682	0.965126
gene_10664	LOC112022490	-1.00696	-1.04171	-1.02349	-1.02535	-1.01223	-1.01036	-1.03888	-1.03896	-1.04265	-1.04252	-1.0351	AT1G19250.1	AT1G19250.1	AT1G19250	protein_coding	flavin-dependent monooxygenase 1	FMO1 is required for full expression of TIR-NB-LRRconditioned resistance to avirulent pathogens and for basal resistance to invasive virulent pathogens. Functions in an EDS1-regulated but SA-independent mechanism that promotes resistance and cell death at pathogen infection sites.	flavin-dependent monooxygenase 1 (FMO1); FUNCTIONS IN: NADP or NADPH binding, oxidoreductase activity, monooxygenase activity, FAD binding, flavin-containing monooxygenase activity; INVOLVED IN: in 7 processes; LOCATED IN: endomembrane system, intrinsic to endoplasmic reticulum membrane; EXPRESSED IN: stem, leaf whorl, sepal, root, stamen; EXPRESSED DURING: 4 anthesis; CONTAINS InterPro DOMAIN/s:…	0.478994	0.0296208	NA		0.478994	-0.281645	NA		0.478994	-0.311266	NA
gene_10666	LOC112022501	8.30137	8.89141	8.36217	8.05709	8.94571	8.49264	8.43163	8.83541	8.84292	8.57706	8.44762	AT5G24460.1	AT5G24460.1	AT5G24460	protein_coding	0	0	unknown protein; INVOLVED IN: biological_process unknown; LOCATED IN: cell wall; EXPRESSED IN: 24 plant structures; EXPRESSED DURING: 15 growth stages; Has 1807 Blast hits to 1807 proteins in 277 species: Archae - 0; Bacteria - 0; Metazoa - 736; Fungi - 347; Plants - 385; Viruses - 0; Other Eukaryotes - 339 (source: NCBI BLink).	389.438	0.26262	0.617056		389.438	0.31733	0.496102		389.438	0.0547102	0.994364
gene_10667	LOC112022521	4.32173	3.65268	5.62234	3.65591	4.74429	5.65859	5.42922	4.0991	6.37	3.70704	4.14782	AT5G53730.1	AT5G53730.1	AT5G53730	protein_coding	Late embryogenesis abundant (LEA) hydroxyproline-rich glycoprotein family	0	Late embryogenesis abundant (LEA) hydroxyproline-rich glycoprotein family; CONTAINS InterPro DOMAIN/s: Late embryogenesis abundant protein, group 2 (InterPro:IPR004864); BEST Arabidopsis thaliana protein match is: Late embryogenesis abundant (LEA) hydroxyproline-rich glycoprotein family (TAIR:AT3G44220.1); Has 1807 Blast hits to 1807 proteins in 277 species: Archae - 0; Bacteria - 0; Metazoa - 73…	47.7115	0.493781	0.663599		47.7115	0.42369	0.72813		47.7115	-0.0700913	0.996789
gene_10668	LOC112022513	9.94581	10.3311	10.6976	10.7076	9.76747	9.99242	9.5455	9.24657	9.19372	9.69503	9.66934	AT5G24470.1	AT5G24470.1	AT5G24470	protein_coding	pseudo-response regulator 5	Encodes a pseudo-response regulator whose mutation affects various circadian-associated biological events such as flowering time in the long-day photoperiod conditions, red light sensitivity of seedlings during early photomorphogenesis, and the period of free-running rhythms of certain clock-controlled genes including CCA1 and APRR1/TOC1 in constant white light. Acts as transcriptional repressor …	pseudo-response regulator 5 (PRR5); CONTAINS InterPro DOMAIN/s: CheY-like (InterPro:IPR011006), Signal transduction response regulator, receiver domain (InterPro:IPR001789), CCT domain (InterPro:IPR010402); BEST Arabidopsis thaliana protein match is: pseudo-response regulator 9 (TAIR:AT2G46790.1); Has 30201 Blast hits to 17322 proteins in 780 species: Archae - 12; Bacteria - 1396; Metazoa - 17338…	1040.96	-0.819833	0.0314048		1040.96	-1.20515	0.000179623	DE July/April	1040.96	-0.385317	0.738887		2
gene_10669	LOC112022506	6.96672	7.21767	6.8901	7.34141	7.03801	7.45681	7.14019	7.7913	7.29078	7.23974	7.60696	AT5G24490.1	AT5G24490.1	AT5G24490	protein_coding	30S ribosomal protein, putative	0	30S ribosomal protein, putative; FUNCTIONS IN: structural constituent of ribosome, binding; INVOLVED IN: translation, primary metabolic process; LOCATED IN: ribosome, chloroplast; EXPRESSED IN: 22 plant structures; EXPRESSED DURING: 13 growth stages; CONTAINS InterPro DOMAIN/s: Ribosomal protein S30Ae/sigma 54 modulation protein (InterPro:IPR003489); Has 30201 Blast hits to 17322 proteins in 780 …	160.068	0.163937	0.77871		160.068	0.574751	0.15147		160.068	0.410815	0.738941
gene_10670	LOC112022505	3.35936	3.76524	3.78389	3.19471	3.22304	3.36291	3.82065	3.4088	3.74483	3.28542	3.14476	AT4G10540.1	AT4G10540.1	AT4G10540	protein_coding	Subtilase family protein	0	Subtilase family protein; FUNCTIONS IN: identical protein binding, serine-type endopeptidase activity; INVOLVED IN: proteolysis, negative regulation of catalytic activity; LOCATED IN: endomembrane system; CONTAINS InterPro DOMAIN/s: Protease-associated PA (InterPro:IPR003137), Proteinase inhibitor, propeptide (InterPro:IPR009020), Peptidase S8/S53, subtilisin/kexin/sedolisin (InterPro:IPR000209),…	12.5912	-0.141676	0.920501		12.5912	-0.365714	0.770771		12.5912	-0.224038	NA
gene_10671	LOC112022516	5.72672	5.99012	5.52198	5.88718	6.09774	6.29711	6.35046	6.49847	6.37265	6.44744	6.24006	AT5G54180.1	AT5G54180.1	AT5G54180	protein_coding	plastid transcriptionally active 15	0	plastid transcriptionally active 15 (PTAC15); FUNCTIONS IN: molecular_function unknown; INVOLVED IN: biological_process unknown; LOCATED IN: plastid chromosome, chloroplast, nucleoid; EXPRESSED IN: 21 plant structures; EXPRESSED DURING: 13 growth stages; CONTAINS InterPro DOMAIN/s: Mitochodrial transcription termination factor-related (InterPro:IPR003690); BEST Arabidopsis thaliana protein match …	74.135	0.869108	0.02985		74.135	1.1187	0.00102299	DE July/April	74.135	0.249596	0.902644		3
gene_10672	LOC112022514	8.9895	9.2005	8.69657	8.73791	9.0417	8.88058	8.91946	8.7077	9.05047	8.84844	8.65598	AT5G24500.1	AT5G24500.1	AT5G24500	protein_coding	0	0	unknown protein; Has 133 Blast hits to 129 proteins in 40 species: Archae - 2; Bacteria - 0; Metazoa - 60; Fungi - 5; Plants - 29; Viruses - 0; Other Eukaryotes - 37 (source: NCBI BLink).	477.944	0.0336417	0.944069		477.944	-0.123944	0.74721		477.944	-0.157585	0.92916
gene_10673	LOC112022519	10.1754	9.49008	9.56756	10.1072	10.276	9.74945	10.1299	8.94695	9.80835	9.92473	9.4556	AT1G64720.1	AT1G64720.1	AT1G64720	protein_coding	Polyketide cyclase/dehydrase and lipid transport superfamily protein	membrane related protein CP5	CP5; FUNCTIONS IN: molecular_function unknown; INVOLVED IN: biological_process unknown; LOCATED IN: vacuole; EXPRESSED IN: 23 plant structures; EXPRESSED DURING: 15 growth stages; CONTAINS InterPro DOMAIN/s: Lipid-binding START (InterPro:IPR002913); BEST Arabidopsis thaliana protein match is: Polyketide cyclase/dehydrase and lipid transport superfamily protein (TAIR:AT5G54170.1); Has 365 Blast hi…	927.254	0.230674	0.705813		927.254	-0.342521	0.513164		927.254	-0.573195	0.578645
gene_10674	LOC112022499	-1.68994	-1.6861	-1.68945	-1.67403	-1.66821	-1.68346	-1.668	-1.68443	-1.68974	-1.68714	-1.68209	AT1G64720.1	AT1G64720.1	AT1G64720	protein_coding	Polyketide cyclase/dehydrase and lipid transport superfamily protein	membrane related protein CP5	CP5; FUNCTIONS IN: molecular_function unknown; INVOLVED IN: biological_process unknown; LOCATED IN: vacuole; EXPRESSED IN: 23 plant structures; EXPRESSED DURING: 15 growth stages; CONTAINS InterPro DOMAIN/s: Lipid-binding START (InterPro:IPR002913); BEST Arabidopsis thaliana protein match is: Polyketide cyclase/dehydrase and lipid transport superfamily protein (TAIR:AT5G54170.1); Has 365 Blast hi…	0.285064	0.197179	NA		0.285064	-0.0204538	NA		0.285064	-0.217633	NA
gene_10675	LOC112022510	9.24429	9.35102	9.72064	9.43981	8.0689	9.26838	8.62432	9.84494	9.32611	9.26611	10.1795	AT5G24510.1	AT5G24510.1	AT5G24510	protein_coding	60S acidic ribosomal protein family	0	60S acidic ribosomal protein family; FUNCTIONS IN: structural constituent of ribosome; INVOLVED IN: translational elongation; LOCATED IN: cytosolic ribosome, ribosome; EXPRESSED IN: inflorescence meristem, flower; EXPRESSED DURING: petal differentiation and expansion stage; CONTAINS InterPro DOMAIN/s: Ribosomal protein 60S (InterPro:IPR001813); BEST Arabidopsis thaliana protein match is: 60S acid…	699.149	-0.82775	0.120513		699.149	0.310654	0.616318		699.149	1.1384	0.107604
gene_10676	LOC112022515	9.61097	10.368	9.8232	9.68099	10.0537	10.2451	10.2334	10.4048	10.2164	10.1374	9.99826	AT1G31817.1	AT1G31817.1	AT1G31817	protein_coding	Ribosomal L18p/L5e family protein	0	NUCLEAR FUSION DEFECTIVE 3 (NFD3); FUNCTIONS IN: structural constituent of ribosome; INVOLVED IN: translation; LOCATED IN: cytosolic small ribosomal subunit, ribosome, intracellular; EXPRESSED IN: 23 plant structures; EXPRESSED DURING: 15 growth stages; CONTAINS InterPro DOMAIN/s: Ribosomal protein S11 (InterPro:IPR001971); BEST Arabidopsis thaliana protein match is: ribosomal protein S11 (TAIR:A…	1100.2	0.333742	0.40267		1100.2	0.35701	0.318773		1100.2	0.0232684	0.996789
gene_10677	LOC112022507	8.85382	8.78577	9.02582	8.99282	8.63727	8.18728	7.64087	9.03891	8.49886	9.00714	8.99419	AT3G49430.2	AT3G49430.2	AT3G49430	protein_coding	SER/ARG-rich protein 34A	0	SER/ARG-rich protein 34A (SRp34a); FUNCTIONS IN: RNA binding, nucleotide binding, nucleic acid binding; INVOLVED IN: RNA splicing; LOCATED IN: nucleolus; EXPRESSED IN: 24 plant structures; EXPRESSED DURING: 13 growth stages; CONTAINS InterPro DOMAIN/s: RNA recognition motif, RNP-1 (InterPro:IPR000504), Nucleotide-binding, alpha-beta plait (InterPro:IPR012677); BEST Arabidopsis thaliana protein ma…	440.624	-0.883749	0.0323599		440.624	-0.0190402	0.976423		440.624	0.864709	0.153597
gene_10678	LOC112022496	7.45703	6.77226	7.46312	7.24852	7.58384	7.43677	7.55854	7.76359	7.87163	7.80197	7.73594	AT3G49400.1	AT3G49400.1	AT3G49400	protein_coding	Transducin/WD40 repeat-like superfamily protein	0	Transducin/WD40 repeat-like superfamily protein; FUNCTIONS IN: nucleotide binding; INVOLVED IN: biological_process unknown; LOCATED IN: cellular_component unknown; EXPRESSED IN: embryo, sperm cell, flower, cultured cell; EXPRESSED DURING: petal differentiation and expansion stage, D bilateral stage; CONTAINS InterPro DOMAIN/s: WD40 repeat-like-containing domain (InterPro:IPR011046), WD40 repeat 2…	190.207	0.374887	0.36361		190.207	0.754343	0.0173791		190.207	0.379456	0.699796
gene_10679	LOC112022525	0.912832	0.97971	0.970794	1.07098	0.895346	0.935276	0.931045	0.895399	1.00268	0.945805	0.896256	NA	NA	NA	#N/A	#N/A	#N/A	#N/A	1.98234	-0.700141	NA		1.98234	-0.505325	0.669645		1.98234	0.194815	NA
gene_10681	LOC112022541	7.35813	3.07323	7.84477	7.38313	2.9889	3.0467	2.99958	2.99727	2.74487	7.41802	3.11768	AT5G06060.1	AT5G06060.1	AT5G06060	protein_coding	NAD(P)-binding Rossmann-fold superfamily protein	0	NAD(P)-binding Rossmann-fold superfamily protein; FUNCTIONS IN: oxidoreductase activity, binding, catalytic activity; INVOLVED IN: oxidation reduction, metabolic process; EXPRESSED IN: 23 plant structures; EXPRESSED DURING: 14 growth stages; CONTAINS InterPro DOMAIN/s: Short-chain dehydrogenase/reductase, conserved site (InterPro:IPR020904), NAD(P)-binding domain (InterPro:IPR016040), Glucose/rib…	143.718	-0.426195	0.567707		143.718	-0.307631	0.722241		143.718	0.118565	0.984071
gene_10682	LOC112022542	-1.46199	-1.45941	-1.4224	-1.44987	-1.45812	-1.45714	-1.45794	-1.45798	-1.46199	-1.4603	-1.45597	AT2G29350.2	AT2G29350.2	AT2G29350	protein_coding	senescence-associated gene 13	senescence-associated gene SAG13 encoding a short-chain alcohol dehydrogenase	senescence-associated gene 13 (SAG13); CONTAINS InterPro DOMAIN/s: Short-chain dehydrogenase/reductase, conserved site (InterPro:IPR020904), NAD(P)-binding domain (InterPro:IPR016040), Glucose/ribitol dehydrogenase (InterPro:IPR002347), Short-chain dehydrogenase/reductase SDR (InterPro:IPR002198); BEST Arabidopsis thaliana protein match is: NAD(P)-binding Rossmann-fold superfamily protein (TAIR:A…	0.243676	-0.199532	NA		0.243676	-0.249118	NA		0.243676	0	NA
gene_10683	LOC112022540	9.87464	5.1253	10.2432	9.84425	5.83854	6.27714	5.95403	7.36268	6.53849	9.96624	5.78323	AT1G07440.1	AT1G07440.1	AT1G07440	protein_coding	NAD(P)-binding Rossmann-fold superfamily protein	0	NAD(P)-binding Rossmann-fold superfamily protein; FUNCTIONS IN: oxidoreductase activity, binding, catalytic activity; INVOLVED IN: response to cadmium ion, response to karrikin; LOCATED IN: cellular_component unknown; EXPRESSED IN: 22 plant structures; EXPRESSED DURING: 13 growth stages; CONTAINS InterPro DOMAIN/s: Short-chain dehydrogenase/reductase, conserved site (InterPro:IPR020904), NAD(P)-b…	604.329	-2.17465	0.0107225		604.329	-0.899472	0.378441		604.329	1.27518	0.466017
gene_10684	LOC112022545	9.68208	9.62679	10.8612	9.3233	10.8828	10.9389	11.2172	10.24	10.5623	11.0643	11.3078	AT2G29380.1	AT2G29380.1	AT2G29380	protein_coding	highly ABA-induced PP2C gene 3	0	highly ABA-induced PP2C gene 3 (HAI3); FUNCTIONS IN: protein serine/threonine phosphatase activity, catalytic activity; INVOLVED IN: protein amino acid dephosphorylation; LOCATED IN: protein serine/threonine phosphatase complex; CONTAINS InterPro DOMAIN/s: Protein phosphatase 2C, manganese/magnesium aspartate binding site (InterPro:IPR000222), Protein phosphatase 2C-related (InterPro:IPR001932), …	1687.4	1.09726	0.060008		1687.4	0.934884	0.0928366		1687.4	-0.162381	0.974991
gene_10685	LOC112022554	9.33932	9.78679	9.45828	9.3819	9.33567	9.4709	9.84169	8.94218	10.1064	9.74302	9.99491	AT1G07420.1	AT1G07420.1	AT1G07420	protein_coding	sterol 4-alpha-methyl-oxidase 2-1	Arabidopsis thaliana sterol 4-alpha-methyl-oxidase mRNA	sterol 4-alpha-methyl-oxidase 2-1 (SMO2-1); FUNCTIONS IN: C-4 methylsterol oxidase activity, 4-alpha-methyl-delta7-sterol-4alpha-methyl oxidase activity; INVOLVED IN: oxidation reduction, fatty acid biosynthetic process; LOCATED IN: chloroplast envelope; EXPRESSED IN: 23 plant structures; EXPRESSED DURING: 13 growth stages; CONTAINS InterPro DOMAIN/s: Fatty acid hydroxylase (InterPro:IPR006694); …	797.566	0.079707	0.911035		797.566	0.32715	0.526568		797.566	0.247443	0.920948
gene_10686	LOC112022532	11.0054	11.706	11.1894	11.0287	11.9044	11.4862	11.5119	12.0583	11.5248	11.7109	11.6793	AT3G11400.1	AT3G11400.1	AT3G11400	protein_coding	eukaryotic translation initiation factor 3G1	One of the 2 genes that code for the G subunit of eukaryotic initiation factor 3 (EIF3).	eukaryotic translation initiation factor 3G1 (EIF3G1); FUNCTIONS IN: RNA binding, translation initiation factor activity; INVOLVED IN: translational initiation; LOCATED IN: eukaryotic translation initiation factor 3 complex, plasma membrane; EXPRESSED IN: 23 plant structures; EXPRESSED DURING: 13 growth stages; CONTAINS InterPro DOMAIN/s: RNA recognition motif, RNP-1 (InterPro:IPR000504), Transla…	3062.32	0.458837	0.248121		3062.32	0.591046	0.0819575		3062.32	0.132208	0.962363
gene_10687	LOC112022534	10.2151	9.66135	10.1249	9.87157	10.3035	9.97004	10.1254	10.3255	10.1428	10.0366	10.1031	AT5G59210.1	AT5G59210.1	AT5G59210	protein_coding	myosin heavy chain-related	0	myosin heavy chain-related; Has 64840 Blast hits to 37428 proteins in 2371 species: Archae - 766; Bacteria - 8706; Metazoa - 32710; Fungi - 5334; Plants - 2996; Viruses - 150; Other Eukaryotes - 14178 (source: NCBI BLink).	1095.43	0.1903	0.594793		1095.43	0.21033	0.513633		1095.43	0.0200301	0.996789
gene_10689	LOC112022535	6.01543	6.61679	6.10863	6.10108	6.83881	6.48436	5.36047	7.51711	5.34263	7.37561	5.73799	AT3G46790.1	AT3G46790.1	AT3G46790	protein_coding	Tetratricopeptide repeat (TPR)-like superfamily protein	Encodes a member of a PCMP (plant combinatorial and modular protein) family (PCMP-H subfamily) with 9 pentatricopeptide (PPR) repeats. The protein is involved the intergenic processing of chloroplast RNA between rps7 and ndhB, which is essential for ndhB translation.	CHLORORESPIRATORY REDUCTION 2 (CRR2); CONTAINS InterPro DOMAIN/s: Pentatricopeptide repeat (InterPro:IPR002885); BEST Arabidopsis thaliana protein match is: Tetratricopeptide repeat (TPR)-like superfamily protein (TAIR:AT3G57430.1); Has 36401 Blast hits to 13536 proteins in 261 species: Archae - 0; Bacteria - 8; Metazoa - 92; Fungi - 72; Plants - 35786; Viruses - 0; Other Eukaryotes - 443 (source…	104.881	0.200216	0.870937		104.881	0.766847	0.412247		104.881	0.566631	0.875596
gene_10690	LOC112022537	8.34527	8.63006	8.13678	8.53753	8.44226	8.39971	8.57995	8.33692	8.29606	8.80931	8.35705	AT2G39840.1	AT2G39840.1	AT2G39840	protein_coding	type one serine/threonine protein phosphatase 4	Encodes the catalytic subunit of a Type 1 phosphoprotein Ser/Thr phosphatase, expressed in roots, shoots and flowers.	type one serine/threonine protein phosphatase 4 (TOPP4); CONTAINS InterPro DOMAIN/s: Metallophosphoesterase (InterPro:IPR004843), Serine/threonine-specific protein phosphatase/bis(5-nucleosyl)-tetraphosphatase (InterPro:IPR006186); BEST Arabidopsis thaliana protein match is: type one serine/threonine protein phosphatase 2 (TAIR:AT5G59160.3); Has 7176 Blast hits to 6978 proteins in 618 species: Ar…	352.669	0.0668291	0.897393		352.669	0.060703	0.896718		352.669	-0.00612607	0.999404
gene_10692	LOC112022536	5.49226	5.25653	5.22275	5.23893	5.93227	5.75629	6.54302	4.20755	6.82626	4.28191	6.02342	AT3G46790.1	AT3G46790.1	AT3G46790	protein_coding	Tetratricopeptide repeat (TPR)-like superfamily protein	Encodes a member of a PCMP (plant combinatorial and modular protein) family (PCMP-H subfamily) with 9 pentatricopeptide (PPR) repeats. The protein is involved the intergenic processing of chloroplast RNA between rps7 and ndhB, which is essential for ndhB translation.	CHLORORESPIRATORY REDUCTION 2 (CRR2); CONTAINS InterPro DOMAIN/s: Pentatricopeptide repeat (InterPro:IPR002885); BEST Arabidopsis thaliana protein match is: Tetratricopeptide repeat (TPR)-like superfamily protein (TAIR:AT3G57430.1); Has 36401 Blast hits to 13536 proteins in 261 species: Archae - 0; Bacteria - 8; Metazoa - 92; Fungi - 72; Plants - 35786; Viruses - 0; Other Eukaryotes - 443 (source…	66.9335	0.805751	0.447573		66.9335	0.61602	0.586929		66.9335	-0.189731	0.983812
gene_10693	LOC112022546	9.14907	9.1396	9.06566	9.35436	9.39523	9.48322	9.51921	8.62084	9.07246	9.2974	8.58055	AT2G29410.1	AT2G29410.1	AT2G29410	protein_coding	metal tolerance protein B1	member of Zinc transporter (ZAT) family	metal tolerance protein B1 (MTPB1); FUNCTIONS IN: efflux transmembrane transporter activity, zinc ion transmembrane transporter activity, inorganic anion transmembrane transporter activity; INVOLVED IN: zinc ion transport, cation transport, transmembrane transport; LOCATED IN: membrane; EXPRESSED IN: leaf whorl, male gametophyte, flower, pollen tube; EXPRESSED DURING: L mature pollen stage, M ger…	587.99	0.356132	0.357307		587.99	-0.316047	0.387296		587.99	-0.672179	0.180815
gene_10694	LOC112022533	11.3352	11.1971	11.4097	11.4822	11.3858	11.4864	11.1006	11.3739	11.2378	11.3358	10.8522	AT1G07410.1	AT1G07410.1	AT1G07410	protein_coding	RAB GTPase homolog A2B	0	RAB GTPase homolog A2B (RABA2b); FUNCTIONS IN: GTP binding, GTPase activity; INVOLVED IN: intracellular protein transport, signal transduction, nucleocytoplasmic transport, protein transport, small GTPase mediated signal transduction; LOCATED IN: endosome, plasma membrane, cell plate; EXPRESSED IN: 21 plant structures; EXPRESSED DURING: 7 growth stages; CONTAINS InterPro DOMAIN/s: Ran GTPase (Int…	2532.08	-0.0317174	0.94282		2532.08	-0.175897	0.584		2532.08	-0.144179	0.927863
gene_10695	LOC112022555	10.7424	10.7816	10.6896	10.8482	10.3671	10.5212	10.5379	10.4697	10.8826	10.5267	10.2974	AT5G59140.1	AT5G59140.1	AT5G59140	protein_coding	BTB/POZ domain-containing protein	0	BTB/POZ domain-containing protein; INVOLVED IN: ubiquitin-dependent protein catabolic process; LOCATED IN: cellular_component unknown; EXPRESSED IN: 22 plant structures; EXPRESSED DURING: 13 growth stages; CONTAINS InterPro DOMAIN/s: BTB/POZ fold (InterPro:IPR011333), SKP1 component, POZ (InterPro:IPR016073); Has 30201 Blast hits to 17322 proteins in 780 species: Archae - 12; Bacteria - 1396; Met…	1578.05	-0.357549	0.183797		1578.05	-0.249527	0.34622		1578.05	0.108022	0.951579
gene_10696	LOC112022550	5.95503	4.01114	6.07247	5.3749	4.26955	4.37521	4.00775	3.94037	4.08354	4.63087	5.56473	AT5G59140.1	AT5G59140.1	AT5G59140	protein_coding	BTB/POZ domain-containing protein	0	BTB/POZ domain-containing protein; INVOLVED IN: ubiquitin-dependent protein catabolic process; LOCATED IN: cellular_component unknown; EXPRESSED IN: 22 plant structures; EXPRESSED DURING: 13 growth stages; CONTAINS InterPro DOMAIN/s: BTB/POZ fold (InterPro:IPR011333), SKP1 component, POZ (InterPro:IPR016073); Has 30201 Blast hits to 17322 proteins in 780 species: Archae - 12; Bacteria - 1396; Met…	44.7408	-1.75885	0.04663		44.7408	-1.04949	0.27747		44.7408	0.709361	0.836857
gene_10697	LOC112022527	-0.188523	-0.188135	-0.149499	-0.153249	-0.187931	-0.0756388	-0.1879	-0.187907	-0.0977587	-0.188257	-0.187507	AT5G59140.1	AT5G59140.1	AT5G59140	protein_coding	BTB/POZ domain-containing protein	0	BTB/POZ domain-containing protein; INVOLVED IN: ubiquitin-dependent protein catabolic process; LOCATED IN: cellular_component unknown; EXPRESSED IN: 22 plant structures; EXPRESSED DURING: 13 growth stages; CONTAINS InterPro DOMAIN/s: BTB/POZ fold (InterPro:IPR011333), SKP1 component, POZ (InterPro:IPR016073); Has 30201 Blast hits to 17322 proteins in 780 species: Archae - 12; Bacteria - 1396; Met…	0.927944	0.12258	NA		0.927944	0.0423255	NA		0.927944	-0.0802546	NA
gene_10698	LOC112022551	3.3684	4.72923	3.34509	3.60369	3.08991	3.46644	2.90064	2.90038	2.87754	3.33508	3.08108	AT5G42680.2	AT5G42680.2	AT5G42680	protein_coding	Protein of unknown function, DUF617	0	Protein of unknown function, DUF617; CONTAINS InterPro DOMAIN/s: Protein of unknown function DUF617, plant (InterPro:IPR006460); BEST Arabidopsis thaliana protein match is: Protein of unknown function, DUF617 (TAIR:AT4G39610.1); Has 1807 Blast hits to 1807 proteins in 277 species: Archae - 0; Bacteria - 0; Metazoa - 736; Fungi - 347; Plants - 385; Viruses - 0; Other Eukaryotes - 339 (source: NCBI…	19.5046	-1.31706	NA		19.5046	-1.6299	NA		19.5046	-0.312836	NA
gene_10699	LOC112022524	5.53939	5.51992	4.62789	5.23062	4.77687	5.14009	4.95879	6.73154	5.21301	5.71407	5.57019	AT3G50060.1	AT3G50060.1	AT3G50060	protein_coding	myb domain protein 77	Encodes a member of the R2R3 transcription factor gene family. Expressed in response to potassium deprivation and auxin. Involved in lateral root development. Interacts with ARF7 and regulates the expression of some auxin responsive genes.	myb domain protein 77 (MYB77); CONTAINS InterPro DOMAIN/s: SANT, DNA-binding (InterPro:IPR001005), Homeodomain-like (InterPro:IPR009057), Myb, DNA-binding (InterPro:IPR014778), HTH transcriptional regulator, Myb-type, DNA-binding (InterPro:IPR017930), Homeodomain-related (InterPro:IPR012287), Myb transcription factor (InterPro:IPR015495); BEST Arabidopsis thaliana protein match is: myb domain pro…	53.5431	-0.552845	0.570063		53.5431	1.07771	0.165735		53.5431	1.63055	0.139125
gene_10701	LOC112022548	8.99948	9.03327	8.62581	8.95858	8.99608	9.18169	8.94116	9.25628	9.04803	9.08046	9.32012	AT5G06430.1	AT5G06430.1	AT5G06430	protein_coding	Thioredoxin superfamily protein	0	Thioredoxin superfamily protein; INVOLVED IN: cell redox homeostasis; EXPRESSED IN: 21 plant structures; EXPRESSED DURING: 13 growth stages; CONTAINS InterPro DOMAIN/s: Thioredoxin domain (InterPro:IPR013766), Thioredoxin-like fold (InterPro:IPR012336); BEST Arabidopsis thaliana protein match is: Thioredoxin superfamily protein (TAIR:AT4G37200.1); Has 1807 Blast hits to 1807 proteins in 277 speci…	532.699	0.168864	0.603503		532.699	0.344974	0.165337		532.699	0.17611	0.875712
gene_10702	LOC112022543	8.72476	8.04655	8.74771	8.61922	7.90996	7.77735	7.98916	8.12409	8.04083	8.28682	8.18682	AT4G09680.4	AT4G09680.4	AT4G09680	protein_coding	conserved telomere maintenance component 1	Encodes CTC1 (Conserved Telomere Maintenance Component 1) involved in telomere maintenance.	conserved telomere maintenance component 1 (CTC1); Has 50 Blast hits to 32 proteins in 13 species: Archae - 0; Bacteria - 3; Metazoa - 1; Fungi - 0; Plants - 46; Viruses - 0; Other Eukaryotes - 0 (source: NCBI BLink).	312.694	-0.919184	0.0043587		312.694	-0.549376	0.0863764		312.694	0.369808	0.69125
gene_10703	LOC112022549	9.75017	9.50914	9.69544	9.833	9.74428	9.74942	9.67831	9.51461	9.90795	9.90698	9.07169	AT1G80260.1	AT1G80260.1	AT1G80260	protein_coding	Spc97 / Spc98 family of spindle pole body (SBP) component	0	embryo defective 1427 (emb1427); FUNCTIONS IN: tubulin binding; INVOLVED IN: embryo development ending in seed dormancy; LOCATED IN: spindle pole, microtubule organizing center; CONTAINS InterPro DOMAIN/s: Spc97/Spc98 (InterPro:IPR007259); BEST Arabidopsis thaliana protein match is: Spc97 / Spc98 family of spindle pole body (SBP) component (TAIR:AT1G20570.1); Has 1146 Blast hits to 1005 proteins …	828.723	0.0260924	0.964952		828.723	-0.0664701	0.892977		828.723	-0.0925625	0.977749
gene_10704	LOC112022553	10.5555	10.0169	10.6488	10.5818	10.6842	10.5905	10.7681	10.3526	10.277	10.356	10.6449	AT1G53570.6	AT1G53570.6	AT1G53570	protein_coding	mitogen-activated protein kinase kinase kinase 3	MEK kinase (MAP3Ka)	mitogen-activated protein kinase kinase kinase 3 (MAP3KA); FUNCTIONS IN: protein serine/threonine kinase activity, protein kinase activity, kinase activity, ATP binding; INVOLVED IN: protein amino acid phosphorylation; LOCATED IN: cellular_component unknown; EXPRESSED IN: 22 plant structures; EXPRESSED DURING: 13 growth stages; CONTAINS InterPro DOMAIN/s: Protein kinase, ATP binding site (InterPr…	1468.63	0.253608	0.471888		1468.63	-0.0749264	0.856922		1468.63	-0.328535	0.664459
gene_10705	LOC112022544	8.23201	8.07138	8.28562	8.23953	8.2517	8.61601	8.14678	8.14585	8.09332	8.23855	9.01436	AT1G47720.1	AT1G47720.1	AT1G47720	protein_coding	Primosome PriB/single-strand DNA-binding	Encodes an organellar single-strand DNA binding protein, located in mitochondria, controls the stoichiometry of alternative mitochondrial DNA forms generated by homologous recombination.	Organellar Single-stranded (OSB1); FUNCTIONS IN: single-stranded DNA binding; INVOLVED IN: negative regulation of DNA recombination, mitochondrial genome maintenance; LOCATED IN: mitochondrion, apoplast; EXPRESSED IN: 13 plant structures; EXPRESSED DURING: 7 growth stages; CONTAINS InterPro DOMAIN/s: Nucleic acid-binding, OB-fold-like (InterPro:IPR016027), Primosome PriB/single-strand DNA-binding…	326.708	0.190597	0.75134		326.708	0.296752	0.56015		326.708	0.106156	0.980961
gene_10706	LOC112022539	9.70027	10.2796	10.0102	10.2018	10.5778	10.7829	10.5526	10.3672	10.9094	10.426	10.9196	AT4G33300.2	AT4G33300.2	AT4G33300	protein_coding	ADR1-like 1	0	ADR1-like 1 (ADR1-L1); FUNCTIONS IN: ATP binding; INVOLVED IN: apoptosis, defense response; LOCATED IN: apoplast; EXPRESSED IN: 22 plant structures; EXPRESSED DURING: 13 growth stages; CONTAINS InterPro DOMAIN/s: NB-ARC (InterPro:IPR002182), Leucine-rich repeat (InterPro:IPR001611), Powdery mildew resistance protein, RPW8 domain (InterPro:IPR008808), Disease resistance protein (InterPro:IPR000767…	1443.24	0.703252	0.0360088		1443.24	0.755433	0.0117759		1443.24	0.0521804	0.991974
gene_10707	LOC112022531	11.0011	11.3426	10.7337	10.9968	10.904	10.9345	10.9598	11.463	11.0459	10.9869	11.2439	AT2G26510.1	AT2G26510.1	AT2G26510	protein_coding	Xanthine/uracil permease family protein	permease	pigment defective embryo 135 (PDE135); FUNCTIONS IN: transmembrane transporter activity; INVOLVED IN: transport, transmembrane transport; LOCATED IN: plasma membrane, membrane; EXPRESSED IN: 22 plant structures; EXPRESSED DURING: 13 growth stages; CONTAINS InterPro DOMAIN/s: Xanthine/uracil/vitamin C permease (InterPro:IPR006043); BEST Arabidopsis thaliana protein match is: Xanthine/uracil permea…	2161.43	-0.127705	0.751447		2161.43	0.198403	0.559143		2161.43	0.326108	0.663638
gene_10708	LOC112022530	6.54849	4.92092	6.10776	5.68826	5.73407	5.47292	5.21588	5.39865	5.36852	5.34432	5.31926	AT5G65260.1	AT5G65260.1	AT5G65260	protein_coding	RNA-binding (RRM/RBD/RNP motifs) family protein	0	RNA-binding (RRM/RBD/RNP motifs) family protein; FUNCTIONS IN: RNA binding, nucleotide binding, nucleic acid binding; INVOLVED IN: biological_process unknown; LOCATED IN: cellular_component unknown; EXPRESSED IN: 23 plant structures; EXPRESSED DURING: 13 growth stages; CONTAINS InterPro DOMAIN/s: RNA recognition motif, RNP-1 (InterPro:IPR000504), Nucleotide-binding, alpha-beta plait (InterPro:IPR…	54.8409	-0.789979	0.33912		54.8409	-1.05999	0.141597		54.8409	-0.270006	0.96179
gene_10709	LOC112022557	-0.315707	-0.334123	-0.314548	-0.265008	-0.333936	-0.333773	-0.333907	-0.298425	-0.315247	-0.334235	-0.243896	AT4G33510.1	AT4G33510.1	AT4G33510	protein_coding	3-deoxy-d-arabino-heptulosonate 7-phosphate synthase	Enzyme catalyzing the first committed step in aromatic amino acid biosynthesis	3-deoxy-d-arabino-heptulosonate 7-phosphate synthase (DHS2); FUNCTIONS IN: protein binding, 3-deoxy-7-phosphoheptulonate synthase activity; INVOLVED IN: chorismate biosynthetic process, aromatic amino acid family biosynthetic process; LOCATED IN: chloroplast; EXPRESSED IN: 25 plant structures; EXPRESSED DURING: 15 growth stages; CONTAINS InterPro DOMAIN/s: DAHP synthetase, class II (InterPro:IPR0…	0.828513	-0.377211	NA		0.828513	0.0951357	NA		0.828513	0.472347	NA
gene_10710	LOC112022552	10.4797	10.0308	10.4846	11.0645	10.5827	10.5243	10.6031	10.032	10.7316	10.135	10.754	AT5G64250.2	AT5G64250.2	AT5G64250	protein_coding	Aldolase-type TIM barrel family protein	0	Aldolase-type TIM barrel family protein; FUNCTIONS IN: oxidoreductase activity, catalytic activity, nitronate monooxygenase activity; INVOLVED IN: response to cadmium ion, response to symbiotic fungus, metabolic process; EXPRESSED IN: 23 plant structures; EXPRESSED DURING: 13 growth stages; CONTAINS InterPro DOMAIN/s: Aldolase-type TIM barrel (InterPro:IPR013785), 2-nitropropane dioxygenase, NPD …	1490.69	-0.00301977	0.997542		1490.69	-0.136067	0.819721		1490.69	-0.133047	0.971282
gene_10711	LOC112022575	8.9555	9.65788	9.25816	9.33783	8.75562	9.01317	8.69336	8.80589	8.46954	8.41628	8.73526	AT5G02280.1	AT5G02280.1	AT5G02280	protein_coding	SNARE-like superfamily protein	0	SNARE-like superfamily protein; FUNCTIONS IN: molecular_function unknown; INVOLVED IN: transport, ER to Golgi vesicle-mediated transport; LOCATED IN: cis-Golgi network; EXPRESSED IN: 24 plant structures; EXPRESSED DURING: 15 growth stages; CONTAINS InterPro DOMAIN/s: Sybindin-like protein (InterPro:IPR007233), Longin-like (InterPro:IPR011012); BEST Arabidopsis thaliana protein match is: SNARE-lik…	510.391	-0.635739	0.0628563		510.391	-0.913429	0.00152775		510.391	-0.27769	0.830255
gene_10713	LOC112022563	1.96067	1.82855	1.94633	1.7238	1.75935	1.73088	1.8571	1.69006	1.7264	1.71516	1.6916	AT1G79740.4	AT1G79740.4	AT1G79740	protein_coding	hAT transposon superfamily	0	hAT transposon superfamily; FUNCTIONS IN: protein dimerization activity, DNA binding; INVOLVED IN: biological_process unknown; LOCATED IN: cellular_component unknown; CONTAINS InterPro DOMAIN/s: HAT dimerisation (InterPro:IPR008906), Zinc finger, BED-type predicted (InterPro:IPR003656), Protein of unknown function DUF659 (InterPro:IPR007021); BEST Arabidopsis thaliana protein match is: hAT transp…	3.65742	-0.66817	0.54539		3.65742	-1.65002	0.0644042		3.65742	-0.98185	NA
gene_10715	LOC112022562	5.01164	5.5547	4.93313	4.92395	4.651	4.32278	4.59992	5.26263	4.99341	5.11578	4.99109	AT5G38790.1	AT5G38790.1	AT5G38790	protein_coding	0	0	unknown protein; BEST Arabidopsis thaliana protein match is: unknown protein (TAIR:AT3G30580.1); Has 1807 Blast hits to 1807 proteins in 277 species: Archae - 0; Bacteria - 0; Metazoa - 736; Fungi - 347; Plants - 385; Viruses - 0; Other Eukaryotes - 339 (source: NCBI BLink).	33.9688	-1.56745	0.0134403		33.9688	-0.0974468	0.915679		33.9688	1.47001	0.108538
gene_10716	LOC112022571	9.19316	9.05733	9.12234	9.26862	8.98305	8.95027	8.91045	8.91315	8.93498	8.79563	8.96754	AT1G73990.1	AT1G73990.1	AT1G73990	protein_coding	signal peptide peptidase	Encodes a putative protease SppA (SppA).	signal peptide peptidase (SPPA); FUNCTIONS IN: serine-type endopeptidase activity; INVOLVED IN: proteolysis, response to light intensity; LOCATED IN: chloroplast thylakoid membrane, chloroplast; EXPRESSED IN: 23 plant structures; EXPRESSED DURING: 13 growth stages; CONTAINS InterPro DOMAIN/s: Peptidase S49, protease IV (InterPro:IPR004634), Peptidase S49 (InterPro:IPR002142), Peptidase S49, SppA …	518.771	-0.28449	0.101527		518.771	-0.345033	0.0207677		518.771	-0.0605431	0.963756
gene_10717	LOC112022569	5.89882	4.89821	5.81828	6.05229	4.4618	5.05811	5.15204	4.09419	4.65616	4.61396	5.10399	AT5G08370.2;AT5G08370.1	AT5G08370.2	AT5G08370	protein_coding	alpha-galactosidase 2	0	alpha-galactosidase 2 (AGAL2); FUNCTIONS IN: alpha-galactosidase activity, hydrolase activity, hydrolyzing O-glycosyl compounds, catalytic activity; INVOLVED IN: positive regulation of flower development, leaf morphogenesis; LOCATED IN: plant-type cell wall; EXPRESSED IN: 22 plant structures; EXPRESSED DURING: 13 growth stages; CONTAINS InterPro DOMAIN/s: Aldolase-type TIM barrel (InterPro:IPR013…	45.1579	-1.21733	0.178403		45.1579	-1.72166	0.0325681		45.1579	-0.504326	0.910856
gene_10718	LOC112022570	2.61516	2.09235	2.66395	2.48074	2.09395	2.19107	2.13877	2.09415	2.0894	2.12416	2.15442	AT5G08370.2;NA	AT5G08370.2	AT5G08370	protein_coding	alpha-galactosidase 2	0	alpha-galactosidase 2 (AGAL2); FUNCTIONS IN: alpha-galactosidase activity, hydrolase activity, hydrolyzing O-glycosyl compounds, catalytic activity; INVOLVED IN: positive regulation of flower development, leaf morphogenesis; LOCATED IN: plant-type cell wall; EXPRESSED IN: 22 plant structures; EXPRESSED DURING: 13 growth stages; CONTAINS InterPro DOMAIN/s: Aldolase-type TIM barrel (InterPro:IPR013…	5.73387	-1.45366	0.107081		5.73387	-1.78674	0.0405527		5.73387	-0.333079	NA
gene_10719	LOC112022560	4.34842	3.65656	4.29242	4.147	3.37754	3.62589	3.86766	3.51873	3.53936	4.12974	3.38778	NA	NA	NA	#N/A	#N/A	#N/A	#N/A	16.9627	-1.01754	0.313937		16.9627	-0.943833	0.355812		16.9627	0.0737041	NA
gene_10720	LOC112022572	6.04577	5.34375	5.81939	5.76682	4.95337	5.5359	5.44674	5.84228	5.63655	5.56623	5.53076	AT1G18485.1	AT1G18485.1	AT1G18485	protein_coding	Pentatricopeptide repeat (PPR) superfamily protein	0	Pentatricopeptide repeat (PPR) superfamily protein; CONTAINS InterPro DOMAIN/s: Pentatricopeptide repeat (InterPro:IPR002885); BEST Arabidopsis thaliana protein match is: Tetratricopeptide repeat (TPR)-like superfamily protein (TAIR:AT3G57430.1); Has 47794 Blast hits to 13382 proteins in 245 species: Archae - 0; Bacteria - 5; Metazoa - 44; Fungi - 66; Plants - 47218; Viruses - 0; Other Eukaryotes…	50.9961	-0.863224	0.17062		50.9961	-0.237376	0.757561		50.9961	0.625848	0.706286
gene_10721	LOC112022576	8.37376	8.33922	8.39607	8.31776	8.28228	8.03388	8.1766	8.30745	8.2809	8.16766	8.69712	AT5G60840.1	AT5G60840.1	AT5G60840	protein_coding	0	0	unknown protein; Has 361 Blast hits to 333 proteins in 92 species: Archae - 2; Bacteria - 55; Metazoa - 145; Fungi - 36; Plants - 42; Viruses - 19; Other Eukaryotes - 62 (source: NCBI BLink).	320.15	-0.255041	0.4326		320.15	0.025791	0.949213		320.15	0.280832	0.723779
gene_10722	LOC112022564	8.12139	8.88716	9.42845	8.5641	9.13742	9.56526	8.59231	9.11669	9.33449	8.57402	9.50458	AT5G38570.1	AT5G38570.1	AT5G38570	protein_coding	F-box/RNI-like superfamily protein	0	F-box/RNI-like superfamily protein; CONTAINS InterPro DOMAIN/s: FBD (InterPro:IPR013596), FBD-like (InterPro:IPR006566), F-box domain, Skp2-like (InterPro:IPR022364); BEST Arabidopsis thaliana protein match is: F-box/RNI-like/FBD-like domains-containing protein (TAIR:AT5G38590.2); Has 30201 Blast hits to 17322 proteins in 780 species: Archae - 12; Bacteria - 1396; Metazoa - 17338; Fungi - 3422; P…	545.744	0.37311	0.600788		545.744	0.396864	0.547482		545.744	0.0237542	0.998331
gene_10723	LOC112022565	5.10399	3.21726	3.69661	5.36543	3.37831	3.24003	4.4634	3.3099	3.28397	4.32265	3.25393	AT5G38570.1	AT5G38570.1	AT5G38570	protein_coding	F-box/RNI-like superfamily protein	0	F-box/RNI-like superfamily protein; CONTAINS InterPro DOMAIN/s: FBD (InterPro:IPR013596), FBD-like (InterPro:IPR006566), F-box domain, Skp2-like (InterPro:IPR022364); BEST Arabidopsis thaliana protein match is: F-box/RNI-like/FBD-like domains-containing protein (TAIR:AT5G38590.2); Has 30201 Blast hits to 17322 proteins in 780 species: Archae - 12; Bacteria - 1396; Metazoa - 17338; Fungi - 3422; P…	27.9718	-0.709157	0.476013		27.9718	-0.918113	0.343208		27.9718	-0.208956	0.97927
gene_10724	LOC112022581	8.44036	8.86177	8.11482	8.32234	8.80621	8.68108	8.87597	9.22845	9.32957	9.32585	9.5977	AT4G25410.1	AT4G25410.1	AT4G25410	protein_coding	basic helix-loop-helix (bHLH) DNA-binding superfamily protein	0	basic helix-loop-helix (bHLH) DNA-binding superfamily protein; FUNCTIONS IN: DNA binding, sequence-specific DNA binding transcription factor activity; INVOLVED IN: regulation of transcription; LOCATED IN: nucleus; EXPRESSED IN: root; CONTAINS InterPro DOMAIN/s: Helix-loop-helix DNA-binding domain (InterPro:IPR001092), Helix-loop-helix DNA-binding (InterPro:IPR011598); BEST Arabidopsis thaliana pr…	505.591	0.42545	0.256166		505.591	1.17231	1.87551e-05	DE July/April	505.591	0.746858	0.111589		3
gene_10725	LOC112022561	10.7035	11.3769	10.7733	10.5288	11.4321	10.7755	11.0531	11.0059	11.1498	10.9603	10.5574	AT4G25390.1	AT4G25390.1	AT4G25390	protein_coding	Protein kinase superfamily protein	0	Protein kinase superfamily protein; FUNCTIONS IN: protein serine/threonine kinase activity, protein kinase activity, kinase activity, ATP binding; INVOLVED IN: protein amino acid phosphorylation; LOCATED IN: plasma membrane; EXPRESSED IN: 14 plant structures; EXPRESSED DURING: 6 growth stages; CONTAINS InterPro DOMAIN/s: Protein kinase, ATP binding site (InterPro:IPR017441), Protein kinase, catal…	2022.98	0.267663	0.605777		2022.98	0.05629	0.924052		2022.98	-0.211373	0.92973
gene_10726	LOC112022573	10.7695	11.2624	10.6836	11.2206	10.7724	11.2234	10.8078	10.8938	11.1252	10.9106	11.5363	AT4G25390.1	AT4G25390.1	AT4G25390	protein_coding	Protein kinase superfamily protein	0	Protein kinase superfamily protein; FUNCTIONS IN: protein serine/threonine kinase activity, protein kinase activity, kinase activity, ATP binding; INVOLVED IN: protein amino acid phosphorylation; LOCATED IN: plasma membrane; EXPRESSED IN: 14 plant structures; EXPRESSED DURING: 6 growth stages; CONTAINS InterPro DOMAIN/s: Protein kinase, ATP binding site (InterPro:IPR017441), Protein kinase, catal…	2126.37	-0.0700171	0.906932		2126.37	0.160423	0.742327		2126.37	0.23044	0.905031
gene_10727	LOC112022580	5.43752	5.95862	3.85699	5.71684	3.56883	3.49941	3.96452	3.65033	4.29558	4.07308	3.80346	AT4G08950.1	AT4G08950.1	AT4G08950	protein_coding	Phosphate-responsive 1 family protein	0	EXORDIUM (EXO); FUNCTIONS IN: molecular_function unknown; INVOLVED IN: response to brassinosteroid stimulus; LOCATED IN: cell wall, plant-type cell wall; EXPRESSED IN: 21 plant structures; EXPRESSED DURING: 13 growth stages; CONTAINS InterPro DOMAIN/s: Phosphate-induced protein 1 (InterPro:IPR006766); BEST Arabidopsis thaliana protein match is: Phosphate-responsive 1 family protein (TAIR:AT1G3514…	39.8708	-2.70898	0.000787945	DE June/April	39.8708	-2.22403	0.00592335	DE July/April	39.8708	0.48495	0.922471		2
gene_10728	LOC112022568	3.61595	8.1692	5.7649	3.76239	6.12783	6.17189	7.24422	3.92572	7.0438	6.15901	3.9001	AT4G08950.1	AT4G08950.1	AT4G08950	protein_coding	Phosphate-responsive 1 family protein	0	EXORDIUM (EXO); FUNCTIONS IN: molecular_function unknown; INVOLVED IN: response to brassinosteroid stimulus; LOCATED IN: cell wall, plant-type cell wall; EXPRESSED IN: 21 plant structures; EXPRESSED DURING: 13 growth stages; CONTAINS InterPro DOMAIN/s: Phosphate-induced protein 1 (InterPro:IPR006766); BEST Arabidopsis thaliana protein match is: Phosphate-responsive 1 family protein (TAIR:AT1G3514…	127.128	-0.0742616	NA		127.128	-0.310718	NA		127.128	-0.236457	NA
gene_10729	LOC112022577	14.2837	14.1783	13.6909	14.6731	14.1347	13.9106	13.7218	13.6237	13.5315	13.7523	14.6663	AT2G18370.1	AT2G18370.1	AT2G18370	protein_coding	Bifunctional inhibitor/lipid-transfer protein/seed storage 2S albumin superfamily protein	Predicted to encode a PR (pathogenesis-related) protein. Belongs to the lipid transfer protein (PR-14) family with the following members: At2g38540/LTP1, At2g38530/LTP2, At5g59320/LTP3, At5g59310/LTP4, At3g51600/LTP5, At3g08770/LTP6, At2g15050/LTP7, At2g18370/LTP8, At2g15325/LTP9, At5g01870/LTP10, At4g33355/LTP11, At3g51590/LTP12, At5g44265/LTP13, At5g62065/LTP14, At4g08530/LTP15.	Bifunctional inhibitor/lipid-transfer protein/seed storage 2S albumin superfamily protein; FUNCTIONS IN: lipid binding; INVOLVED IN: lipid transport; LOCATED IN: endomembrane system; EXPRESSED IN: leaf whorl, embryo, hypocotyl, male gametophyte, root; EXPRESSED DURING: C globular stage; CONTAINS InterPro DOMAIN/s: Bifunctional inhibitor/plant lipid transfer protein/seed storage (InterPro:IPR01614…	17482	-0.364391	0.545961		17482	-0.306337	0.60114		17482	0.0580536	0.994951
gene_10730	LOC112022578	10.7284	10.3764	10.4534	10.7443	11.0002	9.91903	8.76963	10.2637	8.82178	9.91033	11.5964	AT2G37435.1	AT2G37435.1	AT2G37435	protein_coding	Cystatin/monellin superfamily protein	0	Cystatin/monellin superfamily protein; FUNCTIONS IN: cysteine-type endopeptidase inhibitor activity; INVOLVED IN: biological_process unknown; LOCATED IN: cellular_component unknown; CONTAINS InterPro DOMAIN/s: Proteinase inhibitor I25, cystatin (InterPro:IPR000010), Proteinase inhibitor I25, cystatin, conserved region (InterPro:IPR020381), Cystatin-related, plant (InterPro:IPR006525); BEST Arabid…	1495.77	-0.348839	0.737534		1495.77	-0.0366944	0.975643		1495.77	0.312145	0.956269
gene_10731	LOC112022579	7.68669	7.87517	7.3654	7.70121	6.52128	6.68109	5.97852	6.60445	6.40841	6.48285	6.75784	AT5G50375.3	AT5G50375.3	AT5G50375	protein_coding	cyclopropyl isomerase	Converts pentacyclic cyclopropyl sterols to conventional tetracyclic sterols. CPI1 function during and just after division and support gravitropism by establishing polar PIN2 localization. Required for endocytosis of PIN2	cyclopropyl isomerase (CPI1); FUNCTIONS IN: cycloeucalenol cycloisomerase activity; INVOLVED IN: pinocytosis, sterol biosynthetic process, positive gravitropism, cytokinesis; LOCATED IN: endoplasmic reticulum; EXPRESSED IN: 26 plant structures; EXPRESSED DURING: 13 growth stages; CONTAINS InterPro DOMAIN/s: Cycloeucalenol cycloisomerase (InterPro:IPR020532); Has 30201 Blast hits to 17322 proteins…	145.151	-1.82525	9.01464e-07	DE June/April	145.151	-1.62084	1.90197e-06	DE July/April	145.151	0.204416	0.939666		2
gene_10732	LOC112022611	5.1316	5.02716	5.27829	5.28006	4.68403	4.67957	4.77448	4.74617	4.62935	5.11053	4.98828	NA	NA	NA	#N/A	#N/A	#N/A	#N/A	32.4464	-1.19204	0.0324739		32.4464	-0.721259	0.187623		32.4464	0.470786	0.829662
gene_10733	LOC112022585	10.5861	9.24852	10.7871	10.5295	10.4472	10.3036	10.2611	10.541	10.045	10.3128	10.5928	AT5G64070.1	AT5G64070.1	AT5G64070	protein_coding	phosphatidylinositol 4-OH kinase beta1	Encodes a phosphatidylinositol 4-OH kinase, PI-4Kbeta1. Arabidopsis contains 12 PI-4Ks in three separate families: PI-4Kalphs, PI-4kbeta, and PI-4Kgamma. PI-4Kbeta1 is 83% identical to PI-4kbeta2 encoded by At5g09350. Interacts with the RabA4b GTPase. Important for polarized root hair growth as the loss of this gene and its close relative PI-4kbeta2, leads to the formation of abnormal root hairs.	phosphatidylinositol 4-OH kinase beta1 (PI-4KBETA1); FUNCTIONS IN: 1-phosphatidylinositol 4-kinase activity; INVOLVED IN: phosphoinositide biosynthetic process, root hair cell tip growth, pollen tube growth; LOCATED IN: cytosol, nucleus, membrane; EXPRESSED IN: male gametophyte, root hair tip, cultured cell, pollen tube; EXPRESSED DURING: L mature pollen stage, M germinated pollen stage; CONTAINS…	1351.86	-0.0865354	0.912476		1351.86	-0.0271743	0.971449		1351.86	0.0593612	0.994951
gene_10734	LOC112022595	8.95936	8.86254	8.53172	8.34033	8.5337	7.32175	6.99055	5.9258	5.15174	5.75398	5.8654	AT5G45920.4	AT5G45920.4	AT5G45920	protein_coding	SGNH hydrolase-type esterase superfamily protein	0	SGNH hydrolase-type esterase superfamily protein; FUNCTIONS IN: hydrolase activity, hydrolase activity, acting on ester bonds, carboxylesterase activity; INVOLVED IN: lipid metabolic process; LOCATED IN: cellular_component unknown; EXPRESSED IN: 14 plant structures; EXPRESSED DURING: 6 growth stages; CONTAINS InterPro DOMAIN/s: Esterase, SGNH hydrolase-type, subgroup (InterPro:IPR013831), Lipase,…	290.764	-1.05643	0.092387		290.764	-3.83845	1.03407e-15	DE July/April	290.764	-2.78202	6.62899e-06	DE June/july	4
gene_10735	LOC112022634	0.463779	0.651014	0.404751	0.479331	0.405731	0.406047	0.480561	0.405775	0.404707	0.405151	0.406483	AT5G45920.4	AT5G45920.4	AT5G45920	protein_coding	SGNH hydrolase-type esterase superfamily protein	0	SGNH hydrolase-type esterase superfamily protein; FUNCTIONS IN: hydrolase activity, hydrolase activity, acting on ester bonds, carboxylesterase activity; INVOLVED IN: lipid metabolic process; LOCATED IN: cellular_component unknown; EXPRESSED IN: 14 plant structures; EXPRESSED DURING: 6 growth stages; CONTAINS InterPro DOMAIN/s: Esterase, SGNH hydrolase-type, subgroup (InterPro:IPR013831), Lipase,…	1.47915	-0.390996	NA		1.47915	-0.602608	NA		1.47915	-0.211612	NA
gene_10736	LOC112022635	6.3894	5.01328	6.14492	6.09269	5.19778	5.73119	4.76404	4.92348	5.68728	4.86592	6.69533	AT5G45920.4	AT5G45920.4	AT5G45920	protein_coding	SGNH hydrolase-type esterase superfamily protein	0	SGNH hydrolase-type esterase superfamily protein; FUNCTIONS IN: hydrolase activity, hydrolase activity, acting on ester bonds, carboxylesterase activity; INVOLVED IN: lipid metabolic process; LOCATED IN: cellular_component unknown; EXPRESSED IN: 14 plant structures; EXPRESSED DURING: 6 growth stages; CONTAINS InterPro DOMAIN/s: Esterase, SGNH hydrolase-type, subgroup (InterPro:IPR013831), Lipase,…	63.9972	-0.908423	0.35088		63.9972	-0.24485	0.842609		63.9972	0.663573	0.842172
gene_10737	LOC112022612	2.89913	2.75828	2.89035	2.87476	2.64526	2.62248	2.57801	2.541	2.59527	2.68985	2.79854	AT5G45920.4	AT5G45920.4	AT5G45920	protein_coding	SGNH hydrolase-type esterase superfamily protein	0	SGNH hydrolase-type esterase superfamily protein; FUNCTIONS IN: hydrolase activity, hydrolase activity, acting on ester bonds, carboxylesterase activity; INVOLVED IN: lipid metabolic process; LOCATED IN: cellular_component unknown; EXPRESSED IN: 14 plant structures; EXPRESSED DURING: 6 growth stages; CONTAINS InterPro DOMAIN/s: Esterase, SGNH hydrolase-type, subgroup (InterPro:IPR013831), Lipase,…	6.96574	-1.4647	0.0955058		6.96574	-1.16104	0.186188		6.96574	0.303663	NA
gene_10738	LOC112022631	11.5619	11.6031	11.2803	10.9888	11.4246	11.7561	11.3159	11.2122	10.969	11.4084	11.4027	AT1G03400.1	AT1G03400.1	AT1G03400	protein_coding	2-oxoglutarate (2OG) and Fe(II)-dependent oxygenase superfamily protein	A single copy gene that encodes a protein with sequence similarity to tomato E8 (ACC oxidase, the last step in ethylene biosynthesis) involved in ethylene synthesis and fruit ripening in tomato. This gene is not induced by ethylene in siliques. The transcript is found in siliques, etiolated seedlings, leaves, stems and flowers.	2-oxoglutarate (2OG) and Fe(II)-dependent oxygenase superfamily protein; CONTAINS InterPro DOMAIN/s: Oxoglutarate/iron-dependent oxygenase (InterPro:IPR005123); BEST Arabidopsis thaliana protein match is: 2-oxoglutarate (2OG) and Fe(II)-dependent oxygenase superfamily protein (TAIR:AT1G03410.1); Has 8186 Blast hits to 8162 proteins in 1002 species: Archae - 0; Bacteria - 1123; Metazoa - 116; Fung…	2672.25	0.156538	0.725736		2672.25	-0.148102	0.724293		2672.25	-0.304641	0.769561
gene_10739	LOC112022606	6.00706	6.15666	6.02639	6.26598	5.54045	5.51873	5.38103	5.4016	5.68619	5.20205	6.25538	AT1G03400.1	AT1G03400.1	AT1G03400	protein_coding	2-oxoglutarate (2OG) and Fe(II)-dependent oxygenase superfamily protein	A single copy gene that encodes a protein with sequence similarity to tomato E8 (ACC oxidase, the last step in ethylene biosynthesis) involved in ethylene synthesis and fruit ripening in tomato. This gene is not induced by ethylene in siliques. The transcript is found in siliques, etiolated seedlings, leaves, stems and flowers.	2-oxoglutarate (2OG) and Fe(II)-dependent oxygenase superfamily protein; CONTAINS InterPro DOMAIN/s: Oxoglutarate/iron-dependent oxygenase (InterPro:IPR005123); BEST Arabidopsis thaliana protein match is: 2-oxoglutarate (2OG) and Fe(II)-dependent oxygenase superfamily protein (TAIR:AT1G03410.1); Has 8186 Blast hits to 8162 proteins in 1002 species: Archae - 0; Bacteria - 1123; Metazoa - 116; Fung…	59.9834	-1.14448	0.0655571		59.9834	-0.709639	0.260036		59.9834	0.434846	0.869826
gene_10740	LOC112022607	5.63509	5.3638	5.58929	5.4202	5.40457	5.09743	5.5859	5.55137	5.58989	5.4682	5.11523	AT1G70650.1	AT1G70650.1	AT1G70650	protein_coding	Ran BP2/NZF zinc finger-like superfamily protein	0	Ran BP2/NZF zinc finger-like superfamily protein; FUNCTIONS IN: binding, zinc ion binding; LOCATED IN: mitochondrion, intracellular; EXPRESSED IN: 6 plant structures; EXPRESSED DURING: F mature embryo stage, petal differentiation and expansion stage, E expanded cotyledon stage, D bilateral stage; CONTAINS InterPro DOMAIN/s: Zinc finger, RanBP2-type (InterPro:IPR001876); BEST Arabidopsis thaliana …	44.4483	-0.266106	0.707876		44.4483	-0.116727	0.874994		44.4483	0.149379	0.974991
gene_10741	LOC112022608	2.32955	2.29697	2.30537	2.35269	2.29187	2.27447	2.22861	2.29443	2.15322	2.32688	2.33476	AT1G70650.1	AT1G70650.1	AT1G70650	protein_coding	Ran BP2/NZF zinc finger-like superfamily protein	0	Ran BP2/NZF zinc finger-like superfamily protein; FUNCTIONS IN: binding, zinc ion binding; LOCATED IN: mitochondrion, intracellular; EXPRESSED IN: 6 plant structures; EXPRESSED DURING: F mature embryo stage, petal differentiation and expansion stage, E expanded cotyledon stage, D bilateral stage; CONTAINS InterPro DOMAIN/s: Zinc finger, RanBP2-type (InterPro:IPR001876); BEST Arabidopsis thaliana …	4.95924	-0.408398	0.730215		4.95924	-0.337537	0.77781		4.95924	0.0708609	NA
gene_10744	LOC112022605	6.10547	6.72844	5.88357	6.7028	6.03855	6.44616	5.94038	6.72055	6.21973	6.10702	5.93179	AT1G15000.1	AT1G15000.1	AT1G15000	protein_coding	serine carboxypeptidase-like 50	0	serine carboxypeptidase-like 50 (scpl50); FUNCTIONS IN: serine-type carboxypeptidase activity; INVOLVED IN: proteolysis; LOCATED IN: vacuole; EXPRESSED IN: 22 plant structures; EXPRESSED DURING: 13 growth stages; CONTAINS InterPro DOMAIN/s: Peptidase S10, serine carboxypeptidase (InterPro:IPR001563), Peptidase S10, serine carboxypeptidase, active site (InterPro:IPR018202); BEST Arabidopsis thalia…	81.6667	-0.401596	0.608763		81.6667	-0.205177	0.806432		81.6667	0.196419	0.967419
gene_10745	LOC112022614	6.13113	5.56133	5.21184	5.84688	5.9454	5.9535	4.30755	5.44554	4.24828	5.72055	6.08654	AT1G15000.1	AT1G15000.1	AT1G15000	protein_coding	serine carboxypeptidase-like 50	0	serine carboxypeptidase-like 50 (scpl50); FUNCTIONS IN: serine-type carboxypeptidase activity; INVOLVED IN: proteolysis; LOCATED IN: vacuole; EXPRESSED IN: 22 plant structures; EXPRESSED DURING: 13 growth stages; CONTAINS InterPro DOMAIN/s: Peptidase S10, serine carboxypeptidase (InterPro:IPR001563), Peptidase S10, serine carboxypeptidase, active site (InterPro:IPR018202); BEST Arabidopsis thalia…	56.9396	-0.0992793	0.945032		56.9396	-0.169826	0.901013		56.9396	-0.0705462	0.996789
gene_10746	LOC112022615	5.10079	4.89375	5.13433	4.66634	4.02253	4.62796	4.02708	4.11598	3.87419	4.9485	4.74288	AT3G58060.1	AT3G58060.1	AT3G58060	protein_coding	Cation efflux family protein	0	Cation efflux family protein; FUNCTIONS IN: cation transmembrane transporter activity, efflux transmembrane transporter activity; INVOLVED IN: cation transport, transmembrane transport; LOCATED IN: membrane; EXPRESSED IN: 6 plant structures; EXPRESSED DURING: 4 anthesis, petal differentiation and expansion stage; CONTAINS InterPro DOMAIN/s: Cation efflux protein (InterPro:IPR002524); BEST Arabido…	28.8453	-1.20881	0.20289		28.8453	-0.75551	0.467371		28.8453	0.453301	0.931359
gene_10747	LOC112022588	5.63732	4.76716	5.81004	5.50346	5.04996	4.96284	5.08668	4.82028	4.96494	5.23515	5.58262	AT3G58060.1	AT3G58060.1	AT3G58060	protein_coding	Cation efflux family protein	0	Cation efflux family protein; FUNCTIONS IN: cation transmembrane transporter activity, efflux transmembrane transporter activity; INVOLVED IN: cation transport, transmembrane transport; LOCATED IN: membrane; EXPRESSED IN: 6 plant structures; EXPRESSED DURING: 4 anthesis, petal differentiation and expansion stage; CONTAINS InterPro DOMAIN/s: Cation efflux protein (InterPro:IPR002524); BEST Arabido…	41.4243	-0.911537	0.247146		41.4243	-0.594612	0.46581		41.4243	0.316925	0.947751
gene_10748	LOC112022589	8.24546	7.76659	8.19381	8.39217	8.21775	9.21714	8.50578	9.33895	7.58437	8.86369	8.95517	AT5G40270.1	AT5G40270.1	AT5G40270	protein_coding	HD domain-containing metal-dependent phosphohydrolase family protein	0	HD domain-containing metal-dependent phosphohydrolase family protein; FUNCTIONS IN: catalytic activity; INVOLVED IN: biological_process unknown; LOCATED IN: cellular_component unknown; EXPRESSED IN: 24 plant structures; EXPRESSED DURING: 12 growth stages; CONTAINS InterPro DOMAIN/s: Metal-dependent phosphohydrolase, HD subdomain (InterPro:IPR006674), Metal-dependent phosphohydrolase, HD domain (I…	401.055	0.658477	0.339813		401.055	0.800374	0.188043		401.055	0.141897	0.981612
gene_10749	LOC112022590	8.48192	8.505	8.42928	8.57714	7.85357	8.48396	8.25141	7.65799	7.79065	8.29719	7.94917	AT1G60230.1	AT1G60230.1	AT1G60230	protein_coding	Radical SAM superfamily protein	0	Radical SAM superfamily protein; FUNCTIONS IN: iron-sulfur cluster binding, catalytic activity, RNA methyltransferase activity; INVOLVED IN: rRNA processing; LOCATED IN: cytoplasm; EXPRESSED IN: 6 plant structures; EXPRESSED DURING: LP.04 four leaves visible, petal differentiation and expansion stage, E expanded cotyledon stage; CONTAINS InterPro DOMAIN/s: Elongator protein 3/MiaB/NifB (InterPro:…	307.672	-0.364759	0.391904		307.672	-0.735996	0.0264308		307.672	-0.371237	0.730337
gene_10750	LOC112022604	10.3684	10.7594	10.3939	10.438	11.2484	10.9926	11.0969	11.2381	11.052	11.1162	10.782	AT1G10580.1	AT1G10580.1	AT1G10580	protein_coding	Transducin/WD40 repeat-like superfamily protein	0	Transducin/WD40 repeat-like superfamily protein; CONTAINS InterPro DOMAIN/s: WD40 repeat 2 (InterPro:IPR019782), WD40 repeat, conserved site (InterPro:IPR019775), WD40 repeat (InterPro:IPR001680), G-protein beta WD-40 repeat, region (InterPro:IPR020472), WD40 repeat-like-containing domain (InterPro:IPR011046), WD40-repeat-containing domain (InterPro:IPR017986), WD40/YVTN repeat-like-containing do…	1928.77	0.761001	0.00152878		1928.77	0.691	0.0017342		1928.77	-0.0700006	0.976451
gene_10751	LOC112022633	7.57867	7.72074	7.53902	7.39932	6.89386	6.82919	7.25098	6.92228	6.79935	6.98036	7.72751	AT1G70350.1	AT1G70350.1	AT1G70350	protein_coding	0	0	unknown protein; Has 98 Blast hits to 98 proteins in 11 species: Archae - 0; Bacteria - 0; Metazoa - 0; Fungi - 0; Plants - 98; Viruses - 0; Other Eukaryotes - 0 (source: NCBI BLink).	160.576	-0.791209	0.11295		160.576	-0.562862	0.250724		160.576	0.228347	0.938186
gene_10752	LOC112022603	7.84193	8.4329	8.00058	6.81518	9.48916	8.66224	8.66556	9.86264	9.51912	8.7333	7.76137	AT1G70370.2	AT1G70370.2	AT1G70370	protein_coding	polygalacturonase 2	0	polygalacturonase 2 (PG2); FUNCTIONS IN: polygalacturonase activity; INVOLVED IN: biological_process unknown; LOCATED IN: endomembrane system; EXPRESSED IN: 23 plant structures; EXPRESSED DURING: 13 growth stages; CONTAINS InterPro DOMAIN/s: BURP (InterPro:IPR004873); BEST Arabidopsis thaliana protein match is: BURP domain-containing protein (TAIR:AT1G23760.1); Has 2933 Blast hits to 2085 protein…	480.358	1.19882	0.0995907		480.358	1.4362	0.0284545		480.358	0.237376	0.966107
gene_10753	LOC112022598	5.4606	6.17691	3.84047	5.98579	6.96286	3.92332	6.42001	3.89435	6.20282	3.82142	7.40038	AT1G70370.2	AT1G70370.2	AT1G70370	protein_coding	polygalacturonase 2	0	polygalacturonase 2 (PG2); FUNCTIONS IN: polygalacturonase activity; INVOLVED IN: biological_process unknown; LOCATED IN: endomembrane system; EXPRESSED IN: 23 plant structures; EXPRESSED DURING: 13 growth stages; CONTAINS InterPro DOMAIN/s: BURP (InterPro:IPR004873); BEST Arabidopsis thaliana protein match is: BURP domain-containing protein (TAIR:AT1G23760.1); Has 2933 Blast hits to 2085 protein…	93.4262	0.245094	0.825331		93.4262	0.239736	0.837606		93.4262	-0.005358	0.999404
gene_10758	LOC112022601	9.37884	10.1681	8.81843	9.42196	9.72174	10.0692	9.57656	9.99255	9.57415	9.89352	10.3897	AT1G50590.1	AT1G50590.1	AT1G50590	protein_coding	RmlC-like cupins superfamily protein	0	RmlC-like cupins superfamily protein; CONTAINS InterPro DOMAIN/s: Pirin, C-terminal (InterPro:IPR008778), Pirin (InterPro:IPR012093), Cupin, RmlC-type (InterPro:IPR011051), Pirin, N-terminal (InterPro:IPR003829); BEST Arabidopsis thaliana protein match is: RmlC-like cupins superfamily protein (TAIR:AT2G43120.1); Has 7420 Blast hits to 7420 proteins in 1472 species: Archae - 66; Bacteria - 4684; M…	902.518	0.310776	0.631673		902.518	0.536319	0.31122		902.518	0.225543	0.945783
gene_10759	LOC112022592	9.56269	9.58612	9.39476	9.17006	8.71907	9.24545	8.38623	9.56821	9.60089	9.75598	9.48197	AT5G55500.1	AT5G55500.1	AT5G55500	protein_coding	beta-1,2-xylosyltransferase	Encodes a beta-1,2-xylosyltransferase that is glycosylated at two positions.	beta-1,2-xylosyltransferase (XYLT); Has 30201 Blast hits to 17322 proteins in 780 species: Archae - 12; Bacteria - 1396; Metazoa - 17338; Fungi - 3422; Plants - 5037; Viruses - 0; Other Eukaryotes - 2996 (source: NCBI BLink).	672.071	-0.757547	0.0349209		672.071	0.207899	0.636694		672.071	0.965445	0.0340208
gene_10760	LOC112022593	11.4283	11.8687	11.6555	11.4145	11.1286	11.3338	11.3846	11.6285	11.4388	11.5673	11.6228	AT5G59240.1	AT5G59240.1	AT5G59240	protein_coding	Ribosomal protein S8e family protein	0	Ribosomal protein S8e family protein; FUNCTIONS IN: structural constituent of ribosome; INVOLVED IN: translation, ribosome biogenesis; LOCATED IN: cytosolic small ribosomal subunit, cytosolic ribosome, ribosome, membrane; EXPRESSED IN: 11 plant structures; EXPRESSED DURING: 4 anthesis, F mature embryo stage, petal differentiation and expansion stage, E expanded cotyledon stage, D bilateral stage;…	2928.16	-0.390994	0.115098		2928.16	-0.0484934	0.88559		2928.16	0.342501	0.466017
gene_10764	LOC112022622	6.16661	8.42615	7.1231	8.06044	9.13927	8.39859	8.85609	8.41316	8.28842	5.58781	8.11949	AT5G55500.1	AT5G55500.1	AT5G55500	protein_coding	beta-1,2-xylosyltransferase	Encodes a beta-1,2-xylosyltransferase that is glycosylated at two positions.	beta-1,2-xylosyltransferase (XYLT); Has 30201 Blast hits to 17322 proteins in 780 species: Archae - 12; Bacteria - 1396; Metazoa - 17338; Fungi - 3422; Plants - 5037; Viruses - 0; Other Eukaryotes - 2996 (source: NCBI BLink).	327.278	1.04455	0.245424		327.278	0.251244	0.829733		327.278	-0.793303	0.748143
gene_10765	LOC112022594	10.7225	10.2933	9.97221	9.80208	5.74038	6.93661	5.60735	9.73446	9.59004	9.74591	9.84383	AT5G59240.1	AT5G59240.1	AT5G59240	protein_coding	Ribosomal protein S8e family protein	0	Ribosomal protein S8e family protein; FUNCTIONS IN: structural constituent of ribosome; INVOLVED IN: translation, ribosome biogenesis; LOCATED IN: cytosolic small ribosomal subunit, cytosolic ribosome, ribosome, membrane; EXPRESSED IN: 11 plant structures; EXPRESSED DURING: 4 anthesis, F mature embryo stage, petal differentiation and expansion stage, E expanded cotyledon stage, D bilateral stage;…	927.935	-4.68423	1.02143e-21	DE June/April	927.935	-0.574662	0.37708		927.935	4.10957	2.94501e-15	DE June/july	4
gene_10769	LOC112022602	8.95876	8.12373	8.97443	8.87472	7.8537	8.07845	7.71326	8.43424	7.91125	8.28517	8.62505	AT1G50575.1	AT1G50575.1	AT1G50575	protein_coding	Putative lysine decarboxylase family protein	0	Putative lysine decarboxylase family protein; FUNCTIONS IN: carboxy-lyase activity; INVOLVED IN: metabolic process; LOCATED IN: chloroplast; EXPRESSED IN: 23 plant structures; EXPRESSED DURING: 15 growth stages; CONTAINS InterPro DOMAIN/s: Conserved hypothetical protein CHP00730 (InterPro:IPR005269); Has 3310 Blast hits to 3310 proteins in 987 species: Archae - 6; Bacteria - 2367; Metazoa - 4; Fu…	352.689	-1.14908	0.00537272	DE June/April	352.689	-0.565453	0.191786		352.689	0.583627	0.52938		2
gene_10770	LOC112022627	2.68752	2.88829	2.8968	2.7873	3.0685	2.765	2.71423	2.99108	3.28892	2.66757	3.072	AT3G61440.1	AT3G61440.1	AT3G61440	protein_coding	cysteine synthase C1	Encodes a cysteine synthase isomer CysC1. The isomer is however less effective in cysteine biosynthesis. It is involved in beta-cyanoalanine biosynthesis, an intermediate of cyanide detoxification pathway.	cysteine synthase C1 (CYSC1); FUNCTIONS IN: cysteine synthase activity, copper ion binding, L-3-cyanoalanine synthase activity; INVOLVED IN: cysteine biosynthetic process, detoxification of nitrogen compound, cyanide metabolic process; LOCATED IN: mitochondrion, chloroplast; EXPRESSED IN: 26 plant structures; EXPRESSED DURING: 14 growth stages; CONTAINS InterPro DOMAIN/s: Cysteine synthase/cystat…	8.29918	0.22725	0.864638		8.29918	0.793076	0.459185		8.29918	0.565826	NA
gene_10772	LOC112022599	10.445	10.7376	10.3002	10.3183	10.7408	10.7605	10.9303	10.4733	10.3852	10.4778	10.5748	AT4G24160.1	AT4G24160.1	AT4G24160	protein_coding	alpha/beta-Hydrolases superfamily protein	Encodes a soluble lysophosphatidic acid acyltransferase with additional triacylglycerol lipase and phosphatidylcholine hydrolyzing enzymatic activities. Plays a pivotal role in maintaining the lipid homeostasis by regulating both phospholipid and neutral lipid levels.	alpha/beta-Hydrolases superfamily protein; CONTAINS InterPro DOMAIN/s: Alpha/beta hydrolase fold-1 (InterPro:IPR000073); BEST Arabidopsis thaliana protein match is: alpha/beta-Hydrolases superfamily protein (TAIR:AT1G64670.1); Has 13697 Blast hits to 13658 proteins in 1951 species: Archae - 114; Bacteria - 10198; Metazoa - 427; Fungi - 417; Plants - 428; Viruses - 0; Other Eukaryotes - 2113 (sour…	1530.21	0.436316	0.0578143		1530.21	0.0207404	0.951449		1530.21	-0.415575	0.258899
gene_10773	LOC112022597	11.2789	11.7537	11.2352	11.3931	11.899	12.0998	11.7735	11.7539	12.058	11.7826	12.1663	AT1G19910.1;AT4G34720.2;AT4G38920.2	AT1G19910.1	AT1G19910	protein_coding	ATPase, F0/V0 complex, subunit C protein	vacuolar H+-pumping ATPase 16 kDa proteolipid (ava-p2)	AVA-P2; FUNCTIONS IN: ATPase activity, proton-transporting ATPase activity, rotational mechanism; INVOLVED IN: ATP synthesis coupled proton transport; LOCATED IN: vacuolar proton-transporting V-type ATPase, V0 domain, plasma membrane, vacuole; EXPRESSED IN: cultured cell; CONTAINS InterPro DOMAIN/s: ATPase, F0/V0 complex, subunit C (InterPro:IPR002379), ATPase, V0 complex, proteolipid subunit C, …	3544.36	0.605382	0.0373131		3544.36	0.632754	0.0152768		3544.36	0.0273725	0.996789
gene_10774	LOC112022596	10.5524	10.0248	10.716	10.7018	10.8583	10.7418	10.927	10.7078	10.7162	10.9402	10.4634	AT4G16310.2	AT4G16310.2	AT4G16310	protein_coding	LSD1-like 3	0	LSD1-like 3 (LDL3); FUNCTIONS IN: primary amine oxidase activity; EXPRESSED IN: cultured cell; CONTAINS InterPro DOMAIN/s: Amine oxidase (InterPro:IPR002937), Adrenodoxin reductase (InterPro:IPR000759), SWIRM (InterPro:IPR007526); BEST Arabidopsis thaliana protein match is: Flavin containing amine oxidoreductase family protein (TAIR:AT3G10390.1); Has 1823 Blast hits to 1718 proteins in 423 specie…	1659.85	0.384058	0.281091		1659.85	0.232445	0.526547		1659.85	-0.151612	0.937597
gene_10775	LOC112022609	7.37027	7.07698	7.45656	7.40995	7.375	7.65056	7.38515	7.2031	7.38958	7.36049	7.36849	AT4G29860.1	AT4G29860.1	AT4G29860	protein_coding	Transducin/WD40 repeat-like superfamily protein	Encodes a WD repeat protein with seven WD repeat motifs, predicted to function in protein-protein interaction. Mutations caused defects in both embryo and seedling development.	EMBRYO DEFECTIVE 2757 (EMB2757); FUNCTIONS IN: nucleotide binding; INVOLVED IN: acquisition of desiccation tolerance, embryo development, embryo development ending in seed dormancy; LOCATED IN: CUL4 RING ubiquitin ligase complex; EXPRESSED IN: stem, rosette leaf, fruit, root, cultured cell; EXPRESSED DURING: F mature embryo stage, D bilateral stage, E expanded cotyledon stage; CONTAINS InterPro D…	166.663	0.202985	0.580469		166.663	-0.0102788	0.981226		166.663	-0.213264	0.861212
gene_10778	LOC112022636	-1.32731	-1.3243	-1.32729	-1.32733	-1.32221	-1.32062	-1.32191	-1.32198	-1.32731	-1.25731	-1.2959	AT1G75820.1	AT1G75820.1	AT1G75820	protein_coding	Leucine-rich receptor-like protein kinase family protein	Putative receptor kinase with an extracellular leucine-rich domain. Controls shoot and floral meristem size, and contributes to establish and maintain floral meristem identity. Negatively regulated by KAPP (kinase-associated protein phosphatase). CLV3 peptide binds directly CLV1 ectodomain.	CLAVATA 1 (CLV1); CONTAINS InterPro DOMAIN/s: Serine/threonine-protein kinase domain (InterPro:IPR002290), Leucine-rich repeat-containing N-terminal domain, type 2 (InterPro:IPR013210), Leucine-rich repeat (InterPro:IPR001611), Serine/threonine-protein kinase-like domain (InterPro:IPR017442), Serine/threonine-protein kinase, active site (InterPro:IPR008271), Protein kinase-like domain (InterPro:I…	0.401642	0	NA		0.401642	0.404144	NA		0.401642	0.29382	NA
gene_10780	LOC112022640	-1.32817	-1.29319	-1.32814	-1.3282	-1.32133	-1.31918	-1.32093	-1.32102	-1.32816	-1.32614	-1.22363	AT3G07870.1	AT3G07870.1	AT3G07870	protein_coding	F-box and associated interaction domains-containing protein	0	F-box and associated interaction domains-containing protein; CONTAINS InterPro DOMAIN/s: F-box domain, cyclin-like (InterPro:IPR001810), F-box domain, Skp2-like (InterPro:IPR022364), F-box associated domain, type 3 (InterPro:IPR013187), F-box associated interaction domain (InterPro:IPR017451); BEST Arabidopsis thaliana protein match is: F-box and associated interaction domains-containing protein …	0.553975	0.0188556	NA		0.553975	0.226605	NA		0.553975	0.207749	NA
gene_10781	LOC112022655	9.10116	9.03535	8.93168	8.87807	9.00878	8.7339	9.04215	9.28207	9.27722	9.27034	8.97366	AT3G04710.3	AT3G04710.3	AT3G04710	protein_coding	ankyrin repeat family protein	0	ankyrin repeat family protein; FUNCTIONS IN: binding; INVOLVED IN: biological_process unknown; LOCATED IN: cellular_component unknown; EXPRESSED IN: 22 plant structures; EXPRESSED DURING: 14 growth stages; CONTAINS InterPro DOMAIN/s: Tetratricopeptide-like helical (InterPro:IPR011990), Ankyrin repeat-containing domain (InterPro:IPR020683), Tetratricopeptide repeat-containing (InterPro:IPR013026),…	535.36	-0.068247	0.844951		535.36	0.28716	0.219354		535.36	0.355407	0.426901
gene_10786	LOC112022657	6.34277	6.47748	5.41793	5.686	5.41468	5.42102	5.23517	5.10251	4.9625	4.85805	5.16745	AT5G28650.1	AT5G28650.1	AT5G28650	protein_coding	WRKY DNA-binding protein 74	member of WRKY Transcription Factor; Group II-d	WRKY DNA-binding protein 74 (WRKY74); FUNCTIONS IN: calmodulin binding, sequence-specific DNA binding transcription factor activity; INVOLVED IN: regulation of transcription, DNA-dependent, regulation of transcription; LOCATED IN: nucleus; EXPRESSED IN: 10 plant structures; EXPRESSED DURING: 4 anthesis, F mature embryo stage, petal differentiation and expansion stage, E expanded cotyledon stage, …	54.3741	-1.2397	0.0463314		54.3741	-1.97932	0.000190382	DE July/April	54.3741	-0.739614	0.641348		2
gene_10787	LOC112022641	11.1258	12.0411	11.0817	10.9837	10.3254	10.3596	10.4679	11.0293	9.72981	9.66214	11.0211	AT5G28650.1	AT5G28650.1	AT5G28650	protein_coding	WRKY DNA-binding protein 74	member of WRKY Transcription Factor; Group II-d	WRKY DNA-binding protein 74 (WRKY74); FUNCTIONS IN: calmodulin binding, sequence-specific DNA binding transcription factor activity; INVOLVED IN: regulation of transcription, DNA-dependent, regulation of transcription; LOCATED IN: nucleus; EXPRESSED IN: 10 plant structures; EXPRESSED DURING: 4 anthesis, F mature embryo stage, petal differentiation and expansion stage, E expanded cotyledon stage, …	1961.73	-1.10439	0.0639097		1961.73	-0.950433	0.0941694		1961.73	0.153959	0.977749
gene_10788	LOC112022658	4.81419	3.88366	4.48457	4.58012	4.81511	4.27116	4.48087	4.23494	4.9615	5.11272	4.28379	AT5G28650.1	AT5G28650.1	AT5G28650	protein_coding	WRKY DNA-binding protein 74	member of WRKY Transcription Factor; Group II-d	WRKY DNA-binding protein 74 (WRKY74); FUNCTIONS IN: calmodulin binding, sequence-specific DNA binding transcription factor activity; INVOLVED IN: regulation of transcription, DNA-dependent, regulation of transcription; LOCATED IN: nucleus; EXPRESSED IN: 10 plant structures; EXPRESSED DURING: 4 anthesis, F mature embryo stage, petal differentiation and expansion stage, E expanded cotyledon stage, …	26.6423	0.105931	0.940663		26.6423	0.42928	0.717452		26.6423	0.323349	0.961904
gene_10789	LOC112022643	9.94547	5.21119	9.95117	9.79906	9.02241	9.28154	9.33244	9.83566	10.2739	10.3036	9.78591	AT5G28650.1	AT5G28650.1	AT5G28650	protein_coding	WRKY DNA-binding protein 74	member of WRKY Transcription Factor; Group II-d	WRKY DNA-binding protein 74 (WRKY74); FUNCTIONS IN: calmodulin binding, sequence-specific DNA binding transcription factor activity; INVOLVED IN: regulation of transcription, DNA-dependent, regulation of transcription; LOCATED IN: nucleus; EXPRESSED IN: 10 plant structures; EXPRESSED DURING: 4 anthesis, F mature embryo stage, petal differentiation and expansion stage, E expanded cotyledon stage, …	897.232	-0.253771	0.842585		897.232	0.425229	0.714456		897.232	0.679001	0.839876
gene_10791	LOC112022648	3.92858	3.25507	3.43807	4.03744	3.3601	3.22095	3.88079	3.48659	3.55283	4.39548	3.22666	AT3G11010.1	AT3G11010.1	AT3G11010	protein_coding	receptor like protein 34	0	receptor like protein 34 (RLP34); CONTAINS InterPro DOMAIN/s: Leucine-rich repeat, typical subtype (InterPro:IPR003591), Leucine-rich repeat-containing N-terminal domain, type 2 (InterPro:IPR013210), Leucine-rich repeat (InterPro:IPR001611); BEST Arabidopsis thaliana protein match is: receptor like protein 53 (TAIR:AT5G27060.1); Has 142392 Blast hits to 33789 proteins in 1239 species: Archae - 73…	15.6482	-0.297888	0.815903		15.6482	0.105687	0.940288		15.6482	0.403575	NA
gene_10793	LOC112022661	-0.283044	-0.199018	-0.244234	-0.182536	-0.282496	-0.282331	-0.247243	-0.282473	-0.283029	-0.282798	-0.282103	AT1G20650.1	AT1G20650.1	AT1G20650	protein_coding	Protein kinase superfamily protein	0	Protein kinase superfamily protein; FUNCTIONS IN: protein serine/threonine kinase activity, protein kinase activity, ATP binding; INVOLVED IN: protein amino acid phosphorylation; LOCATED IN: cellular_component unknown; EXPRESSED IN: 22 plant structures; EXPRESSED DURING: 13 growth stages; CONTAINS InterPro DOMAIN/s: Protein kinase, ATP binding site (InterPro:IPR017441), Protein kinase, catalytic …	0.860414	-0.352949	NA		0.860414	-0.496394	NA		0.860414	-0.143445	NA
gene_10794	LOC112022659	5.40037	4.45599	5.82257	5.49456	5.10301	4.01116	4.79443	5.73551	4.75402	3.97595	4.53132	AT1G20650.1	AT1G20650.1	AT1G20650	protein_coding	Protein kinase superfamily protein	0	Protein kinase superfamily protein; FUNCTIONS IN: protein serine/threonine kinase activity, protein kinase activity, ATP binding; INVOLVED IN: protein amino acid phosphorylation; LOCATED IN: cellular_component unknown; EXPRESSED IN: 22 plant structures; EXPRESSED DURING: 13 growth stages; CONTAINS InterPro DOMAIN/s: Protein kinase, ATP binding site (InterPro:IPR017441), Protein kinase, catalytic …	41.0928	-0.701472	0.520451		41.0928	-0.483294	0.68891		41.0928	0.218178	0.980894
gene_10795	LOC112022650	-0.810845	-0.827887	-0.757536	-0.764121	-0.826551	-0.824475	-0.826164	-0.826248	-0.828091	-0.827954	-0.821975	AT5G36930.3	AT5G36930.3	AT5G36930	protein_coding	Disease resistance protein (TIR-NBS-LRR class) family	0	Disease resistance protein (TIR-NBS-LRR class) family; FUNCTIONS IN: transmembrane receptor activity, ATP binding; INVOLVED IN: signal transduction, defense response, apoptosis, innate immune response; LOCATED IN: intrinsic to membrane; EXPRESSED IN: 19 plant structures; EXPRESSED DURING: 13 growth stages; CONTAINS InterPro DOMAIN/s: NB-ARC (InterPro:IPR002182), Disease resistance protein (InterP…	0.533771	-0.365003	NA		0.533771	-0.41423	NA		0.533771	0	NA
gene_10798	LOC112022654	-1.68674	-1.68433	-1.68643	-1.67674	-1.68338	-1.68267	-1.68325	-1.68328	-1.66606	-1.68498	-1.68181	AT2G02800.1	AT2G02800.1	AT2G02800	protein_coding	protein kinase 2B	Encodes protein kinase APK2b.	protein kinase 2B (APK2B); FUNCTIONS IN: protein serine/threonine kinase activity, protein kinase activity, kinase activity, ATP binding; INVOLVED IN: protein amino acid phosphorylation; LOCATED IN: nucleus, plasma membrane, cytoplasm; EXPRESSED IN: 23 plant structures; EXPRESSED DURING: 13 growth stages; CONTAINS InterPro DOMAIN/s: Protein kinase, ATP binding site (InterPro:IPR017441), Protein k…	0.176791	0.0241221	NA		0.176791	0.147177	NA		0.176791	0.123054	NA
gene_10799	LOC112022639	-1.94576	-1.94386	-1.94552	-1.93783	-1.94312	-1.94255	-1.94301	-1.94303	-1.94567	-1.93626	-1.94188	AT3G58690.1	AT3G58690.1	AT3G58690	protein_coding	Protein kinase superfamily protein	0	Protein kinase superfamily protein; FUNCTIONS IN: kinase activity; INVOLVED IN: protein amino acid phosphorylation; LOCATED IN: plasma membrane; EXPRESSED IN: 23 plant structures; EXPRESSED DURING: 13 growth stages; CONTAINS InterPro DOMAIN/s: Protein kinase, ATP binding site (InterPro:IPR017441), Serine/threonine-protein kinase domain (InterPro:IPR002290), Serine/threonine-protein kinase-like do…	0.139044	0.0172426	NA		0.139044	0.0633614	NA		0.139044	0.0461188	NA
gene_108	LOC112021016	10.0911	10.5132	9.96711	10.1286	10.3354	10.51	10.485	10.2114	10.6159	10.4337	10.1268	AT1G78650.1	AT1G78650.1	AT1G78650	protein_coding	DNA-directed DNA polymerases	Similar to DNA polymerase delta (POLD3), which in other organism was shown to be involved in the elongation of DNA replication.	POLD3; FUNCTIONS IN: DNA-directed DNA polymerase activity; INVOLVED IN: DNA strand elongation involved in DNA replication; LOCATED IN: cellular_component unknown; EXPRESSED IN: 25 plant structures; EXPRESSED DURING: 15 growth stages; CONTAINS InterPro DOMAIN/s: DNA polymerase subunit Cdc27 (InterPro:IPR019038); Has 2595 Blast hits to 2034 proteins in 330 species: Archae - 0; Bacteria - 228; Metaz…	1289.76	0.312411	0.360795		1289.76	0.212053	0.536616		1289.76	-0.100358	0.966107
gene_10800	LOC112022676	10.6197	10.6256	10.1252	10.3387	10.2521	10.1764	10.1957	10.7178	10.7966	10.2104	10.3717	AT1G71110.1	AT1G71110.1	AT1G71110	protein_coding	0	0	unknown protein; FUNCTIONS IN: molecular_function unknown; INVOLVED IN: biological_process unknown; LOCATED IN: endomembrane system; BEST Arabidopsis thaliana protein match is: unknown protein (TAIR:AT2G12400.1); Has 173 Blast hits to 169 proteins in 21 species: Archae - 0; Bacteria - 0; Metazoa - 3; Fungi - 0; Plants - 165; Viruses - 0; Other Eukaryotes - 5 (source: NCBI BLink).	1381.37	-0.290928	0.438675		1381.37	0.128547	0.756179		1381.37	0.419475	0.53513
gene_10801	LOC112022666	6.75748	9.70444	7.35577	6.55652	7.08575	7.63069	9.08525	6.62383	7.62329	7.50297	8.26503	AT5G40940.1	AT5G40940.1	AT5G40940	protein_coding	putative fasciclin-like arabinogalactan protein 20	0	putative fasciclin-like arabinogalactan protein 20 (FLA20); CONTAINS InterPro DOMAIN/s: FAS1 domain (InterPro:IPR000782); Has 1807 Blast hits to 1807 proteins in 277 species: Archae - 0; Bacteria - 0; Metazoa - 736; Fungi - 347; Plants - 385; Viruses - 0; Other Eukaryotes - 339 (source: NCBI BLink).	313.987	-0.127429	0.926021		313.987	-0.666413	0.518762		313.987	-0.538984	0.899401
gene_10802	LOC112022682	12.878	13.0513	12.5384	12.6446	12.4174	12.527	11.9062	11.5705	11.5143	11.3982	11.819	AT2G01275.5;AT2G01275.1	AT2G01275.5	AT2G01275	protein_coding	RING/FYVE/PHD zinc finger superfamily protein	0	RING/FYVE/PHD zinc finger superfamily protein; FUNCTIONS IN: zinc ion binding; CONTAINS InterPro DOMAIN/s: Protein of unknown function DUF3675 (InterPro:IPR022143), Zinc finger, C3HC4 RING-type (InterPro:IPR018957), Zinc finger, RING-CH-type (InterPro:IPR011016); BEST Arabidopsis thaliana protein match is: RING/FYVE/PHD zinc finger superfamily protein (TAIR:AT5G38070.1); Has 30201 Blast hits to 1…	5249.52	-0.57559	0.0805014		5249.52	-1.45782	8.17811e-09	DE July/April	5249.52	-0.882234	0.0261572		2
gene_10803	LOC112022681	10.6271	10.622	10.7138	10.6733	11.0886	11.2737	11.0764	10.7122	11.0816	10.8721	10.9876	AT1G15020.2;AT2G01270.1	AT1G15020.2	AT1G15020	protein_coding	quiescin-sulfhydryl oxidase 1	Encodes a protein disulfide isomerase-like (PDIL) protein, a member of a multigene family within the thioredoxin (TRX) superfamily. This protein also belongs to the quiescin-sulfhydryl oxidase (QSOX) family, which possess an Erv1-like domain at the COOH terminus in addition to a TRX domain.	quiescin-sulfhydryl oxidase 1 (QSOX1); FUNCTIONS IN: thiol oxidase activity, zinc ion binding; INVOLVED IN: response to cation stress; LOCATED IN: endomembrane system; EXPRESSED IN: 24 plant structures; EXPRESSED DURING: 14 growth stages; CONTAINS InterPro DOMAIN/s: Thioredoxin fold (InterPro:IPR012335), Zinc finger, RING-type (InterPro:IPR001841), Erv1/Alr (InterPro:IPR006863), Thioredoxin domai…	1923.25	0.607961	0.000492083		1923.25	0.326995	0.0658473		1923.25	-0.280966	0.447721
gene_10804	LOC112022694	8.59977	7.32612	8.55704	8.51777	7.376	7.49509	7.29966	7.23053	7.38346	6.65763	8.41067	AT1G15020.2	AT1G15020.2	AT1G15020	protein_coding	quiescin-sulfhydryl oxidase 1	Encodes a protein disulfide isomerase-like (PDIL) protein, a member of a multigene family within the thioredoxin (TRX) superfamily. This protein also belongs to the quiescin-sulfhydryl oxidase (QSOX) family, which possess an Erv1-like domain at the COOH terminus in addition to a TRX domain.	quiescin-sulfhydryl oxidase 1 (QSOX1); FUNCTIONS IN: thiol oxidase activity, zinc ion binding; INVOLVED IN: response to cation stress; LOCATED IN: endomembrane system; EXPRESSED IN: 24 plant structures; EXPRESSED DURING: 14 growth stages; CONTAINS InterPro DOMAIN/s: Thioredoxin fold (InterPro:IPR012335), Zinc finger, RING-type (InterPro:IPR001841), Erv1/Alr (InterPro:IPR006863), Thioredoxin domai…	251.74	-1.13893	0.0958304		251.74	-0.894994	0.181952		251.74	0.243933	0.962363
gene_10805	LOC112022667	-0.198944	-0.187146	-0.219178	-0.219259	-0.218539	-0.218333	-0.180082	-0.0133385	-0.219207	-0.218917	-0.218049	AT3G47120.2	AT3G47120.2	AT3G47120	protein_coding	RNA recognition motif (RRM)-containing protein	0	RNA recognition motif (RRM)-containing protein; FUNCTIONS IN: RNA binding, nucleotide binding, zinc ion binding, nucleic acid binding; INVOLVED IN: biological_process unknown; LOCATED IN: cellular_component unknown; EXPRESSED IN: 24 plant structures; EXPRESSED DURING: 14 growth stages; CONTAINS InterPro DOMAIN/s: Zinc finger, CCCH-type (InterPro:IPR000571), RNA recognition motif, RNP-1 (InterPro:…	0.960037	0.0304955	NA		0.960037	0.280158	NA		0.960037	0.249662	NA
gene_10806	LOC112022668	-1.4359	-1.4324	-1.43588	-1.41863	-1.43051	-1.40842	-1.40959	-1.4303	-1.41743	-1.43371	-1.42735	AT5G45730.1	AT5G45730.1	AT5G45730	protein_coding	Cysteine/Histidine-rich C1 domain family protein	0	Cysteine/Histidine-rich C1 domain family protein; FUNCTIONS IN: zinc ion binding; INVOLVED IN: biological_process unknown; LOCATED IN: cellular_component unknown; CONTAINS InterPro DOMAIN/s: Zinc finger, PHD-type, conserved site (InterPro:IPR019786), DC1 (InterPro:IPR004146), Zinc finger, PHD-type (InterPro:IPR001965), C1-like (InterPro:IPR011424); BEST Arabidopsis thaliana protein match is: Cyst…	0.362129	0.204026	NA		0.362129	0.0602921	NA		0.362129	-0.143734	NA
gene_10807	LOC112022677	10.6688	10.9223	10.7197	11.1076	10.9058	11.0672	10.9244	10.1813	10.8045	10.9096	11.3765	AT5G13240.1	AT5G13240.1	AT5G13240	protein_coding	transcription regulators	0	transcription regulators; FUNCTIONS IN: transcription regulator activity; INVOLVED IN: negative regulation of transcription from RNA polymerase III promoter; LOCATED IN: nucleus; EXPRESSED IN: 25 plant structures; EXPRESSED DURING: 14 growth stages; CONTAINS InterPro DOMAIN/s: Maf1 regulator (InterPro:IPR015257), RNA polymerase III transcriptional repressor, MAF1 (InterPro:IPR017152); Has 30201 B…	1927.15	0.119021	0.843304		1927.15	0.0271372	0.965141		1927.15	-0.0918834	0.982498
gene_10808	LOC112022680	1.11019	0.992946	1.03592	0.991737	1.0324	1.32263	1.17487	0.993607	0.991867	0.992591	0.994757	AT5G13240.1	AT5G13240.1	AT5G13240	protein_coding	transcription regulators	0	transcription regulators; FUNCTIONS IN: transcription regulator activity; INVOLVED IN: negative regulation of transcription from RNA polymerase III promoter; LOCATED IN: nucleus; EXPRESSED IN: 25 plant structures; EXPRESSED DURING: 14 growth stages; CONTAINS InterPro DOMAIN/s: Maf1 regulator (InterPro:IPR015257), RNA polymerase III transcriptional repressor, MAF1 (InterPro:IPR017152); Has 30201 B…	2.33757	0.689164	NA		2.33757	-0.368921	0.732705		2.33757	-1.05809	NA
gene_10809	LOC112022678	6.16303	6.05068	6.64285	6.3225	6.59456	6.4081	6.64646	6.77295	6.71545	6.54464	6.83264	AT2G17525.1	AT2G17525.1	AT2G17525	protein_coding	Pentatricopeptide repeat (PPR) superfamily protein	0	Pentatricopeptide repeat (PPR) superfamily protein; CONTAINS InterPro DOMAIN/s: Pentatricopeptide repeat (InterPro:IPR002885); BEST Arabidopsis thaliana protein match is: Pentatricopeptide repeat (PPR) superfamily protein (TAIR:AT1G74580.1); Has 30201 Blast hits to 17322 proteins in 780 species: Archae - 12; Bacteria - 1396; Metazoa - 17338; Fungi - 3422; Plants - 5037; Viruses - 0; Other Eukaryo…	94.7171	0.397409	0.40994		94.7171	0.666648	0.0839277		94.7171	0.269238	0.889538
gene_10810	LOC112022679	-0.901382	-0.871665	-0.901356	-0.9014	-0.898983	-0.896825	-0.836372	-0.836459	-0.901372	-0.901216	-0.894225	AT2G17525.1	AT2G17525.1	AT2G17525	protein_coding	Pentatricopeptide repeat (PPR) superfamily protein	0	Pentatricopeptide repeat (PPR) superfamily protein; CONTAINS InterPro DOMAIN/s: Pentatricopeptide repeat (InterPro:IPR002885); BEST Arabidopsis thaliana protein match is: Pentatricopeptide repeat (PPR) superfamily protein (TAIR:AT1G74580.1); Has 30201 Blast hits to 17322 proteins in 780 species: Archae - 12; Bacteria - 1396; Metazoa - 17338; Fungi - 3422; Plants - 5037; Viruses - 0; Other Eukaryo…	0.556191	0.172599	NA		0.556191	0.125998	NA		0.556191	-0.0466006	NA
gene_10812	LOC112022670	0.108769	-0.0564203	-0.0567931	0.0275989	-0.0562013	-0.0560098	-0.0561674	-0.0561748	-0.0568197	-0.00622092	-0.0557455	AT3G01410.1	AT3G01410.1	AT3G01410	protein_coding	Polynucleotidyl transferase, ribonuclease H-like superfamily protein	0	Polynucleotidyl transferase, ribonuclease H-like superfamily protein; FUNCTIONS IN: ribonuclease H activity, nuclease activity, nucleic acid binding; INVOLVED IN: biological_process unknown; LOCATED IN: cellular_component unknown; EXPRESSED IN: 12 plant structures; EXPRESSED DURING: 7 growth stages; CONTAINS InterPro DOMAIN/s: Polynucleotidyl transferase, ribonuclease H fold (InterPro:IPR012337),…	1.03498	-0.390768	NA		1.03498	-0.339022	NA		1.03498	0.0517457	NA
gene_10813	LOC112022691	0.178127	0.141736	0.252663	0.159099	0.141993	0.142218	0.142033	0.273965	0.141268	0.192465	0.142528	AT3G01410.1	AT3G01410.1	AT3G01410	protein_coding	Polynucleotidyl transferase, ribonuclease H-like superfamily protein	0	Polynucleotidyl transferase, ribonuclease H-like superfamily protein; FUNCTIONS IN: ribonuclease H activity, nuclease activity, nucleic acid binding; INVOLVED IN: biological_process unknown; LOCATED IN: cellular_component unknown; EXPRESSED IN: 12 plant structures; EXPRESSED DURING: 7 growth stages; CONTAINS InterPro DOMAIN/s: Polynucleotidyl transferase, ribonuclease H fold (InterPro:IPR012337),…	1.17515	-0.351262	NA		1.17515	0.0384785	NA		1.17515	0.38974	NA
gene_10814	LOC112022671	2.40728	2.30357	2.14249	2.4871	2.27757	2.14695	2.17917	2.17875	2.1409	2.20943	2.15548	AT3G01410.1	AT3G01410.1	AT3G01410	protein_coding	Polynucleotidyl transferase, ribonuclease H-like superfamily protein	0	Polynucleotidyl transferase, ribonuclease H-like superfamily protein; FUNCTIONS IN: ribonuclease H activity, nuclease activity, nucleic acid binding; INVOLVED IN: biological_process unknown; LOCATED IN: cellular_component unknown; EXPRESSED IN: 12 plant structures; EXPRESSED DURING: 7 growth stages; CONTAINS InterPro DOMAIN/s: Polynucleotidyl transferase, ribonuclease H fold (InterPro:IPR012337),…	5.00965	-0.906711	0.3681		5.00965	-1.25498	0.166208		5.00965	-0.348267	NA
gene_10815	LOC112022692	6.03954	2.82708	3.0222	6.25455	2.86804	3.18798	3.25797	3.14346	3.3353	6.22028	2.94191	NA	NA	NA	#N/A	#N/A	#N/A	#N/A	68.4386	-0.906236	0.328164		68.4386	-0.328616	0.783142		68.4386	0.57762	0.866945
gene_10816	LOC112022690	6.53797	6.38847	6.40588	6.69956	6.4711	6.05381	6.67683	6.57364	6.07071	6.76792	6.37567	AT2G17525.1	AT2G17525.1	AT2G17525	protein_coding	Pentatricopeptide repeat (PPR) superfamily protein	0	Pentatricopeptide repeat (PPR) superfamily protein; CONTAINS InterPro DOMAIN/s: Pentatricopeptide repeat (InterPro:IPR002885); BEST Arabidopsis thaliana protein match is: Pentatricopeptide repeat (PPR) superfamily protein (TAIR:AT1G74580.1); Has 30201 Blast hits to 17322 proteins in 780 species: Archae - 12; Bacteria - 1396; Metazoa - 17338; Fungi - 3422; Plants - 5037; Viruses - 0; Other Eukaryo…	90.4021	-0.136088	0.852817		90.4021	-0.0638175	0.929896		90.4021	0.0722709	0.991974
gene_10817	LOC112022687	5.47829	5.10059	5.43404	5.48419	5.44399	5.28934	5.31187	5.18021	5.56067	5.63484	5.65767	AT2G17525.1	AT2G17525.1	AT2G17525	protein_coding	Pentatricopeptide repeat (PPR) superfamily protein	0	Pentatricopeptide repeat (PPR) superfamily protein; CONTAINS InterPro DOMAIN/s: Pentatricopeptide repeat (InterPro:IPR002885); BEST Arabidopsis thaliana protein match is: Pentatricopeptide repeat (PPR) superfamily protein (TAIR:AT1G74580.1); Has 30201 Blast hits to 17322 proteins in 780 species: Archae - 12; Bacteria - 1396; Metazoa - 17338; Fungi - 3422; Plants - 5037; Viruses - 0; Other Eukaryo…	43.7604	-0.0850297	0.916153		43.7604	0.294214	0.630742		43.7604	0.379244	0.856881
gene_10819	LOC112022685	4.67395	4.34854	4.5684	4.84157	4.30185	4.34604	4.44901	4.49667	4.4766	4.53647	4.72678	AT2G30560.1	AT2G30560.1	AT2G30560	protein_coding	glycine-rich protein	0	glycine-rich protein; INVOLVED IN: biological_process unknown; LOCATED IN: cellular_component unknown; EXPRESSED IN: shoot, carpel, cultured cell; EXPRESSED DURING: 4 anthesis; Has 188208 Blast hits to 49701 proteins in 2501 species: Archae - 445; Bacteria - 51994; Metazoa - 66635; Fungi - 12365; Plants - 18728; Viruses - 2697; Other Eukaryotes - 35344 (source: NCBI BLink).	23.8111	-0.795163	0.23004		23.8111	-0.196754	0.805029		23.8111	0.598409	0.746317
gene_10820	LOC112022686	2.00963	2.01158	2.00984	2.00949	2.23699	2.26459	2.04959	2.26843	2.14022	2.35793	2.10753	AT2G30560.1	AT2G30560.1	AT2G30560	protein_coding	glycine-rich protein	0	glycine-rich protein; INVOLVED IN: biological_process unknown; LOCATED IN: cellular_component unknown; EXPRESSED IN: shoot, carpel, cultured cell; EXPRESSED DURING: 4 anthesis; Has 188208 Blast hits to 49701 proteins in 2501 species: Archae - 445; Bacteria - 51994; Metazoa - 66635; Fungi - 12365; Plants - 18728; Viruses - 2697; Other Eukaryotes - 35344 (source: NCBI BLink).	4.78898	1.919	0.0289391		4.78898	2.20144	0.0091075	DE July/April	4.78898	0.282434	NA		3
gene_10821	LOC112022665	4.31543	7.36331	8.20342	4.18192	7.41704	6.59538	5.65785	7.43791	6.7927	7.14223	4.91113	AT2G17030.1	AT2G17030.1	AT2G17030	protein_coding	F-box family protein with a domain of unknown function (DUF295)	0	CONTAINS InterPro DOMAIN/s: F-box domain, cyclin-like (InterPro:IPR001810), Protein of unknown function DUF295 (InterPro:IPR005174); BEST Arabidopsis thaliana protein match is: F-box family protein with a domain of unknown function (DUF295) (TAIR:AT2G17036.1); Has 414 Blast hits to 409 proteins in 12 species: Archae - 0; Bacteria - 0; Metazoa - 0; Fungi - 0; Plants - 414; Viruses - 0; Other Eukar…	153.277	-0.253871	0.84766		153.277	-0.191851	0.888234		153.277	0.06202	0.996789
gene_10823	LOC112022662	3.79843	3.92867	4.12481	3.64862	3.5678	3.85855	3.64148	3.70433	3.68093	3.72244	4.00784	AT2G17030.1	AT2G17030.1	AT2G17030	protein_coding	F-box family protein with a domain of unknown function (DUF295)	0	CONTAINS InterPro DOMAIN/s: F-box domain, cyclin-like (InterPro:IPR001810), Protein of unknown function DUF295 (InterPro:IPR005174); BEST Arabidopsis thaliana protein match is: F-box family protein with a domain of unknown function (DUF295) (TAIR:AT2G17036.1); Has 414 Blast hits to 409 proteins in 12 species: Archae - 0; Bacteria - 0; Metazoa - 0; Fungi - 0; Plants - 414; Viruses - 0; Other Eukar…	14.6032	-0.706292	0.432418		14.6032	-0.376857	0.699198		14.6032	0.329434	NA
gene_10825	LOC112022688	9.67404	10.226	9.57675	9.90435	10.8773	10.7602	11.0801	10.8489	10.4187	10.7687	12.0804	AT3G03280.1	AT3G03280.1	AT3G03280	protein_coding	0	0	unknown protein; FUNCTIONS IN: molecular_function unknown; INVOLVED IN: N-terminal protein myristoylation; LOCATED IN: cellular_component unknown; BEST Arabidopsis thaliana protein match is: unknown protein (TAIR:AT5G17350.1); Has 137 Blast hits to 137 proteins in 11 species: Archae - 0; Bacteria - 0; Metazoa - 0; Fungi - 0; Plants - 137; Viruses - 0; Other Eukaryotes - 0 (source: NCBI BLink).	1819.62	1.18547	0.0291418		1819.62	1.5295	0.0012499	DE July/April	1819.62	0.344027	0.901976		3
gene_10826	LOC112022663	0.0461359	0.0467178	0.0461974	0.0460932	0.122775	0.0472884	0.0470696	0.317799	0.0676715	0.0465345	0.0476546	AT1G71120.1	AT1G71120.1	AT1G71120	protein_coding	GDSL-motif lipase/hydrolase 6	Contains lipase signature motif and GDSL domain.	GDSL-motif lipase/hydrolase 6 (GLIP6); FUNCTIONS IN: lipase activity, carboxylesterase activity; INVOLVED IN: lipid metabolic process; LOCATED IN: endomembrane system; CONTAINS InterPro DOMAIN/s: Lipase, GDSL (InterPro:IPR001087); BEST Arabidopsis thaliana protein match is: GDSL-motif lipase 7 (TAIR:AT5G15720.1); Has 3560 Blast hits to 3519 proteins in 249 species: Archae - 0; Bacteria - 402; Met…	1.20792	0.179163	NA		1.20792	0.446992	NA		1.20792	0.267829	NA
gene_10827	LOC112022693	8.53698	8.85257	8.43891	8.65095	8.79204	8.72734	8.4526	7.88371	8.76552	8.32202	8.8085	NA	NA	NA	#N/A	#N/A	#N/A	#N/A	389.805	0.0458999	0.945229		389.805	-0.16428	0.762761		389.805	-0.21018	0.932025
gene_10828	LOC112022684	6.03911	4.76626	5.55832	6.91834	5.22163	4.99885	6.04279	5.52467	5.29673	5.09114	6.79168	AT3G14460.1	AT3G14460.1	AT3G14460	protein_coding	LRR and NB-ARC domains-containing disease resistance protein	0	LRR and NB-ARC domains-containing disease resistance protein; FUNCTIONS IN: ATP binding; INVOLVED IN: apoptosis, defense response; CONTAINS InterPro DOMAIN/s: NB-ARC (InterPro:IPR002182), Leucine-rich repeat (InterPro:IPR001611), Disease resistance protein (InterPro:IPR000767); BEST Arabidopsis thaliana protein match is: NB-ARC domain-containing disease resistance protein (TAIR:AT3G14470.1); Has …	69.8938	-0.670983	0.525609		69.8938	-0.221772	0.862747		69.8938	0.449211	0.929533
gene_10829	LOC112022674	5.34417	4.27345	4.61925	5.45341	4.30357	4.00268	4.85694	4.38602	4.13317	4.19792	5.70807	AT3G14470.2	AT3G14470.2	AT3G14470	protein_coding	NB-ARC domain-containing disease resistance protein	0	NB-ARC domain-containing disease resistance protein; FUNCTIONS IN: protein binding; INVOLVED IN: apoptosis, defense response; LOCATED IN: endomembrane system; EXPRESSED IN: 23 plant structures; EXPRESSED DURING: 14 growth stages; CONTAINS InterPro DOMAIN/s: Leucine-rich repeat-containing protein (InterPro:IPR015766), NB-ARC (InterPro:IPR002182), Leucine-rich repeat (InterPro:IPR001611), Disease r…	34.9619	-0.826288	0.428225		34.9619	-0.257756	0.843168		34.9619	0.568532	0.895377
gene_10830	LOC112022701	9.28936	7.77319	9.48177	9.35307	8.32125	8.17723	7.34785	7.61926	8.20066	8.16997	8.57776	AT3G14470.2	AT3G14470.2	AT3G14470	protein_coding	NB-ARC domain-containing disease resistance protein	0	NB-ARC domain-containing disease resistance protein; FUNCTIONS IN: protein binding; INVOLVED IN: apoptosis, defense response; LOCATED IN: endomembrane system; EXPRESSED IN: 23 plant structures; EXPRESSED DURING: 14 growth stages; CONTAINS InterPro DOMAIN/s: Leucine-rich repeat-containing protein (InterPro:IPR015766), NB-ARC (InterPro:IPR002182), Leucine-rich repeat (InterPro:IPR001611), Disease r…	407.154	-1.28926	0.0374147		407.154	-1.10777	0.0606927		407.154	0.181495	0.973582
gene_10831	LOC112022700	-1.39803	-1.39457	-1.39801	-1.3796	-1.39248	-1.39089	-1.39218	-1.32375	-1.39803	-1.39602	-1.38899	AT3G06240.1	AT3G06240.1	AT3G06240	protein_coding	F-box family protein	0	F-box family protein; CONTAINS InterPro DOMAIN/s: F-box domain, cyclin-like (InterPro:IPR001810), F-box domain, Skp2-like (InterPro:IPR022364), F-box associated domain, type 1 (InterPro:IPR006527), F-box associated interaction domain (InterPro:IPR017451); BEST Arabidopsis thaliana protein match is: F-box and associated interaction domains-containing protein (TAIR:AT4G12560.2); Has 2015 Blast hits…	0.401958	0.0313623	NA		0.401958	0.23927	NA		0.401958	0.207908	NA
gene_10832	LOC112022696	-1.39665	-1.39317	-1.39663	-1.37788	-1.34429	-1.36604	-1.39072	-1.39079	-1.39665	-1.39466	-1.38745	AT4G20970.1	AT4G20970.1	AT4G20970	protein_coding	basic helix-loop-helix (bHLH) DNA-binding superfamily protein	0	basic helix-loop-helix (bHLH) DNA-binding superfamily protein; FUNCTIONS IN: DNA binding, sequence-specific DNA binding transcription factor activity; INVOLVED IN: defense response to fungus, regulation of transcription; LOCATED IN: nucleus; CONTAINS InterPro DOMAIN/s: Helix-loop-helix DNA-binding domain (InterPro:IPR001092), Helix-loop-helix DNA-binding (InterPro:IPR011598); BEST Arabidopsis tha…	0.41183	0.290326	NA		0.41183	-0.0186513	NA		0.41183	-0.308977	NA
gene_10833	LOC112022697	3.01583	2.68722	2.53046	2.86322	2.57461	2.58142	2.68566	2.71822	2.74279	2.85008	2.72864	AT4G20970.1	AT4G20970.1	AT4G20970	protein_coding	basic helix-loop-helix (bHLH) DNA-binding superfamily protein	0	basic helix-loop-helix (bHLH) DNA-binding superfamily protein; FUNCTIONS IN: DNA binding, sequence-specific DNA binding transcription factor activity; INVOLVED IN: defense response to fungus, regulation of transcription; LOCATED IN: nucleus; CONTAINS InterPro DOMAIN/s: Helix-loop-helix DNA-binding domain (InterPro:IPR001092), Helix-loop-helix DNA-binding (InterPro:IPR011598); BEST Arabidopsis tha…	7.05287	-0.903281	0.380824		7.05287	-0.145455	0.914766		7.05287	0.757826	NA
gene_10835	LOC112022705	4.31682	4.95264	3.95455	4.61884	4.47163	4.44919	4.09136	4.18342	4.18245	4.0744	3.7346	AT4G32480.1	AT4G32480.1	AT4G32480	protein_coding	Protein of unknown function (DUF506)	0	Protein of unknown function (DUF506) ; FUNCTIONS IN: molecular_function unknown; INVOLVED IN: biological_process unknown; LOCATED IN: cellular_component unknown; EXPRESSED IN: cultured cell; CONTAINS InterPro DOMAIN/s: Protein of unknown function DUF506, plant (InterPro:IPR006502); BEST Arabidopsis thaliana protein match is: Protein of unknown function (DUF506) (TAIR:AT2G20670.1); Has 1807 Blast …	22.329	-0.393589	0.732241		22.329	-1.14967	0.189987		22.329	-0.75608	0.789191
gene_10838	LOC112022703	-1.94688	-1.92249	-1.94655	-1.94712	-1.94332	-1.94256	-1.94317	-1.94321	-1.94674	-1.94501	-1.94165	AT4G28350.1	AT4G28350.1	AT4G28350	protein_coding	Concanavalin A-like lectin protein kinase family protein	0	Concanavalin A-like lectin protein kinase family protein; FUNCTIONS IN: in 6 functions; INVOLVED IN: protein amino acid phosphorylation; LOCATED IN: plasma membrane; EXPRESSED IN: stem, cotyledon, leaf, stamen; EXPRESSED DURING: LP.04 four leaves visible, 4 anthesis; CONTAINS InterPro DOMAIN/s: Legume lectin, beta chain (InterPro:IPR001220), Protein kinase, ATP binding site (InterPro:IPR017441), …	0.187976	-0.0665726	NA		0.187976	-0.104269	NA		0.187976	0	NA
gene_10839	LOC112022698	10.7468	10.9822	10.774	10.9048	11.1101	11.2217	11.0977	10.8968	10.9113	10.889	10.6252	AT1G53050.2	AT1G53050.2	AT1G53050	protein_coding	Protein kinase superfamily protein	0	Protein kinase superfamily protein; FUNCTIONS IN: protein serine/threonine kinase activity, protein kinase activity, kinase activity, ATP binding; INVOLVED IN: protein amino acid phosphorylation, N-terminal protein myristoylation; LOCATED IN: plasma membrane; EXPRESSED IN: 24 plant structures; EXPRESSED DURING: 13 growth stages; CONTAINS InterPro DOMAIN/s: Protein kinase, ATP binding site (InterP…	1961.85	0.358645	0.0581636		1961.85	-0.0228386	0.934618		1961.85	-0.381484	0.168523
gene_10840	LOC112022704	6.69996	7.24435	6.75144	6.77928	6.95538	7.04062	7.256	7.42325	7.09466	7.27393	7.28827	AT4G03600.1	AT4G03600.1	AT4G03600	protein_coding	0	0	unknown protein; BEST Arabidopsis thaliana protein match is: unknown protein (TAIR:AT1G03730.1); Has 30201 Blast hits to 17322 proteins in 780 species: Archae - 12; Bacteria - 1396; Metazoa - 17338; Fungi - 3422; Plants - 5037; Viruses - 0; Other Eukaryotes - 2996 (source: NCBI BLink).	138.618	0.315301	0.490058		138.618	0.590682	0.0970364		138.618	0.275381	0.861034
gene_10841	LOC112022755	5.96798	4.33003	6.02896	6.52545	5.64412	5.99455	5.17876	5.42517	5.35635	5.02544	6.33546	AT4G03600.1	AT4G03600.1	AT4G03600	protein_coding	0	0	unknown protein; BEST Arabidopsis thaliana protein match is: unknown protein (TAIR:AT1G03730.1); Has 30201 Blast hits to 17322 proteins in 780 species: Archae - 12; Bacteria - 1396; Metazoa - 17338; Fungi - 3422; Plants - 5037; Viruses - 0; Other Eukaryotes - 2996 (source: NCBI BLink).	62.0145	-0.354328	0.775124		62.0145	-0.362438	0.767223		62.0145	-0.00810986	0.999404
gene_10842	LOC112022719	-1.94544	-1.94373	-1.93061	-1.9456	-1.94306	-1.94255	-1.94296	-1.94298	-1.94535	-1.94419	-1.94194	AT1G64260.2	AT1G64260.2	AT1G64260	protein_coding	MuDR family transposase	0	MuDR family transposase; FUNCTIONS IN: zinc ion binding; INVOLVED IN: biological_process unknown; LOCATED IN: cellular_component unknown; EXPRESSED IN: shoot apex, embryo, leaf whorl, flower, seed; EXPRESSED DURING: F mature embryo stage, petal differentiation and expansion stage, E expanded cotyledon stage, D bilateral stage; CONTAINS InterPro DOMAIN/s: MULE transposase, conserved domain (InterP…	0.124935	-0.0665726	NA		0.124935	-0.104269	NA		0.124935	0	NA
gene_10843	LOC112022720	4.14697	3.64883	3.97782	4.34776	3.54161	3.54594	4.06367	4.0082	4.32506	4.15313	4.2086	AT5G40320.1	AT5G40320.1	AT5G40320	protein_coding	Cysteine/Histidine-rich C1 domain family protein	0	Cysteine/Histidine-rich C1 domain family protein; FUNCTIONS IN: zinc ion binding; INVOLVED IN: intracellular signaling pathway; LOCATED IN: cellular_component unknown; CONTAINS InterPro DOMAIN/s: Protein kinase C-like, phorbol ester/diacylglycerol binding (InterPro:IPR002219), DC1 (InterPro:IPR004146), Zinc finger, PHD-type (InterPro:IPR001965), C1-like (InterPro:IPR011424); BEST Arabidopsis thal…	17.8954	-0.743909	0.489504		17.8954	0.240319	0.857899		17.8954	0.984228	NA
gene_10844	LOC112022722	3.31979	2.7179	4.22359	3.45674	2.72343	2.72817	2.72428	2.72409	2.7075	2.71452	3.87063	AT4G14370.1	AT4G14370.1	AT4G14370	protein_coding	Disease resistance protein (TIR-NBS-LRR class) family	0	Disease resistance protein (TIR-NBS-LRR class) family; FUNCTIONS IN: phosphoinositide binding; INVOLVED IN: signal transduction, defense response; LOCATED IN: intrinsic to membrane; EXPRESSED IN: petal, leaf whorl, male gametophyte, flower, pollen tube; EXPRESSED DURING: L mature pollen stage, M germinated pollen stage, 4 anthesis, petal differentiation and expansion stage; CONTAINS InterPro DOMA…	14.2636	-0.548645	0.503813		14.2636	-0.315977	0.750205		14.2636	0.232668	NA
gene_10845	LOC112022723	3.07871	2.57596	3.45331	3.20097	2.57862	2.73132	2.57903	2.90084	2.64816	2.57434	2.64575	AT4G12010.1	AT4G12010.1	AT4G12010	protein_coding	Disease resistance protein (TIR-NBS-LRR class) family	0	Disease resistance protein (TIR-NBS-LRR class) family; FUNCTIONS IN: transmembrane receptor activity, ATP binding; INVOLVED IN: signal transduction, apoptosis, defense response, innate immune response; LOCATED IN: intrinsic to membrane; EXPRESSED IN: 22 plant structures; EXPRESSED DURING: 13 growth stages; CONTAINS InterPro DOMAIN/s: NB-ARC (InterPro:IPR002182), Leucine-rich repeat (InterPro:IPR0…	8.93192	-1.22357	0.180013		8.93192	-1.07504	0.261599		8.93192	0.148531	NA
gene_10846	LOC112022724	3.38846	3.10387	3.31182	3.55676	3.36345	3.26951	3.49759	3.24929	3.46316	3.27198	3.26065	AT4G11170.1	AT4G11170.1	AT4G11170	protein_coding	Disease resistance protein (TIR-NBS-LRR class) family	0	Disease resistance protein (TIR-NBS-LRR class) family; FUNCTIONS IN: transmembrane receptor activity, nucleoside-triphosphatase activity, nucleotide binding, ATP binding; INVOLVED IN: defense response, response to ozone; LOCATED IN: mitochondrion; EXPRESSED IN: stem, root, stamen; EXPRESSED DURING: 4 anthesis; CONTAINS InterPro DOMAIN/s: ATPase, AAA+ type, core (InterPro:IPR003593), NB-ARC (Inter…	10.5216	0.0887818	0.946654		10.5216	-0.177002	0.884529		10.5216	-0.265784	NA
gene_10847	LOC112022767	8.76723	8.16552	8.94476	8.66518	8.77788	8.61919	8.4809	7.92081	8.60443	8.20125	8.03582	AT4G11170.1	AT4G11170.1	AT4G11170	protein_coding	Disease resistance protein (TIR-NBS-LRR class) family	0	Disease resistance protein (TIR-NBS-LRR class) family; FUNCTIONS IN: transmembrane receptor activity, nucleoside-triphosphatase activity, nucleotide binding, ATP binding; INVOLVED IN: defense response, response to ozone; LOCATED IN: mitochondrion; EXPRESSED IN: stem, root, stamen; EXPRESSED DURING: 4 anthesis; CONTAINS InterPro DOMAIN/s: ATPase, AAA+ type, core (InterPro:IPR003593), NB-ARC (Inter…	369.745	-0.0512991	0.938094		369.745	-0.582241	0.142156		369.745	-0.530942	0.552492
gene_10848	LOC112022764	6.7342	4.77422	7.16674	6.64515	5.22479	5.53759	5.24048	5.99433	6.12367	5.14915	5.3115	AT4G11170.1	AT4G11170.1	AT4G11170	protein_coding	Disease resistance protein (TIR-NBS-LRR class) family	0	Disease resistance protein (TIR-NBS-LRR class) family; FUNCTIONS IN: transmembrane receptor activity, nucleoside-triphosphatase activity, nucleotide binding, ATP binding; INVOLVED IN: defense response, response to ozone; LOCATED IN: mitochondrion; EXPRESSED IN: stem, root, stamen; EXPRESSED DURING: 4 anthesis; CONTAINS InterPro DOMAIN/s: ATPase, AAA+ type, core (InterPro:IPR003593), NB-ARC (Inter…	79.2017	-1.6673	0.0374147		79.2017	-1.16346	0.154703		79.2017	0.503844	0.902555
gene_10849	LOC112022741	8.11463	4.40167	8.91109	8.54601	6.89728	6.83478	6.47479	6.54586	6.59036	7.0513	6.88723	AT5G17680.2	AT5G17680.2	AT5G17680	protein_coding	disease resistance protein (TIR-NBS-LRR class), putative	0	disease resistance protein (TIR-NBS-LRR class), putative; FUNCTIONS IN: transmembrane receptor activity, ATP binding; INVOLVED IN: signal transduction, defense response, apoptosis, innate immune response; LOCATED IN: intrinsic to membrane; EXPRESSED IN: 14 plant structures; EXPRESSED DURING: 6 growth stages; CONTAINS InterPro DOMAIN/s: Leucine-rich repeat, typical subtype (InterPro:IPR003591), NB…	218.037	-1.2941	0.166352		218.037	-1.32106	0.143366		218.037	-0.026959	0.998426
gene_10850	LOC112022713	9.80729	6.01595	11.5285	11.1351	8.79515	9.40713	9.10261	9.63397	9.25472	9.47163	9.06133	AT5G17680.2;AT5G41550.1	AT5G17680.2	AT5G17680	protein_coding	disease resistance protein (TIR-NBS-LRR class), putative	0	disease resistance protein (TIR-NBS-LRR class), putative; FUNCTIONS IN: transmembrane receptor activity, ATP binding; INVOLVED IN: signal transduction, defense response, apoptosis, innate immune response; LOCATED IN: intrinsic to membrane; EXPRESSED IN: 14 plant structures; EXPRESSED DURING: 6 growth stages; CONTAINS InterPro DOMAIN/s: Leucine-rich repeat, typical subtype (InterPro:IPR003591), NB…	1126.26	-1.30389	0.142539		1126.26	-1.14878	0.190679		1126.26	0.155111	0.987904
gene_10851	LOC112022740	3.44375	2.43109	2.16446	2.59165	2.17346	2.24274	2.17396	2.34139	2.16404	2.16818	2.44845	AT5G17680.2	AT5G17680.2	AT5G17680	protein_coding	disease resistance protein (TIR-NBS-LRR class), putative	0	disease resistance protein (TIR-NBS-LRR class), putative; FUNCTIONS IN: transmembrane receptor activity, ATP binding; INVOLVED IN: signal transduction, defense response, apoptosis, innate immune response; LOCATED IN: intrinsic to membrane; EXPRESSED IN: 14 plant structures; EXPRESSED DURING: 6 growth stages; CONTAINS InterPro DOMAIN/s: Leucine-rich repeat, typical subtype (InterPro:IPR003591), NB…	9.72237	-1.19661	0.161396		9.72237	-1.09225	0.225189		9.72237	0.104351	NA
gene_10852	LOC112022725	0.915665	0.972926	0.880407	0.896051	0.896587	0.901758	0.931827	0.897305	0.916981	0.936906	0.908847	AT5G60670.1	AT5G60670.1	AT5G60670	protein_coding	Ribosomal protein L11 family protein	0	Ribosomal protein L11 family protein; FUNCTIONS IN: structural constituent of ribosome; INVOLVED IN: translation, ribosome biogenesis; LOCATED IN: ribosome, cytosolic large ribosomal subunit; EXPRESSED IN: 23 plant structures; EXPRESSED DURING: 13 growth stages; CONTAINS InterPro DOMAIN/s: Ribosomal protein L11, C-terminal domain (InterPro:IPR020783), Ribosomal protein L11, N-terminal domain (Int…	1.89942	-0.0671111	NA		1.89942	0.0152494	0.991609		1.89942	0.0823605	NA
gene_10853	LOC112022712	7.8304	6.06819	7.68524	6.85197	5.34633	5.87475	4.81132	5.4534	5.47187	5.642	6.39039	AT5G60670.1	AT5G60670.1	AT5G60670	protein_coding	Ribosomal protein L11 family protein	0	Ribosomal protein L11 family protein; FUNCTIONS IN: structural constituent of ribosome; INVOLVED IN: translation, ribosome biogenesis; LOCATED IN: ribosome, cytosolic large ribosomal subunit; EXPRESSED IN: 23 plant structures; EXPRESSED DURING: 13 growth stages; CONTAINS InterPro DOMAIN/s: Ribosomal protein L11, C-terminal domain (InterPro:IPR020783), Ribosomal protein L11, N-terminal domain (Int…	114.138	-2.38475	0.00060817	DE June/April	114.138	-1.90025	0.00501084	DE July/April	114.138	0.484496	0.898804		4
gene_10854	LOC112022726	3.12032	2.53539	3.01019	2.92199	2.79071	2.5391	2.65895	2.6583	2.64139	2.65231	2.59605	AT5G41550.1	AT5G41550.1	AT5G41550	protein_coding	Disease resistance protein (TIR-NBS-LRR class) family	0	Disease resistance protein (TIR-NBS-LRR class) family; FUNCTIONS IN: transmembrane receptor activity, nucleoside-triphosphatase activity, nucleotide binding, ATP binding; INVOLVED IN: signal transduction, defense response, apoptosis, innate immune response; LOCATED IN: intrinsic to membrane; EXPRESSED IN: root; CONTAINS InterPro DOMAIN/s: ATPase, AAA+ type, core (InterPro:IPR003593), NB-ARC (Inte…	7.48499	-0.973467	0.339593		7.48499	-1.21028	0.206017		7.48499	-0.236815	NA
gene_10855	LOC112022715	11.8931	12.4586	12.0593	11.7936	12.9357	12.5671	12.4716	13.0017	12.5302	13.2203	13.2581	AT5G41550.1	AT5G41550.1	AT5G41550	protein_coding	Disease resistance protein (TIR-NBS-LRR class) family	0	Disease resistance protein (TIR-NBS-LRR class) family; FUNCTIONS IN: transmembrane receptor activity, nucleoside-triphosphatase activity, nucleotide binding, ATP binding; INVOLVED IN: signal transduction, defense response, apoptosis, innate immune response; LOCATED IN: intrinsic to membrane; EXPRESSED IN: root; CONTAINS InterPro DOMAIN/s: ATPase, AAA+ type, core (InterPro:IPR003593), NB-ARC (Inte…	6553.45	0.71143	0.0609083		6553.45	1.1362	0.000303503	DE July/April	6553.45	0.424771	0.657568		3
gene_10856	LOC112022727	1.88729	1.8937	1.92639	1.88681	1.89696	2.95451	1.89746	1.89735	3.0247	1.8917	1.90353	NA	NA	NA	#N/A	#N/A	#N/A	#N/A	9.0343	0.328637	NA		9.0343	0.321738	NA		9.0343	-0.00689908	NA
gene_10857	LOC112022780	4.74678	5.25553	6.75221	4.66184	4.88832	7.62871	4.95035	5.78571	7.94891	5.80693	6.00855	AT3G47570.1	AT3G47570.1	AT3G47570	protein_coding	Leucine-rich repeat protein kinase family protein	0	Leucine-rich repeat protein kinase family protein; FUNCTIONS IN: protein serine/threonine kinase activity, kinase activity, ATP binding; INVOLVED IN: transmembrane receptor protein tyrosine kinase signaling pathway, protein amino acid phosphorylation; LOCATED IN: plasma membrane; EXPRESSED IN: 13 plant structures; EXPRESSED DURING: 8 growth stages; CONTAINS InterPro DOMAIN/s: Protein kinase, ATP …	114.208	0.722219	NA		114.208	0.951506	NA		114.208	0.229287	NA
gene_10858	LOC112022779	11.7565	12.2447	11.7813	11.7539	11.33	11.5452	11.1222	10.9099	11.4937	11.0249	11.8925	AT3G01390.3	AT3G01390.3	AT3G01390	protein_coding	vacuolar membrane ATPase 10	Subunit G of the vacuolar membrane ATPAse complex	vacuolar membrane ATPase 10 (VMA10); FUNCTIONS IN: hydrogen ion transporting ATP synthase activity, rotational mechanism; INVOLVED IN: ATP hydrolysis coupled proton transport; LOCATED IN: plasma membrane, proton-transporting two-sector ATPase complex, vacuole, plant-type vacuole; EXPRESSED IN: 24 plant structures; EXPRESSED DURING: 13 growth stages; CONTAINS InterPro DOMAIN/s: Vacuolar (H+)-ATPas…	3124.04	-0.655683	0.130861		3124.04	-0.599797	0.136439		3124.04	0.0558858	0.994364
gene_10859	LOC112022775	3.18986	3.16917	3.3632	3.29008	3.22519	3.24657	3.4192	3.70164	3.63936	3.31074	3.43474	AT3G09780.1	AT3G09780.1	AT3G09780	protein_coding	CRINKLY4 related 1	0	CRINKLY4 related 1 (CCR1); FUNCTIONS IN: protein serine/threonine kinase activity, receptor activity, protein kinase activity, kinase activity, ATP binding; INVOLVED IN: protein amino acid phosphorylation; EXPRESSED IN: 16 plant structures; EXPRESSED DURING: 7 growth stages; CONTAINS InterPro DOMAIN/s: TNFR/CD27/30/40/95 cysteine-rich region (InterPro:IPR001368), Protein kinase, ATP binding site …	11.0523	0.272228	0.810927		11.0523	1.22894	0.102175		11.0523	0.956713	NA
gene_10860	LOC112022778	9.65855	8.94993	9.71739	9.68064	8.75481	8.87187	8.75979	8.23327	8.46733	8.18999	9.09736	AT1G16670.1	AT1G16670.1	AT1G16670	protein_coding	Protein kinase superfamily protein	0	Protein kinase superfamily protein; FUNCTIONS IN: protein serine/threonine kinase activity, protein kinase activity, kinase activity, ATP binding; INVOLVED IN: protein amino acid phosphorylation; LOCATED IN: cellular_component unknown; EXPRESSED IN: 23 plant structures; EXPRESSED DURING: 13 growth stages; CONTAINS InterPro DOMAIN/s: Protein kinase, ATP binding site (InterPro:IPR017441), Protein k…	549.191	-0.912872	0.0402384		549.191	-1.22197	0.0014171	DE July/April	549.191	-0.309095	0.876627		2
gene_10861	LOC112022777	11.5425	11.2764	11.6478	11.4789	10.47	10.613	10.1722	10.1003	10.2953	9.91432	11.2393	AT3G09770.1	AT3G09770.1	AT3G09770	protein_coding	RING/U-box superfamily protein	0	RING/U-box superfamily protein; FUNCTIONS IN: zinc ion binding; INVOLVED IN: N-terminal protein myristoylation; LOCATED IN: plasma membrane; EXPRESSED IN: 23 plant structures; EXPRESSED DURING: 15 growth stages; CONTAINS InterPro DOMAIN/s: Zinc finger, RING-type (InterPro:IPR001841); BEST Arabidopsis thaliana protein match is: RING/U-box superfamily protein (TAIR:AT5G03200.1); Has 9681 Blast hits…	2033.07	-1.22611	0.0072191	DE June/April	2033.07	-1.14743	0.00658618	DE July/April	2033.07	0.078681	0.991045		2
gene_10863	LOC112022746	8.33972	7.21362	7.76043	8.70144	7.15485	7.26523	7.53128	7.09375	7.65773	8.02398	7.5677	AT3G53400.1	AT3G53400.1	AT3G53400	protein_coding	0	0	BEST Arabidopsis thaliana protein match is: conserved peptide upstream open reading frame 47 (TAIR:AT5G03190.1); Has 285 Blast hits to 285 proteins in 23 species: Archae - 0; Bacteria - 0; Metazoa - 1; Fungi - 0; Plants - 279; Viruses - 0; Other Eukaryotes - 5 (source: NCBI BLink).	228.216	-1.02812	0.0892438		228.216	-0.641752	0.301448		228.216	0.386364	0.889868
gene_10864	LOC112022711	10.1869	10.226	10.9715	10.3044	10.3544	10.015	10.2972	10.0199	10.3791	9.85292	9.90142	AT3G09760.1	AT3G09760.1	AT3G09760	protein_coding	RING/U-box superfamily protein	0	RING/U-box superfamily protein; FUNCTIONS IN: zinc ion binding; EXPRESSED IN: 23 plant structures; EXPRESSED DURING: 15 growth stages; CONTAINS InterPro DOMAIN/s: Zinc finger, C3HC4 RING-type (InterPro:IPR018957), Zinc finger, RING-CH-type (InterPro:IPR011016); BEST Arabidopsis thaliana protein match is: RING/U-box superfamily protein (TAIR:AT5G03180.2); Has 1083 Blast hits to 1078 proteins in 12…	1241.42	-0.287521	0.545497		1241.42	-0.500089	0.190407		1241.42	-0.212568	0.920948
gene_10865	LOC112022717	9.41461	9.48272	9.30367	9.36045	10.0333	9.58078	9.83002	10.3689	10.0232	10.0164	10.102	AT3G53390.1	AT3G53390.1	AT3G53390	protein_coding	Transducin/WD40 repeat-like superfamily protein	0	Transducin/WD40 repeat-like superfamily protein; CONTAINS InterPro DOMAIN/s: WD40 repeat 2 (InterPro:IPR019782), WD40 repeat-like-containing domain (InterPro:IPR011046), WD40-repeat-containing domain (InterPro:IPR017986), WD40/YVTN repeat-like-containing domain (InterPro:IPR015943), WD40 repeat (InterPro:IPR001680), WD40 repeat, subgroup (InterPro:IPR019781); BEST Arabidopsis thaliana protein mat…	915.305	0.556943	0.0226628		915.305	0.941048	2.52243e-06		915.305	0.384105	0.409722
gene_10866	LOC112022781	2.13842	2.14533	2.13916	3.4408	2.14887	2.15191	2.14941	2.14929	2.13871	2.49439	3.12315	AT3G53390.1	AT3G53390.1	AT3G53390	protein_coding	Transducin/WD40 repeat-like superfamily protein	0	Transducin/WD40 repeat-like superfamily protein; CONTAINS InterPro DOMAIN/s: WD40 repeat 2 (InterPro:IPR019782), WD40 repeat-like-containing domain (InterPro:IPR011046), WD40-repeat-containing domain (InterPro:IPR017986), WD40/YVTN repeat-like-containing domain (InterPro:IPR015943), WD40 repeat (InterPro:IPR001680), WD40 repeat, subgroup (InterPro:IPR019781); BEST Arabidopsis thaliana protein mat…	9.08574	-0.281193	NA		9.08574	-0.0658102	NA		9.08574	0.215383	NA
gene_10867	LOC112022782	5.03431	5.99425	5.66555	5.3293	4.8502	5.47203	4.96694	4.67882	4.57564	4.3248	4.8437	AT3G53390.1	AT3G53390.1	AT3G53390	protein_coding	Transducin/WD40 repeat-like superfamily protein	0	Transducin/WD40 repeat-like superfamily protein; CONTAINS InterPro DOMAIN/s: WD40 repeat 2 (InterPro:IPR019782), WD40 repeat-like-containing domain (InterPro:IPR011046), WD40-repeat-containing domain (InterPro:IPR017986), WD40/YVTN repeat-like-containing domain (InterPro:IPR015943), WD40 repeat (InterPro:IPR001680), WD40 repeat, subgroup (InterPro:IPR019781); BEST Arabidopsis thaliana protein mat…	41.2157	-0.787751	0.329564		41.2157	-1.99168	0.00151397	DE July/April	41.2157	-1.20393	0.338918		2
gene_10868	LOC112022716	5.6524	4.89377	5.54158	5.66477	5.6918	5.19685	5.5007	5.35362	5.47421	5.59038	5.13849	AT3G53390.1	AT3G53390.1	AT3G53390	protein_coding	Transducin/WD40 repeat-like superfamily protein	0	Transducin/WD40 repeat-like superfamily protein; CONTAINS InterPro DOMAIN/s: WD40 repeat 2 (InterPro:IPR019782), WD40 repeat-like-containing domain (InterPro:IPR011046), WD40-repeat-containing domain (InterPro:IPR017986), WD40/YVTN repeat-like-containing domain (InterPro:IPR015943), WD40 repeat (InterPro:IPR001680), WD40 repeat, subgroup (InterPro:IPR019781); BEST Arabidopsis thaliana protein mat…	45.0493	-0.00698641	0.995848		45.0493	-0.163352	0.859067		45.0493	-0.156366	0.980961
gene_10869	LOC112022774	4.93265	4.37817	4.71824	6.38857	4.60237	4.08131	4.85814	4.82775	4.5723	4.48728	5.96881	AT5G03730.2;AT5G04600.1	AT5G03730.2	AT5G03730	protein_coding	Protein kinase superfamily protein	Homologous to the RAF family of serine/threonine protein kinases. Negative regulator in the ethylene signal transduction pathway. Interacts with the putative ethylene receptors ETR1 and ERS. Constitutively expressed.	CONSTITUTIVE TRIPLE RESPONSE 1 (CTR1); CONTAINS InterPro DOMAIN/s: Protein kinase, ATP binding site (InterPro:IPR017441), Serine/threonine-protein kinase domain (InterPro:IPR002290), Serine-threonine/tyrosine-protein kinase (InterPro:IPR001245), Protein kinase-like domain (InterPro:IPR011009), Serine/threonine-protein kinase, active site (InterPro:IPR008271), Protein kinase, catalytic domain (Int…	44.9974	-1.11483	NA		44.9974	-0.349972	NA		44.9974	0.764857	NA
gene_10872	LOC112022770	2.42151	2.58915	2.32103	2.58246	2.26396	2.26502	2.26414	2.54745	2.28038	2.59394	2.35927	AT3G31430.1	AT3G31430.1	AT3G31430	protein_coding	0	0	unknown protein; FUNCTIONS IN: molecular_function unknown; INVOLVED IN: biological_process unknown; LOCATED IN: endomembrane system; BEST Arabidopsis thaliana protein match is: unknown protein (TAIR:AT5G18636.1); Has 295 Blast hits to 291 proteins in 12 species: Archae - 0; Bacteria - 0; Metazoa - 0; Fungi - 0; Plants - 295; Viruses - 0; Other Eukaryotes - 0 (source: NCBI BLink).	5.76578	-1.55071	0.0887361		5.76578	-0.151369	0.912598		5.76578	1.39935	NA
gene_10873	LOC112022752	10.2216	10.7314	10.4164	10.5039	11.0557	10.9543	10.8363	10.9289	10.9619	10.7476	11.302	AT3G04500.1	AT3G04500.1	AT3G04500	protein_coding	RNA-binding (RRM/RBD/RNP motifs) family protein	0	RNA-binding (RRM/RBD/RNP motifs) family protein; FUNCTIONS IN: RNA binding, nucleotide binding, nucleic acid binding; INVOLVED IN: biological_process unknown; EXPRESSED IN: 24 plant structures; EXPRESSED DURING: 15 growth stages; CONTAINS InterPro DOMAIN/s: RNA recognition motif, RNP-1 (InterPro:IPR000504), Nucleotide-binding, alpha-beta plait (InterPro:IPR012677), RNA recognition motif-related (…	1822.71	0.578081	0.0437752		1822.71	0.639772	0.0118826		1822.71	0.0616914	0.983618
gene_10874	LOC112022745	12.1423	12.4605	12.2964	12.3515	12.206	12.1762	12.0837	12.1104	12.3415	12.0456	12.118	AT1G71980.1	AT1G71980.1	AT1G71980	protein_coding	Protease-associated (PA) RING/U-box zinc finger family protein	0	Protease-associated (PA) RING/U-box zinc finger family protein; FUNCTIONS IN: peptidase activity, zinc ion binding; LOCATED IN: endomembrane system; EXPRESSED IN: 23 plant structures; EXPRESSED DURING: 15 growth stages; CONTAINS InterPro DOMAIN/s: Protease-associated PA (InterPro:IPR003137), Zinc finger, RING-type (InterPro:IPR001841), Zinc finger, C3HC4 RING-type (InterPro:IPR018957); BEST Arabi…	4771.95	-0.198365	0.36936		4771.95	-0.194787	0.333533		4771.95	0.00357812	0.999404
gene_10875	LOC112022750	11.315	11.7603	11.5016	11.1546	11.8863	11.7842	12.1559	11.8984	11.848	11.3878	11.6946	AT1G35620.1	AT1G35620.1	AT1G35620	protein_coding	PDI-like 5-2	Encodes a protein disulfide isomerase-like (PDIL) protein, a member of a multigene family within the thioredoxin (TRX) superfamily. Unlike several other PDI family members, transcript levels for this gene are not up-regulated in response to three different chemical inducers of ER stress (dithiothreitol, beta-mercaptoethanol, and tunicamycin). However, the level of transcripts for this gene is sli…	PDI-like 5-2 (PDIL5-2); FUNCTIONS IN: protein disulfide isomerase activity; INVOLVED IN: cell redox homeostasis; LOCATED IN: endoplasmic reticulum, plasma membrane, plant-type cell wall; EXPRESSED IN: 26 plant structures; EXPRESSED DURING: 13 growth stages; CONTAINS InterPro DOMAIN/s: Thioredoxin fold (InterPro:IPR012335), Thioredoxin-like subdomain (InterPro:IPR006662), Thioredoxin-like (InterPr…	3355.16	0.600041	0.0601371		3355.16	0.326346	0.328526		3355.16	-0.273695	0.805058
gene_10877	LOC112022772	10.0843	10.8209	10.1161	10.2244	10.3787	10.4313	10.7294	10.741	10.6684	10.6873	10.3952	AT1G71990.1	AT1G71990.1	AT1G71990	protein_coding	fucosyltransferase 13	This gene encodes a Lewis-type alpha 1,4-fucosyltransferase	fucosyltransferase 13 (FUT13); FUNCTIONS IN: transferase activity, transferring glycosyl groups, fucosyltransferase activity; INVOLVED IN: Lewis a epitope biosynthetic process; LOCATED IN: endomembrane system, membrane; EXPRESSED IN: 9 plant structures; EXPRESSED DURING: 6 growth stages; CONTAINS InterPro DOMAIN/s: Glycosyl transferase, family 10 (InterPro:IPR001503), Alpha-(1, 3)-fucosyltransfer…	1460.86	0.210606	0.640098		1460.86	0.341349	0.358015		1460.86	0.130743	0.960921
gene_10879	LOC112022753	10.6657	10.3307	10.6619	10.7828	10.6746	10.4414	10.7657	10.7804	10.6703	10.6232	10.4696	AT4G11270.2	AT4G11270.2	AT4G11270	protein_coding	Transducin/WD40 repeat-like superfamily protein	0	Transducin/WD40 repeat-like superfamily protein; FUNCTIONS IN: nucleotide binding; INVOLVED IN: biological_process unknown; LOCATED IN: cytosol; EXPRESSED IN: 25 plant structures; EXPRESSED DURING: 14 growth stages; CONTAINS InterPro DOMAIN/s: WD40 repeat 2 (InterPro:IPR019782), WD40 repeat-like-containing domain (InterPro:IPR011046), WD40 repeat, conserved site (InterPro:IPR019775), WD40-repeat-…	1589.59	0.0159477	0.970252		1589.59	0.0238414	0.948434		1589.59	0.00789372	0.998426
gene_10880	LOC112022762	5.10678	4.88878	5.07938	5.05549	4.98384	4.73434	4.81096	4.57259	4.6577	4.9198	4.86686	AT4G11260.1	AT4G11260.1	AT4G11260	protein_coding	phosphatase-related	Functions in plant disease resistance signaling, SCF(TIR1) mediated degradation of Aux/IAA proteins and HSP90 mediated degradation of R resistance proteins. AtSGT1a and AtSGT1b are functionally redundant in the resistance to pathogenes. AtSGT1b was more highly expressed than AtSGT1. The N-terminal TPR domain of AtSGT1a reduces the steady-state level of Arabidopsis SGT1 proteins whereas the same d…	SGT1B; FUNCTIONS IN: protein binding; INVOLVED IN: in 6 processes; LOCATED IN: SCF ubiquitin ligase complex; EXPRESSED IN: 23 plant structures; EXPRESSED DURING: 14 growth stages; CONTAINS InterPro DOMAIN/s: CS-like domain (InterPro:IPR007052), Tetratricopeptide-like helical (InterPro:IPR011990), SGS (InterPro:IPR007699), Tetratricopeptide repeat-containing (InterPro:IPR013026), HSP20-like chaper…	30.3063	-0.475566	0.443852		30.3063	-0.726008	0.157668		30.3063	-0.250442	0.939666
gene_10882	LOC112022718	11.0725	10.7146	11.1344	11.2095	11.0401	10.6786	10.9301	10.8524	10.888	10.8461	10.3329	AT5G41580.1	AT5G41580.1	AT5G41580	protein_coding	RING/U-box superfamily protein	0	RING/U-box superfamily protein; FUNCTIONS IN: zinc ion binding; EXPRESSED IN: 23 plant structures; EXPRESSED DURING: 13 growth stages; CONTAINS InterPro DOMAIN/s: Zinc finger, MIZ-type (InterPro:IPR004181); BEST Arabidopsis thaliana protein match is: zinc ion binding;zinc ion binding (TAIR:AT1G08910.1); Has 2409 Blast hits to 1813 proteins in 283 species: Archae - 4; Bacteria - 96; Metazoa - 1110…	1922.85	-0.188676	0.639554		1922.85	-0.362125	0.253029		1922.85	-0.173449	0.919952
gene_10884	LOC112022747	11.1249	11.3643	11.0091	11.1769	11.0127	10.9609	11.0025	11.0091	11.1931	11.0692	11.0191	AT4G11240.1;AT1G64040.1	AT4G11240.1	AT4G11240	protein_coding	Calcineurin-like metallo-phosphoesterase superfamily protein	encodes a type I serine/threonine protein phosphatase expressed in expressed in roots, rosettes and flowers.	TOPP7; CONTAINS InterPro DOMAIN/s: Metallophosphoesterase (InterPro:IPR004843), Serine/threonine-specific protein phosphatase/bis(5-nucleosyl)-tetraphosphatase (InterPro:IPR006186); BEST Arabidopsis thaliana protein match is: type one serine/threonine protein phosphatase 3 (TAIR:AT1G64040.1); Has 30201 Blast hits to 17322 proteins in 780 species: Archae - 12; Bacteria - 1396; Metazoa - 17338; Fun…	2183.99	-0.227376	0.25637		2183.99	-0.12393	0.555741		2183.99	0.103446	0.916145
gene_10885	LOC112022751	10.8962	10.7763	10.7023	10.833	10.4487	10.5361	10.4769	10.392	10.3207	10.5194	10.2608	AT1G64050.2	AT1G64050.2	AT1G64050	protein_coding	0	0	unknown protein; Has 524 Blast hits to 342 proteins in 101 species: Archae - 0; Bacteria - 106; Metazoa - 106; Fungi - 24; Plants - 25; Viruses - 0; Other Eukaryotes - 263 (source: NCBI BLink).	1532.98	-0.396843	0.0110479		1532.98	-0.536217	5.41854e-05		1532.98	-0.139374	0.814078
gene_10887	LOC112022708	1.35912	1.39286	1.40264	1.37893	1.36127	1.36192	1.50765	1.47301	1.44082	1.49391	1.6984	AT5G41590.1	AT5G41590.1	AT5G41590	protein_coding	Protein of unknown function (DUF567)	0	Protein of unknown function (DUF567); CONTAINS InterPro DOMAIN/s: Protein of unknown function DUF567 (InterPro:IPR007612); BEST Arabidopsis thaliana protein match is: Protein of unknown function (DUF567) (TAIR:AT2G38640.1); Has 1807 Blast hits to 1807 proteins in 277 species: Archae - 0; Bacteria - 0; Metazoa - 736; Fungi - 347; Plants - 385; Viruses - 0; Other Eukaryotes - 339 (source: NCBI BLin…	2.9659	0.455622	0.696893		2.9659	1.33321	0.154337		2.9659	0.87759	NA
gene_10888	LOC112022749	11.7895	10.6834	11.6614	11.6404	9.92718	10.4716	10.1369	9.73216	10.2105	10.2813	10.5764	AT5G57630.1	AT5G57630.1	AT5G57630	protein_coding	CBL-interacting protein kinase 21	CBL-interacting protein kinase	CBL-interacting protein kinase 21 (CIPK21); FUNCTIONS IN: protein serine/threonine kinase activity, protein kinase activity, kinase activity, ATP binding; INVOLVED IN: signal transduction, protein amino acid phosphorylation, N-terminal protein myristoylation; LOCATED IN: cellular_component unknown; EXPRESSED IN: 21 plant structures; EXPRESSED DURING: 13 growth stages; CONTAINS InterPro DOMAIN/s: …	1928.37	-1.52904	0.000245101	DE June/April	1928.37	-1.49559	8.38119e-05	DE July/April	1928.37	0.0334483	0.996789		4
gene_10889	LOC112022710	13.192	12.5765	13.2843	13.0935	13.3493	12.9934	13.1707	13.1779	13.069	12.9035	12.5122	AT1G64060.1	AT1G64060.1	AT1G64060	protein_coding	respiratory burst oxidase protein F	Interacts with AtrbohD gene to fine tune the spatial control of ROI production and hypersensitive response to cell in and around infection site.	respiratory burst oxidase protein F (RBOH F); FUNCTIONS IN: NAD(P)H oxidase activity; INVOLVED IN: in 10 processes; LOCATED IN: plasma membrane, integral to plasma membrane; EXPRESSED IN: 22 plant structures; EXPRESSED DURING: 13 growth stages; CONTAINS InterPro DOMAIN/s: Ferredoxin reductase-type FAD-binding domain (InterPro:IPR017927), Cytochrome b245, heavy chain (InterPro:IPR000778), EF-Hand …	8545.19	0.134689	0.787305		8545.19	-0.148826	0.743712		8545.19	-0.283516	0.83424
gene_10890	LOC112022765	5.841	7.11139	5.26114	6.57275	5.91271	6.42911	6.27137	5.4997	5.71356	6.83976	7.06976	AT2G46150.1	AT2G46150.1	AT2G46150	protein_coding	Late embryogenesis abundant (LEA) hydroxyproline-rich glycoprotein family	0	Late embryogenesis abundant (LEA) hydroxyproline-rich glycoprotein family; FUNCTIONS IN: molecular_function unknown; INVOLVED IN: biological_process unknown; LOCATED IN: plasma membrane; EXPRESSED IN: 15 plant structures; EXPRESSED DURING: 7 growth stages; CONTAINS InterPro DOMAIN/s: Late embryogenesis abundant protein, group 2 (InterPro:IPR004864); BEST Arabidopsis thaliana protein match is: Lat…	92.3537	-0.234368	0.845095		92.3537	0.0878532	0.94391		92.3537	0.322221	0.957068
gene_10891	LOC112022739	0.647218	0.604896	0.594899	0.692212	0.610714	0.615769	0.576077	0.645222	0.666254	0.575465	0.576748	AT2G46150.1	AT2G46150.1	AT2G46150	protein_coding	Late embryogenesis abundant (LEA) hydroxyproline-rich glycoprotein family	0	Late embryogenesis abundant (LEA) hydroxyproline-rich glycoprotein family; FUNCTIONS IN: molecular_function unknown; INVOLVED IN: biological_process unknown; LOCATED IN: plasma membrane; EXPRESSED IN: 15 plant structures; EXPRESSED DURING: 7 growth stages; CONTAINS InterPro DOMAIN/s: Late embryogenesis abundant protein, group 2 (InterPro:IPR004864); BEST Arabidopsis thaliana protein match is: Lat…	1.55999	-0.43918	NA		1.55999	-0.229137	NA		1.55999	0.210042	NA
gene_10892	LOC112022763	6.86092	7.3289	5.8779	6.97833	6.32798	6.54916	7.07302	6.36012	6.14847	6.48086	8.25833	AT2G46150.1	AT2G46150.1	AT2G46150	protein_coding	Late embryogenesis abundant (LEA) hydroxyproline-rich glycoprotein family	0	Late embryogenesis abundant (LEA) hydroxyproline-rich glycoprotein family; FUNCTIONS IN: molecular_function unknown; INVOLVED IN: biological_process unknown; LOCATED IN: plasma membrane; EXPRESSED IN: 15 plant structures; EXPRESSED DURING: 7 growth stages; CONTAINS InterPro DOMAIN/s: Late embryogenesis abundant protein, group 2 (InterPro:IPR004864); BEST Arabidopsis thaliana protein match is: Lat…	136.266	-0.194438	0.870388		136.266	0.372075	0.724786		136.266	0.566513	0.865996
gene_10893	LOC112022744	0.252676	0.2121	0.211523	0.23144	0.212438	0.212733	0.21249	0.212479	0.211482	0.295486	0.47868	AT2G46150.1	AT2G46150.1	AT2G46150	protein_coding	Late embryogenesis abundant (LEA) hydroxyproline-rich glycoprotein family	0	Late embryogenesis abundant (LEA) hydroxyproline-rich glycoprotein family; FUNCTIONS IN: molecular_function unknown; INVOLVED IN: biological_process unknown; LOCATED IN: plasma membrane; EXPRESSED IN: 15 plant structures; EXPRESSED DURING: 7 growth stages; CONTAINS InterPro DOMAIN/s: Late embryogenesis abundant protein, group 2 (InterPro:IPR004864); BEST Arabidopsis thaliana protein match is: Lat…	1.34217	-0.0439879	NA		1.34217	0.436325	NA		1.34217	0.480313	NA
gene_10894	LOC112022783	-1.68864	-1.66671	-1.67034	-1.68901	-1.68284	-1.68161	-1.68261	-1.68266	-1.68842	-1.6856	-1.66236	AT2G46150.1	AT2G46150.1	AT2G46150	protein_coding	Late embryogenesis abundant (LEA) hydroxyproline-rich glycoprotein family	0	Late embryogenesis abundant (LEA) hydroxyproline-rich glycoprotein family; FUNCTIONS IN: molecular_function unknown; INVOLVED IN: biological_process unknown; LOCATED IN: plasma membrane; EXPRESSED IN: 15 plant structures; EXPRESSED DURING: 7 growth stages; CONTAINS InterPro DOMAIN/s: Late embryogenesis abundant protein, group 2 (InterPro:IPR004864); BEST Arabidopsis thaliana protein match is: Lat…	0.309784	-0.0605728	NA		0.309784	-0.0214122	NA		0.309784	0.0391606	NA
gene_10895	LOC112022773	3.54838	5.22063	3.55471	3.54393	5.85424	5.98981	6.30751	3.63527	6.14562	4.9132	3.6837	AT2G02240.1	AT2G02240.1	AT2G02240	protein_coding	F-box family protein	0	maternal effect embryo arrest 66 (MEE66); CONTAINS InterPro DOMAIN/s: F-box domain, cyclin-like (InterPro:IPR001810), F-box domain, Skp2-like (InterPro:IPR022364); BEST Arabidopsis thaliana protein match is: phloem protein 2-B2 (TAIR:AT2G02250.1); Has 35333 Blast hits to 34131 proteins in 2444 species: Archae - 798; Bacteria - 22429; Metazoa - 974; Fungi - 991; Plants - 531; Viruses - 0; Other Eu…	57.6201	0.515922	0.527401		57.6201	0.196992	0.852288		57.6201	-0.31893	0.936696
gene_10896	LOC112022760	5.98409	2.67385	2.24414	2.21654	6.45358	2.45783	2.42295	6.27383	2.23452	2.32262	2.51027	AT2G02240.1	AT2G02240.1	AT2G02240	protein_coding	F-box family protein	0	maternal effect embryo arrest 66 (MEE66); CONTAINS InterPro DOMAIN/s: F-box domain, cyclin-like (InterPro:IPR001810), F-box domain, Skp2-like (InterPro:IPR022364); BEST Arabidopsis thaliana protein match is: phloem protein 2-B2 (TAIR:AT2G02250.1); Has 35333 Blast hits to 34131 proteins in 2444 species: Archae - 798; Bacteria - 22429; Metazoa - 974; Fungi - 991; Plants - 531; Viruses - 0; Other Eu…	91.3392	0.162428	NA		91.3392	0.0655893	NA		91.3392	-0.096839	NA
gene_10897	LOC112022759	9.39319	2.54367	2.54527	2.62949	7.57473	2.67055	2.62537	6.99776	2.38147	2.49559	2.7386	AT1G26340.1	AT1G26340.1	AT1G26340	protein_coding	cytochrome B5 isoform A	encodes a member of the cytochromes b5 family of proteins that localizes to the outer envelope of the chloroplast. The C-terminal portion of the protein appears to be capable of inserting into a plant microsomal membrane in vitro.	cytochrome B5 isoform A (CB5-A); CONTAINS InterPro DOMAIN/s: Cytochrome b5, heme-binding site (InterPro:IPR018506), Cytochrome b5 (InterPro:IPR001199); BEST Arabidopsis thaliana protein match is: cytochrome B5 isoform B (TAIR:AT2G32720.1); Has 4207 Blast hits to 4178 proteins in 465 species: Archae - 2; Bacteria - 26; Metazoa - 1058; Fungi - 1672; Plants - 799; Viruses - 3; Other Eukaryotes - 647…	103.259	-0.115321	NA		103.259	-0.206471	NA		103.259	-0.0911504	NA
gene_10898	LOC112022756	8.11498	7.37336	8.15789	7.78799	7.92836	7.33449	7.54065	7.72654	7.36551	8.26405	7.00786	AT2G22610.3	AT2G22610.3	AT2G22610	protein_coding	Di-glucose binding protein with Kinesin motor domain	0	Di-glucose binding protein with Kinesin motor domain; FUNCTIONS IN: microtubule motor activity, ATP binding; INVOLVED IN: microtubule-based movement; EXPRESSED IN: 20 plant structures; EXPRESSED DURING: 10 growth stages; CONTAINS InterPro DOMAIN/s: Kinesin, motor region, conserved site (InterPro:IPR019821), Malectin/receptor-like protein kinase (InterPro:IPR021720), Kinesin, motor domain (InterPr…	220.507	-0.350335	0.630295		220.507	-0.273689	0.704939		220.507	0.0766461	0.994364
gene_10899	LOC112022761	6.39255	5.93397	6.31112	6.4508	6.36387	5.62102	6.28191	6.32439	6.33778	6.20185	5.75004	AT2G22610.3;AT3G15200.1	AT2G22610.3	AT2G22610	protein_coding	Di-glucose binding protein with Kinesin motor domain	0	Di-glucose binding protein with Kinesin motor domain; FUNCTIONS IN: microtubule motor activity, ATP binding; INVOLVED IN: microtubule-based movement; EXPRESSED IN: 20 plant structures; EXPRESSED DURING: 10 growth stages; CONTAINS InterPro DOMAIN/s: Kinesin, motor region, conserved site (InterPro:IPR019821), Malectin/receptor-like protein kinase (InterPro:IPR021720), Kinesin, motor domain (InterPr…	75.5182	-0.254333	0.740704		75.5182	-0.184363	0.807965		75.5182	0.0699693	0.994951
gene_109	LOC112023216	9.15016	9.59681	9.16753	9.40419	9.20559	9.52035	9.56885	8.56956	9.20121	9.08075	9.91762	AT1G53400.1	AT1G53400.1	AT1G53400	protein_coding	Ubiquitin domain-containing protein	0	Ubiquitin domain-containing protein; INVOLVED IN: N-terminal protein myristoylation; LOCATED IN: cellular_component unknown; EXPRESSED IN: 24 plant structures; EXPRESSED DURING: 15 growth stages; BEST Arabidopsis thaliana protein match is: Ubiquitin domain-containing protein (TAIR:AT5G45740.1); Has 319 Blast hits to 318 proteins in 112 species: Archae - 0; Bacteria - 0; Metazoa - 144; Fungi - 63;…	660.957	0.117145	0.869294		660.957	-0.0632295	0.928145		660.957	-0.180375	0.960682
gene_10901	LOC112022771	1.982	1.98603	1.98243	2.06014	1.98811	2.84964	2.65539	1.98836	1.98217	1.98477	2.28221	AT5G33340.1	AT5G33340.1	AT5G33340	protein_coding	Eukaryotic aspartyl protease family protein	Encodes a protein with aspartic protease activity (also known as aspartate-type endopeptidase activity). Overexpression of the gene was shown to lead to salicylic acid (SA)-mediated disease resistance upon exposure to the pathogen Pseudomonas syringae. Moreover, overexpression of this gene led to the upregulation of two pathogenesis-related genes PR1 and PR2. This upregulation was no longer obser…	CONSTITUTIVE DISEASE RESISTANCE 1 (CDR1); CONTAINS InterPro DOMAIN/s: Peptidase aspartic (InterPro:IPR021109), Peptidase aspartic, catalytic (InterPro:IPR009007), Peptidase A1 (InterPro:IPR001461), Peptidase aspartic, active site (InterPro:IPR001969); BEST Arabidopsis thaliana protein match is: Eukaryotic aspartyl protease family protein (TAIR:AT1G64830.1); Has 3792 Blast hits to 3768 proteins in…	6.38014	0.784201	0.298448		6.38014	0.123825	0.90926		6.38014	-0.660376	NA
gene_10902	LOC112022758	5.68268	4.07225	6.07995	4.24851	5.64673	5.95955	4.23234	5.09961	4.63691	5.97257	5.43176	AT5G33340.1	AT5G33340.1	AT5G33340	protein_coding	Eukaryotic aspartyl protease family protein	Encodes a protein with aspartic protease activity (also known as aspartate-type endopeptidase activity). Overexpression of the gene was shown to lead to salicylic acid (SA)-mediated disease resistance upon exposure to the pathogen Pseudomonas syringae. Moreover, overexpression of this gene led to the upregulation of two pathogenesis-related genes PR1 and PR2. This upregulation was no longer obser…	CONSTITUTIVE DISEASE RESISTANCE 1 (CDR1); CONTAINS InterPro DOMAIN/s: Peptidase aspartic (InterPro:IPR021109), Peptidase aspartic, catalytic (InterPro:IPR009007), Peptidase A1 (InterPro:IPR001461), Peptidase aspartic, active site (InterPro:IPR001969); BEST Arabidopsis thaliana protein match is: Eukaryotic aspartyl protease family protein (TAIR:AT1G64830.1); Has 3792 Blast hits to 3768 proteins in…	51.776	0.123339	0.931586		51.776	0.026138	0.985732		51.776	-0.0972008	0.995913
gene_10904	LOC112022768	0.728788	0.691969	0.711441	0.727194	0.727593	0.732753	0.692419	0.885483	0.691257	0.718065	0.825451	AT3G13080.1;AT3G13080.2	AT3G13080.1	AT3G13080	protein_coding	multidrug resistance-associated protein 3	encodes an ATP-dependent MRP-like ABC transporter able to transport glutathione-conjugates as well as chlorophyll catabolites. The expression of this gene is upregulated by herbicide safeners such as benoxacor and fenclorim.	multidrug resistance-associated protein 3 (MRP3); FUNCTIONS IN: chlorophyll catabolite transmembrane transporter activity, ATPase activity, coupled to transmembrane movement of substances, glutathione S-conjugate-exporting ATPase activity; INVOLVED IN: transport, transmembrane transport; LOCATED IN: apoplast, vacuolar membrane, plasma membrane, plant-type vacuole; EXPRESSED IN: 6 plant structures…	1.76939	0.100182	NA		1.76939	0.784408	NA		1.76939	0.684225	NA
gene_10905	LOC112022766	13.4779	12.8876	13.6201	13.5551	13.9343	13.9209	13.8397	13.4482	13.6121	13.7036	13.8566	AT1G55860.1	AT1G55860.1	AT1G55860	protein_coding	ubiquitin-protein ligase 1	encodes a ubiquitin-protein ligase containing a HECT domain. There are six other HECT-domain UPLs in Arabidopsis.	ubiquitin-protein ligase 1 (UPL1); FUNCTIONS IN: ubiquitin-protein ligase activity; INVOLVED IN: protein ubiquitination, ubiquitin-dependent protein catabolic process; LOCATED IN: cytosol, mitochondrion, ubiquitin ligase complex, membrane; EXPRESSED IN: guard cell, cultured cell, trichome, leaf; CONTAINS InterPro DOMAIN/s: Ubiquitin-associated/translation elongation factor EF1B, N-terminal (Inter…	12949.7	0.57578	0.062515		12949.7	0.297171	0.36538		12949.7	-0.278609	0.780297
gene_10906	LOC112022754	5.95874	4.40672	6.05534	5.67077	4.14033	4.52374	4.14859	4.1999	4.13644	5.29145	4.02987	AT4G24450.3	AT4G24450.3	AT4G24450	protein_coding	phosphoglucan, water dikinase	0	phosphoglucan, water dikinase (PWD); FUNCTIONS IN: kinase activity, ATP binding; INVOLVED IN: phosphorylation; LOCATED IN: chloroplast envelope; EXPRESSED IN: 22 plant structures; EXPRESSED DURING: 14 growth stages; CONTAINS InterPro DOMAIN/s: Pyruvate phosphate dikinase, PEP/pyruvate-binding (InterPro:IPR002192); BEST Arabidopsis thaliana protein match is: Pyruvate phosphate dikinase, PEP/pyruva…	44.4398	-2.04316	0.0141145		44.4398	-1.61284	0.0547849		44.4398	0.430319	0.934229
gene_10907	LOC112022816	3.51955	3.51134	3.7016	3.51307	3.96793	3.89913	3.74499	4.21226	3.74095	3.49428	4.10523	AT4G24450.3	AT4G24450.3	AT4G24450	protein_coding	phosphoglucan, water dikinase	0	phosphoglucan, water dikinase (PWD); FUNCTIONS IN: kinase activity, ATP binding; INVOLVED IN: phosphorylation; LOCATED IN: chloroplast envelope; EXPRESSED IN: 22 plant structures; EXPRESSED DURING: 14 growth stages; CONTAINS InterPro DOMAIN/s: Pyruvate phosphate dikinase, PEP/pyruvate-binding (InterPro:IPR002192); BEST Arabidopsis thaliana protein match is: Pyruvate phosphate dikinase, PEP/pyruva…	15.2626	1.16858	0.17664		15.2626	1.3489	0.0880391		15.2626	0.180314	NA
gene_10908	LOC112022787	10.8056	11.3547	10.7706	10.94	10.5459	10.8753	10.8598	10.7291	10.678	10.8646	10.5697	AT3G51370.3	AT3G51370.3	AT3G51370	protein_coding	Protein phosphatase 2C family protein	0	Protein phosphatase 2C family protein; FUNCTIONS IN: protein serine/threonine phosphatase activity, catalytic activity; INVOLVED IN: protein amino acid dephosphorylation; LOCATED IN: plasma membrane; EXPRESSED IN: 22 plant structures; EXPRESSED DURING: 13 growth stages; CONTAINS InterPro DOMAIN/s: Protein phosphatase 2C, manganese/magnesium aspartate binding site (InterPro:IPR000222), Protein pho…	1835.23	-0.270528	0.434005		1835.23	-0.337791	0.256994		1835.23	-0.0672632	0.982044
gene_10909	LOC112022812	9.71372	10.5484	9.52681	9.47354	9.56009	9.0048	9.75865	10.1763	9.5339	9.82284	10.69	AT3G12587.1	AT3G12587.1	AT3G12587	protein_coding	Oligosaccaryltransferase	0	Oligosaccaryltransferase; FUNCTIONS IN: molecular_function unknown; INVOLVED IN: biological_process unknown; LOCATED IN: endomembrane system; CONTAINS InterPro DOMAIN/s: Oligosaccaryltransferase (InterPro:IPR018943); BEST Arabidopsis thaliana protein match is: Oligosaccaryltransferase (TAIR:AT5G02502.1); Has 30201 Blast hits to 17322 proteins in 780 species: Archae - 12; Bacteria - 1396; Metazoa …	973.616	-0.478996	0.464697		973.616	0.268861	0.699607		973.616	0.747858	0.506598
gene_10910	LOC112022785	8.1553	7.91158	8.1562	8.05804	7.36046	7.50101	7.92764	8.02916	7.91506	7.91391	7.16356	AT1G77500.1	AT1G77500.1	AT1G77500	protein_coding	Protein of unknown function (DUF630 and DUF632)	0	Protein of unknown function (DUF630 and DUF632); INVOLVED IN: N-terminal protein myristoylation; EXPRESSED IN: 20 plant structures; EXPRESSED DURING: 11 growth stages; CONTAINS InterPro DOMAIN/s: Protein of unknown function DUF630 (InterPro:IPR006868), Protein of unknown function DUF632 (InterPro:IPR006867); BEST Arabidopsis thaliana protein match is: Protein of unknown function (DUF630 and DUF63…	236.408	-0.611881	0.184126		236.408	-0.364364	0.44315		236.408	0.247517	0.915828
gene_10911	LOC112022810	-1.27799	-1.30322	-1.26234	-1.30526	-1.30161	-1.3004	-1.30139	-1.30144	-1.30524	-1.30433	-1.29894	AT2G28930.2	AT2G28930.2	AT2G28930	protein_coding	protein kinase 1B	0	protein kinase 1B (PK1B); FUNCTIONS IN: protein serine/threonine kinase activity, protein kinase activity, kinase activity, ATP binding; INVOLVED IN: protein amino acid phosphorylation, N-terminal protein myristoylation; LOCATED IN: plasma membrane; EXPRESSED IN: 22 plant structures; EXPRESSED DURING: 13 growth stages; CONTAINS InterPro DOMAIN/s: Protein kinase, ATP binding site (InterPro:IPR0174…	0.305016	-0.243459	NA		0.305016	-0.293697	NA		0.305016	0	NA
gene_10912	LOC112022805	10.1601	10.5117	10.3693	10.6033	10.7137	10.3936	10.3124	9.89077	10.1736	10.1914	10.926	AT2G17730.1	AT2G17730.1	AT2G17730	protein_coding	NEP-interacting protein 2	Intrinsic thylakoid membrane protein that fixes RPOTmp on the stromal side of the thylakoid membrane.	NEP-interacting protein 2 (NIP2); CONTAINS InterPro DOMAIN/s: Zinc finger, RING-type (InterPro:IPR001841); BEST Arabidopsis thaliana protein match is: RING/U-box superfamily protein (TAIR:AT4G35840.1); Has 9242 Blast hits to 9216 proteins in 266 species: Archae - 0; Bacteria - 2; Metazoa - 2260; Fungi - 688; Plants - 5081; Viruses - 18; Other Eukaryotes - 1193 (source: NCBI BLink).	1377.14	0.0753294	0.908043		1377.14	-0.0746827	0.897905		1377.14	-0.150012	0.962363
gene_10913	LOC112022786	13.2407	13.2274	13.0667	13.1423	13.7317	13.5439	13.6472	13.8006	13.476	13.4883	13.5886	AT4G35830.1	AT4G35830.1	AT4G35830	protein_coding	aconitase 1	Encodes an aconitase that can catalyze the conversion of citrate to isocitrate through a cis-aconitate intermediate, indicating that it may participate in the TCA cycle and other primary metabolic pathways. The protein is believed to accumulate in the mitochondria and the cytosol. It affects CSD2 (At2g28190 - a superoxide dismutase) transcript levels and may play a role in the response to oxidati…	aconitase 1 (ACO1); FUNCTIONS IN: aconitate hydratase activity, copper ion binding, mRNA 5'-UTR binding; INVOLVED IN: response to salt stress, isocitrate metabolic process, citrate metabolic process; LOCATED IN: cytosol, mitochondrion, apoplast, plasma membrane, vacuole; EXPRESSED IN: 27 plant structures; EXPRESSED DURING: 16 growth stages; CONTAINS InterPro DOMAIN/s: Aconitase family, 4Fe-4S clu…	11408.7	0.577663	0.00069435		11408.7	0.519939	0.000873049		11408.7	-0.0577241	0.970646
gene_10914	LOC112022801	10.3011	10.7013	10.5326	10.5492	10.4449	10.4723	10.4917	10.7532	10.7676	10.6119	10.5046	AT5G66060.1	AT5G66060.1	AT5G66060	protein_coding	2-oxoglutarate (2OG) and Fe(II)-dependent oxygenase superfamily protein	0	2-oxoglutarate (2OG) and Fe(II)-dependent oxygenase superfamily protein; FUNCTIONS IN: oxidoreductase activity, acting on paired donors, with incorporation or reduction of molecular oxygen, 2-oxoglutarate as one donor, and incorporation of one atom each of oxygen into both donors, oxidoreductase activity, oxidoreductase activity, acting on paired donors, with incorporation or reduction of molecul…	1516.87	-0.073417	0.807334		1516.87	0.170241	0.460877		1516.87	0.243658	0.632933
gene_10915	LOC112022804	8.80457	8.65686	8.69262	8.74627	8.51725	8.538	8.37904	8.38146	8.30865	8.46596	8.34238	AT2G40190.1	AT2G40190.1	AT2G40190	protein_coding	UDP-Glycosyltransferase superfamily protein	Encodes a putative alpha-1,2-mannosyltransferase in N-linked glycoprotein (homologous to yeast ALG11). Plays vital roles in cell-wall biosynthesis and abiotic stress response. Located in endoplasmic reticulum membrane.	LEAF WILTING 3 (LEW3); CONTAINS InterPro DOMAIN/s: Glycosyl transferase, group 1 (InterPro:IPR001296); BEST Arabidopsis thaliana protein match is: UDP-Glycosyltransferase superfamily protein (TAIR:AT1G78800.1); Has 35333 Blast hits to 34131 proteins in 2444 species: Archae - 798; Bacteria - 22429; Metazoa - 974; Fungi - 991; Plants - 531; Viruses - 0; Other Eukaryotes - 9610 (source: NCBI BLink).	373.9	-0.334859	0.0598035		373.9	-0.476904	0.00126528		373.9	-0.142045	0.839876
gene_10916	LOC112022809	10.0007	10.4734	9.9747	10.2397	9.3263	9.46295	9.41796	8.98153	9.70173	9.29385	10.3045	AT2G17710.1	AT2G17710.1	AT2G17710	protein_coding	0	0	unknown protein; Has 39 Blast hits to 39 proteins in 14 species: Archae - 0; Bacteria - 0; Metazoa - 0; Fungi - 0; Plants - 39; Viruses - 0; Other Eukaryotes - 0 (source: NCBI BLink).	927.99	-0.933162	0.0474648		927.99	-0.61257	0.193193		927.99	0.320592	0.87941
gene_10917	LOC112022811	8.5703	8.8065	8.81367	9.1013	9.93185	9.64888	9.55731	9.27407	9.39305	9.27957	10.4414	AT2G17705.1	AT2G17705.1	AT2G17705	protein_coding	0	0	unknown protein; FUNCTIONS IN: molecular_function unknown; INVOLVED IN: biological_process unknown; LOCATED IN: plasma membrane; EXPRESSED IN: cultured cell; BEST Arabidopsis thaliana protein match is: unknown protein (TAIR:AT4G08330.1); Has 135 Blast hits to 135 proteins in 32 species: Archae - 5; Bacteria - 29; Metazoa - 0; Fungi - 0; Plants - 91; Viruses - 0; Other Eukaryotes - 10 (source: NCB…	725.427	1.06539	0.026547		725.427	1.05732	0.0160012		725.427	-0.0080616	0.999404
gene_10918	LOC112022802	9.791	9.65107	9.80291	9.68738	10.4169	10.207	10.1536	10.1486	10.5324	10.1496	10.1652	AT5G60040.1	AT5G60040.1	AT5G60040	protein_coding	nuclear RNA polymerase C1	Encodes a subunit of RNA polymerase III (aka RNA polymerase C).	nuclear RNA polymerase C1 (NRPC1); FUNCTIONS IN: DNA-directed RNA polymerase activity, ribonucleoside binding, DNA binding, zinc ion binding; INVOLVED IN: transcription; LOCATED IN: nucleus; EXPRESSED IN: 21 plant structures; EXPRESSED DURING: 13 growth stages; CONTAINS InterPro DOMAIN/s: RNA polymerase, N-terminal (InterPro:IPR006592), RNA polymerase, alpha subunit (InterPro:IPR000722), RNA poly…	1101.62	0.666739	0.00206936		1101.62	0.664427	0.000641358		1101.62	-0.00231192	0.999404
gene_10919	LOC112022796	12.5016	12.608	12.7895	12.7547	13.4356	13.6624	13.4619	12.7889	12.3762	13.1618	12.9556	AT4G35790.2	AT4G35790.2	AT4G35790	protein_coding	phospholipase D delta	Encodes a protein with phospholipase D activity. Involved in phospolipase metabolism. Mutants are affected in hydrogen peroxide mediated cell death.	phospholipase D delta (PLDDELTA); FUNCTIONS IN: phospholipase D activity; INVOLVED IN: response to water deprivation, response to cold, hyperosmotic salinity response, phosphatidic acid metabolic process, programmed cell death; LOCATED IN: microtubule cytoskeleton, plasma membrane, vacuole, membrane; EXPRESSED IN: 31 plant structures; EXPRESSED DURING: 15 growth stages; CONTAINS InterPro DOMAIN/s…	8417.67	1.0204	0.000242339	DE June/April	8417.67	0.223554	0.525808		8417.67	-0.796845	0.0402502		3
gene_10921	LOC112022797	1.47388	1.43243	1.43096	1.63442	1.47352	1.43404	1.85093	1.4334	1.69658	1.46209	1.43507	AT4G35790.2	AT4G35790.2	AT4G35790	protein_coding	phospholipase D delta	Encodes a protein with phospholipase D activity. Involved in phospolipase metabolism. Mutants are affected in hydrogen peroxide mediated cell death.	phospholipase D delta (PLDDELTA); FUNCTIONS IN: phospholipase D activity; INVOLVED IN: response to water deprivation, response to cold, hyperosmotic salinity response, phosphatidic acid metabolic process, programmed cell death; LOCATED IN: microtubule cytoskeleton, plasma membrane, vacuole, membrane; EXPRESSED IN: 31 plant structures; EXPRESSED DURING: 15 growth stages; CONTAINS InterPro DOMAIN/s…	3.28229	0.345391	NA		3.28229	0.0723064	NA		3.28229	-0.273085	NA
gene_10924	LOC112022806	10.2095	10.3625	10.1084	10.0507	10.1818	10.0043	10.0836	10.5026	10.1024	10.2066	10.6337	AT5G52020.1;AT4G35785.2	AT5G52020.1	AT5G52020	protein_coding	Integrase-type DNA-binding superfamily protein	encodes a member of the DREB subfamily A-4 of ERF/AP2 transcription factor family. The protein contains one AP2 domain. There are 17 members in this subfamily including TINY.	Integrase-type DNA-binding superfamily protein; FUNCTIONS IN: DNA binding, transcription activator activity, sequence-specific DNA binding transcription factor activity; INVOLVED IN: defense response to fungus; LOCATED IN: chloroplast; EXPRESSED IN: root, flower; EXPRESSED DURING: petal differentiation and expansion stage; CONTAINS InterPro DOMAIN/s: DNA-binding, integrase-type (InterPro:IPR01617…	1211.34	-0.119151	0.748657		1211.34	0.237128	0.417919		1211.34	0.356279	0.533001
gene_10925	LOC112022803	7.7965	7.6512	7.69615	7.80584	8.48695	7.91295	8.13622	7.97516	7.96341	7.87083	8.1584	AT5G66055.1	AT5G66055.1	AT5G66055	protein_coding	ankyrin repeat protein	A locus involved in embryogenesis. Mutations in this locus result in embryo lethality.	ankyrin repeat protein (AKRP); INVOLVED IN: embryo development ending in seed dormancy; LOCATED IN: chloroplast; EXPRESSED IN: 23 plant structures; EXPRESSED DURING: 14 growth stages; CONTAINS InterPro DOMAIN/s: Ankyrin repeat-containing domain (InterPro:IPR020683), Ankyrin repeat (InterPro:IPR002110); BEST Arabidopsis thaliana protein match is: Ankyrin repeat family protein (TAIR:AT5G40160.1); H…	253.511	0.644587	0.0271463		253.511	0.356631	0.236205		253.511	-0.287957	0.751469
gene_10926	LOC112022800	8.47375	7.87923	7.85722	8.11994	8.28964	8.04516	8.11758	7.746	8.10296	7.99884	8.29639	AT5G66050.1	AT5G66050.1	AT5G66050	protein_coding	Wound-responsive family protein	0	Wound-responsive family protein; FUNCTIONS IN: DNA binding, nuclease activity; INVOLVED IN: nucleotide-excision repair; LOCATED IN: chloroplast; EXPRESSED IN: 24 plant structures; EXPRESSED DURING: 15 growth stages; CONTAINS InterPro DOMAIN/s: Protein of unknown function DUF151 (InterPro:IPR003729), UvrB/UvrC protein (InterPro:IPR001943); BEST Arabidopsis thaliana protein match is: Wound-responsi…	276.448	0.0575228	0.923034		276.448	-0.0836499	0.87466		276.448	-0.141173	0.960921
gene_10929	LOC112022815	3.54908	3.12059	3.3905	3.24788	3.20359	3.11629	3.327	3.29746	3.42	3.37406	3.13189	AT5G66050.1	AT5G66050.1	AT5G66050	protein_coding	Wound-responsive family protein	0	Wound-responsive family protein; FUNCTIONS IN: DNA binding, nuclease activity; INVOLVED IN: nucleotide-excision repair; LOCATED IN: chloroplast; EXPRESSED IN: 24 plant structures; EXPRESSED DURING: 15 growth stages; CONTAINS InterPro DOMAIN/s: Protein of unknown function DUF151 (InterPro:IPR003729), UvrB/UvrC protein (InterPro:IPR001943); BEST Arabidopsis thaliana protein match is: Wound-responsi…	10.2255	-0.564194	0.590415		10.2255	-0.122193	0.920472		10.2255	0.442	NA
gene_10932	LOC112022807	5.33578	4.48869	5.36883	5.39455	4.51511	4.75712	5.03174	4.58719	4.8552	4.83636	5.0071	AT4G29090.1	AT4G29090.1	AT4G29090	protein_coding	Ribonuclease H-like superfamily protein	0	Ribonuclease H-like superfamily protein; FUNCTIONS IN: RNA binding, RNA-directed DNA polymerase activity, nucleic acid binding; INVOLVED IN: RNA-dependent DNA replication; LOCATED IN: endomembrane system; CONTAINS InterPro DOMAIN/s: Polynucleotidyl transferase, ribonuclease H fold (InterPro:IPR012337), RNA-directed DNA polymerase (reverse transcriptase), related (InterPro:IPR015706); BEST Arabido…	33.6587	-0.885486	0.277007		33.6587	-0.809128	0.296737		33.6587	0.0763576	0.995913
gene_10933	LOC112022813	7.75593	8.37381	7.41547	7.91274	7.7978	8.37495	7.95522	8.31337	7.71176	8.05787	7.78296	AT1G62710.1	AT1G62710.1	AT1G62710	protein_coding	beta vacuolar processing enzyme	Encodes a vacuolar processing enzyme belonging to a novel group of cysteine proteases that is expressed specifically in seeds and is essential for the proper processing of storage proteins.	beta vacuolar processing enzyme (BETA-VPE); FUNCTIONS IN: cysteine-type endopeptidase activity; INVOLVED IN: proteolysis, response to salt stress, vacuolar protein processing; LOCATED IN: endomembrane system; EXPRESSED IN: 23 plant structures; EXPRESSED DURING: 13 growth stages; CONTAINS InterPro DOMAIN/s: Peptidase C13, legumain (InterPro:IPR001096); BEST Arabidopsis thaliana protein match is: g…	256.825	0.200093	0.763536		256.825	0.0998978	0.883082		256.825	-0.100195	0.983812
gene_10936	LOC112022833	-1.9453	-1.94367	-1.93814	-1.9385	-1.94303	-1.94255	-1.94294	-1.94296	-1.94521	-1.94411	-1.94197	AT3G42170.2	AT3G42170.2	AT3G42170	protein_coding	BED zinc finger ;hAT family dimerisation domain	transposase-like gene with conserved domains from the family of hAT transposases that includes hobo from Drosophila melanogaster, Activator (Ac) from maize, and Tam3 from snapdragon but lacks several amino acids known to be essential for Ac transposition5. The DAYSLEEPER gene lacks 8 bp duplications and TIRs (a common feature of transcriptionally silent hAT transposases), however, DAYSLEEPER expr…	BED zinc finger ;hAT family dimerisation domain; CONTAINS InterPro DOMAIN/s: HAT dimerisation (InterPro:IPR008906), Zinc finger, BED-type predicted (InterPro:IPR003656); BEST Arabidopsis thaliana protein match is: BED zinc finger ;hAT family dimerisation domain (TAIR:AT1G18560.1); Has 1233 Blast hits to 1128 proteins in 97 species: Archae - 0; Bacteria - 4; Metazoa - 232; Fungi - 219; Plants - 75…	0.118741	-0.0665726	NA		0.118741	-0.104269	NA		0.118741	0	NA
gene_10937	LOC112022834	4.85268	4.95813	5.50416	4.58575	4.29867	4.79455	4.34269	4.18719	4.43668	5.03637	4.26106	AT3G11470.1	AT3G11470.1	AT3G11470	protein_coding	4'-phosphopantetheinyl transferase superfamily	0	4'-phosphopantetheinyl transferase superfamily; FUNCTIONS IN: holo-[acyl-carrier-protein] synthase activity, magnesium ion binding, transferase activity; INVOLVED IN: metabolic process, macromolecule biosynthetic process; CONTAINS InterPro DOMAIN/s: 4&apos;-phosphopantetheinyl transferase (InterPro:IPR008278); BEST Arabidopsis thaliana protein match is: 4'-phosphopantetheinyl transferase superfam…	30.0214	-1.04967	0.237061		30.0214	-0.977313	0.25282		30.0214	0.0723561	0.996789
gene_10938	LOC112022830	7.52035	7.81745	8.21876	7.79743	7.95854	8.20352	7.26406	7.97408	8.14221	7.7142	7.90596	AT2G32850.2	AT2G32850.2	AT2G32850	protein_coding	Protein kinase superfamily protein	0	Protein kinase superfamily protein; FUNCTIONS IN: protein serine/threonine kinase activity, protein kinase activity, ATP binding; INVOLVED IN: protein amino acid phosphorylation; LOCATED IN: cellular_component unknown; EXPRESSED IN: 22 plant structures; EXPRESSED DURING: 13 growth stages; CONTAINS InterPro DOMAIN/s: Protein kinase, catalytic domain (InterPro:IPR000719), Serine/threonine-protein k…	240.88	0.0100874	0.991022		240.88	0.105331	0.872977		240.88	0.0952437	0.983812
gene_10939	LOC112022821	-0.918017	-0.917743	-0.89662	-0.843396	-0.91539	-0.913093	-0.914962	-0.915054	-0.918006	-0.91783	-0.844116	AT2G32850.2	AT2G32850.2	AT2G32850	protein_coding	Protein kinase superfamily protein	0	Protein kinase superfamily protein; FUNCTIONS IN: protein serine/threonine kinase activity, protein kinase activity, ATP binding; INVOLVED IN: protein amino acid phosphorylation; LOCATED IN: cellular_component unknown; EXPRESSED IN: 22 plant structures; EXPRESSED DURING: 13 growth stages; CONTAINS InterPro DOMAIN/s: Protein kinase, catalytic domain (InterPro:IPR000719), Serine/threonine-protein k…	0.59422	-0.185656	NA		0.59422	-0.0585097	NA		0.59422	0.127146	NA
gene_10940	LOC112022829	9.68982	9.8812	9.54468	9.3245	9.23441	9.27761	9.25327	9.28688	9.43985	9.17697	9.61717	AT4G13640.1	AT4G13640.1	AT4G13640	protein_coding	Homeodomain-like superfamily protein	0	unfertilized embryo sac 16 (UNE16); CONTAINS InterPro DOMAIN/s: Homeodomain-like (InterPro:IPR009057), Myb, DNA-binding (InterPro:IPR014778), Myb-like DNA-binding domain, SHAQKYF class (InterPro:IPR006447), HTH transcriptional regulator, Myb-type, DNA-binding (InterPro:IPR017930), Homeodomain-related (InterPro:IPR012287); BEST Arabidopsis thaliana protein match is: Homeodomain-like superfamily pr…	702.412	-0.471031	0.111065		702.412	-0.299034	0.313687		702.412	0.171997	0.908329
gene_10942	LOC112022818	4.07321	3.95258	3.95897	4.0324	3.81371	3.88357	3.65686	3.84826	3.63745	3.88986	4.12005	AT3G24110.2;AT3G24110.1	AT3G24110.2	AT3G24110	protein_coding	Calcium-binding EF-hand family protein	0	Calcium-binding EF-hand family protein; FUNCTIONS IN: calcium ion binding; INVOLVED IN: biological_process unknown; LOCATED IN: cellular_component unknown; EXPRESSED IN: 16 plant structures; EXPRESSED DURING: 8 growth stages; CONTAINS InterPro DOMAIN/s: EF-Hand 1, calcium-binding site (InterPro:IPR018247), EF-HAND 2 (InterPro:IPR018249), EF-hand-like domain (InterPro:IPR011992), Calcium-binding E…	15.496	-0.793695	0.33447		15.496	-0.432715	0.621441		15.496	0.360981	NA
gene_10943	LOC112022817	12.8471	13.7423	12.8683	12.709	13.4748	13.1503	13.0887	13.5365	13.2272	12.8542	12.3756	AT2G32800.1	AT2G32800.1	AT2G32800	protein_coding	protein kinase family protein	0	AP4.3A; FUNCTIONS IN: protein serine/threonine kinase activity, protein kinase activity, ATP binding; INVOLVED IN: protein amino acid phosphorylation; LOCATED IN: plasma membrane; EXPRESSED IN: 19 plant structures; EXPRESSED DURING: 10 growth stages; CONTAINS InterPro DOMAIN/s: Protein kinase, ATP binding site (InterPro:IPR017441), Serine/threonine-protein kinase domain (InterPro:IPR002290), Seri…	9113.65	0.14801	0.840059		9113.65	-0.0518352	0.94422		9113.65	-0.199845	0.956269
gene_10944	LOC112022832	-1.94688	-1.92249	-1.94655	-1.94712	-1.94332	-1.94256	-1.94317	-1.94321	-1.94674	-1.94501	-1.94165	AT1G04150.1	AT1G04150.1	AT1G04150	protein_coding	C2 calcium/lipid-binding plant phosphoribosyltransferase family protein	0	C2 calcium/lipid-binding plant phosphoribosyltransferase family protein; CONTAINS InterPro DOMAIN/s: C2 membrane targeting protein (InterPro:IPR018029), C2 calcium/lipid-binding domain, CaLB (InterPro:IPR008973), Phosphoribosyltransferase C-terminal (InterPro:IPR013583), C2 calcium-dependent membrane targeting (InterPro:IPR000008); BEST Arabidopsis thaliana protein match is: C2 calcium/lipid-bind…	0.187976	-0.0665726	NA		0.187976	-0.104269	NA		0.187976	0	NA
gene_10945	LOC112022828	9.51408	9.53879	10.1617	8.43871	9.39931	9.33222	8.99975	9.64737	8.74094	9.06053	8.5391	AT4G28706.1	AT4G28706.1	AT4G28706	protein_coding	pfkB-like carbohydrate kinase family protein	0	pfkB-like carbohydrate kinase family protein; FUNCTIONS IN: kinase activity, ribokinase activity; INVOLVED IN: D-ribose metabolic process; LOCATED IN: chloroplast; EXPRESSED IN: 21 plant structures; EXPRESSED DURING: 13 growth stages; CONTAINS InterPro DOMAIN/s: Carbohydrate/purine kinase (InterPro:IPR011611), Ribokinase (InterPro:IPR002139), Carbohydrate/puine kinase, PfkB, conserved site (Inter…	652.871	-0.348581	0.647171		652.871	-0.561497	0.381638		652.871	-0.212916	0.962614
gene_10947	LOC112022820	10.5994	10.7415	10.7083	10.8127	10.2982	10.3416	10.5734	10.2343	10.2511	9.8672	9.41901	AT2G20300.1	AT2G20300.1	AT2G20300	protein_coding	Protein kinase superfamily protein	Encodes ABNORMAL LEAF SHAPE 2 (ALE2), a receptor-like protein kinase (RLK) with a cluster of basic amino acid residues followed by a cysteine-containing sequence in the putative extracellular domain. Function together with ACR4 (Arabidopsis homolog of the Crinkly4) and ALE1 in positively regulating protoderm-specific gene expression and for the formation of leafy organs. ale2 mutants have various…	Abnormal Leaf Shape 2 (ALE2); FUNCTIONS IN: kinase activity; INVOLVED IN: shoot development, organ formation, protoderm histogenesis, cuticle development; LOCATED IN: plasma membrane; EXPRESSED IN: 15 plant structures; EXPRESSED DURING: 6 growth stages; CONTAINS InterPro DOMAIN/s: Protein kinase, ATP binding site (InterPro:IPR017441), Protein kinase, catalytic domain (InterPro:IPR000719), Serine-…	1374.14	-0.373967	0.338545		1374.14	-0.892383	0.00238695		1374.14	-0.518416	0.42392
gene_10948	LOC112022824	-1.68708	-1.68245	-1.68649	-1.68731	-1.68064	-1.67927	-1.68039	-1.6212	-1.68684	-1.68371	-1.67762	AT2G32660.1	AT2G32660.1	AT2G32660	protein_coding	receptor like protein 22	0	receptor like protein 22 (RLP22); CONTAINS InterPro DOMAIN/s: Leucine-rich repeat (InterPro:IPR001611); BEST Arabidopsis thaliana protein match is: receptor like protein 27 (TAIR:AT2G33060.1); Has 72946 Blast hits to 23279 proteins in 925 species: Archae - 37; Bacteria - 3607; Metazoa - 12485; Fungi - 751; Plants - 51027; Viruses - 14; Other Eukaryotes - 5025 (source: NCBI BLink).	0.345685	0	NA		0.345685	0.317086	NA		0.345685	0.208961	NA
gene_10951	LOC112022831	5.39145	2.89722	3.86827	4.67446	2.91589	2.93132	3.2718	3.11187	2.92348	3.10766	4.33308	AT3G25830.1	AT3G25830.1	AT3G25830	protein_coding	terpene synthase-like sequence-1,8-cineole	Encodes the monoterpene 1,8-cineole synthase, atTPS-Cin. This polypeptide was also shown to synthesize other monoterpenes albeit in minor quantities. The same polypeptide is encoded at two different loci, the result of gene duplication: at3g25820 and at3g25830.	terpene synthase-like sequence-1,8-cineole (TPS-CIN); CONTAINS InterPro DOMAIN/s: Terpene synthase, metal-binding domain (InterPro:IPR005630), Terpenoid synthase (InterPro:IPR008949), Terpenoid cylases/protein prenyltransferase alpha-alpha toroid (InterPro:IPR008930), Terpene synthase-like (InterPro:IPR001906); BEST Arabidopsis thaliana protein match is: terpene synthase-like sequence-1,8-cineole…	37.6589	-1.51804	0.0806744		37.6589	-1.25288	0.174261		37.6589	0.265161	0.970436
gene_10953	LOC112022837	6.94075	4.48009	7.63666	6.92624	7.46171	7.33891	7.39571	7.00809	4.37716	7.27622	7.11467	AT4G16535.1	AT4G16535.1	AT4G16535	#N/A	#N/A	#N/A	#N/A	151.558	0.310143	0.810334		151.558	-0.0562865	0.969435		151.558	-0.36643	0.956269
gene_10956	LOC112022838	6.45949	2.86339	2.72478	2.69191	2.93019	3.16051	3.11003	2.93771	7.05434	6.98396	7.79148	AT5G60160.1	AT5G60160.1	AT5G60160	protein_coding	Zn-dependent exopeptidases superfamily protein	0	Zn-dependent exopeptidases superfamily protein; FUNCTIONS IN: aminopeptidase activity, zinc ion binding; INVOLVED IN: response to cadmium ion, proteolysis; LOCATED IN: plasma membrane, vacuole; EXPRESSED IN: 26 plant structures; EXPRESSED DURING: 15 growth stages; CONTAINS InterPro DOMAIN/s: Peptidase M18, aminopeptidase I (InterPro:IPR001948); BEST Arabidopsis thaliana protein match is: Zn-depen…	118.232	-0.0740202	0.944069		118.232	0.550824	0.514066		118.232	0.624845	0.755366
gene_10958	LOC112022842	1.35699	1.21827	1.31285	1.4102	1.21882	1.29719	1.25483	1.32165	1.27401	1.21793	1.26642	AT4G32850.10	AT4G32850.1	AT4G32850	protein_coding	nuclear poly(a) polymerase	Encodes a nuclear poly(A) polymerase. Located in the nucleus.	nuclear poly(a) polymerase (nPAP); CONTAINS InterPro DOMAIN/s: Poly(A) polymerase (InterPro:IPR014492), Poly(A) polymerase, central domain (InterPro:IPR007012), Nucleotidyltransferase, class I, C-terminal-like (InterPro:IPR011068), Nucleotidyl transferase domain (InterPro:IPR002934), Poly(A) polymerase, RNA-binding domain (InterPro:IPR007010); Has 808 Blast hits to 801 proteins in 219 species: Ar…	2.51318	-0.631987	0.563547		2.51318	-0.535706	0.647167		2.51318	0.0962816	NA
gene_10959	LOC112022843	3.36289	3.37565	4.34309	3.36194	3.38218	4.33666	4.27326	3.38296	4.55935	4.0426	4.20128	AT3G21300.1	AT3G21300.1	AT3G21300	protein_coding	RNA methyltransferase family protein	0	RNA methyltransferase family protein; FUNCTIONS IN: RNA binding, RNA methyltransferase activity; INVOLVED IN: RNA processing; EXPRESSED IN: 12 plant structures; EXPRESSED DURING: 9 growth stages; CONTAINS InterPro DOMAIN/s: Nucleic acid-binding, OB-fold-like (InterPro:IPR016027), 23S rRNA methyltransferase/RumA (InterPro:IPR001566), (Uracil-5)-methyltransferase (InterPro:IPR010280), Deoxyribonucl…	19.8169	0.287844	0.788672		19.8169	0.346283	0.752809		19.8169	0.0584384	NA
gene_10961	LOC112022848	4.54682	4.91796	4.63967	4.45834	4.81695	4.83065	4.96893	5.41812	5.15328	5.13887	5.60602	AT4G38495.1	AT4G38495.1	AT4G38495	protein_coding	0	0	CONTAINS InterPro DOMAIN/s: YL1 nuclear, C-terminal (InterPro:IPR013272); Has 279 Blast hits to 279 proteins in 147 species: Archae - 0; Bacteria - 0; Metazoa - 94; Fungi - 133; Plants - 35; Viruses - 0; Other Eukaryotes - 17 (source: NCBI BLink).	34.9563	0.631599	0.362722		34.9563	1.65988	0.000965833	DE July/April	34.9563	1.02829	0.293244		3
gene_10964	LOC112022849	8.0832	8.07028	7.52962	7.4773	7.58226	7.44438	8.534	8.30901	8.90217	8.40221	8.13468	AT4G28100.1	AT4G28100.1	AT4G28100	protein_coding	0	0	unknown protein; FUNCTIONS IN: molecular_function unknown; INVOLVED IN: biological_process unknown; LOCATED IN: anchored to plasma membrane, anchored to membrane; EXPRESSED IN: 23 plant structures; EXPRESSED DURING: 14 growth stages; BEST Arabidopsis thaliana protein match is: unknown protein (TAIR:AT3G18050.1); Has 30201 Blast hits to 17322 proteins in 780 species: Archae - 12; Bacteria - 1396; …	289.132	0.183691	0.817569		289.132	0.825093	0.118067		289.132	0.641402	0.628774
gene_10967	LOC112022852	12.2	7.65052	9.11454	5.58182	9.46983	10.377	10.2687	11.9805	10.4864	10.4786	12.351	AT5G02540.1	AT5G02540.1	AT5G02540	protein_coding	NAD(P)-binding Rossmann-fold superfamily protein	0	NAD(P)-binding Rossmann-fold superfamily protein; FUNCTIONS IN: oxidoreductase activity, binding, catalytic activity; INVOLVED IN: oxidation reduction, metabolic process; EXPRESSED IN: 22 plant structures; EXPRESSED DURING: 13 growth stages; CONTAINS InterPro DOMAIN/s: NAD(P)-binding domain (InterPro:IPR016040), Glucose/ribitol dehydrogenase (InterPro:IPR002347), Short-chain dehydrogenase/reducta…	2396.25	-0.222559	0.867137		2396.25	0.605449	0.597749		2396.25	0.828008	0.7699
gene_10970	LOC112022855	5.89164	6.25057	5.20954	5.15923	4.82742	4.74061	4.87118	4.86861	5.33082	5.74473	5.28417	AT2G35880.3	AT2G35880.3	AT2G35880	protein_coding	TPX2 (targeting protein for Xklp2) protein family	0	TPX2 (targeting protein for Xklp2) protein family; FUNCTIONS IN: molecular_function unknown; EXPRESSED IN: 24 plant structures; EXPRESSED DURING: 13 growth stages; CONTAINS InterPro DOMAIN/s: Xklp2 targeting protein (InterPro:IPR009675); BEST Arabidopsis thaliana protein match is: TPX2 (targeting protein for Xklp2) protein family (TAIR:AT4G32330.3); Has 16554 Blast hits to 10282 proteins in 807 s…	47.2251	-1.74931	0.012264		47.2251	-0.644595	0.42221		47.2251	1.10472	0.42392
gene_10974	LOC112022860	2.31776	2.27258	2.41515	2.46054	2.58103	3.08848	2.27487	2.64839	2.43163	2.27138	2.27865	AT2G34930.1	AT2G34930.1	AT2G34930	protein_coding	disease resistance family protein / LRR family protein	0	disease resistance family protein / LRR family protein; INVOLVED IN: signal transduction, defense response to fungus, defense response; LOCATED IN: cell wall; EXPRESSED IN: 10 plant structures; EXPRESSED DURING: 7 growth stages; CONTAINS InterPro DOMAIN/s: Leucine-rich repeat-containing N-terminal domain, type 2 (InterPro:IPR013210), Leucine-rich repeat (InterPro:IPR001611); BEST Arabidopsis thal…	6.8491	0.824344	0.395574		6.8491	0.176782	0.891961		6.8491	-0.647562	NA
gene_10976	LOC112022863	-1.93151	-1.94366	-1.94506	-1.94542	-1.94302	-1.94255	-1.94294	-1.94296	-1.94519	-1.94409	-1.94197	AT3G54340.1	AT3G54340.1	AT3G54340	protein_coding	K-box region and MADS-box transcription factor family protein	Floral homeotic gene encoding a MADS domain protein homologous to SRF transcription factors. Specifies petal and stamen identities. Associates with PISTILLATA.	APETALA 3 (AP3); CONTAINS InterPro DOMAIN/s: Transcription factor, MADS-box (InterPro:IPR002100), Transcription factor, K-box (InterPro:IPR002487); BEST Arabidopsis thaliana protein match is: AGAMOUS-like 71 (TAIR:AT5G51870.1); Has 6838 Blast hits to 6837 proteins in 855 species: Archae - 0; Bacteria - 0; Metazoa - 626; Fungi - 302; Plants - 5820; Viruses - 0; Other Eukaryotes - 90 (source: NCBI …	0.117613	-0.0665726	NA		0.117613	-0.104269	NA		0.117613	0	NA
gene_10977	LOC112022862	5.45754	4.5537	6.31942	6.22607	5.72707	4.50261	6.35182	5.66687	6.65411	6.26935	6.30942	AT3G54350.2	AT3G54350.2	AT3G54350	protein_coding	Forkhead-associated (FHA) domain-containing protein	0	embryo defective 1967 (emb1967); CONTAINS InterPro DOMAIN/s: SMAD/FHA domain (InterPro:IPR008984), Forkhead-associated (FHA) domain (InterPro:IPR000253); BEST Arabidopsis thaliana protein match is: Forkhead-associated (FHA) domain-containing protein (TAIR:AT1G75530.1); Has 387 Blast hits to 260 proteins in 92 species: Archae - 0; Bacteria - 0; Metazoa - 229; Fungi - 23; Plants - 94; Viruses - 0; …	72.7192	-0.0584009	0.968972		72.7192	0.496353	0.665702		72.7192	0.554754	0.898804
gene_10978	LOC112022865	4.13879	5.98808	5.74061	5.96941	6.04939	4.2406	4.30175	6.75446	5.84675	6.23225	6.13127	AT1G71080.1	AT1G71080.1	AT1G71080	protein_coding	RNA polymerase II transcription elongation factor	0	RNA polymerase II transcription elongation factor; FUNCTIONS IN: molecular_function unknown; INVOLVED IN: biological_process unknown; LOCATED IN: cellular_component unknown; EXPRESSED IN: 23 plant structures; EXPRESSED DURING: 13 growth stages; CONTAINS InterPro DOMAIN/s: Eaf, ELL-associated factor (InterPro:IPR019194); BEST Arabidopsis thaliana protein match is: RNA polymerase II transcription e…	69.9226	-0.279861	0.828442		69.9226	0.538573	0.64674		69.9226	0.818434	0.770944
gene_10979	LOC112022866	0.190776	0.154002	0.230526	0.18921	0.154267	0.154498	0.154308	0.189952	0.15352	0.153844	0.324778	AT1G71080.1	AT1G71080.1	AT1G71080	protein_coding	RNA polymerase II transcription elongation factor	0	RNA polymerase II transcription elongation factor; FUNCTIONS IN: molecular_function unknown; INVOLVED IN: biological_process unknown; LOCATED IN: cellular_component unknown; EXPRESSED IN: 23 plant structures; EXPRESSED DURING: 13 growth stages; CONTAINS InterPro DOMAIN/s: Eaf, ELL-associated factor (InterPro:IPR019194); BEST Arabidopsis thaliana protein match is: RNA polymerase II transcription e…	1.20857	-0.302911	NA		1.20857	0.121887	NA		1.20857	0.424798	NA
gene_10982	LOC112022869	6.65668	9.16893	8.9433	7.71256	6.71138	5.95442	8.82802	7.12618	6.34269	6.30974	5.04666	AT1G71380.1	AT1G71380.1	AT1G71380	protein_coding	cellulase 3	0	cellulase 3 (CEL3); FUNCTIONS IN: hydrolase activity, hydrolyzing O-glycosyl compounds, catalytic activity; INVOLVED IN: carbohydrate metabolic process; LOCATED IN: cell wall, plasma membrane, plant-type cell wall; EXPRESSED IN: 7 plant structures; EXPRESSED DURING: L mature pollen stage, M germinated pollen stage, 4 anthesis, petal differentiation and expansion stage; CONTAINS InterPro DOMAIN/s:…	276.371	-0.644279	0.546432		276.371	-1.87026	0.0217726		276.371	-1.22598	0.470904
gene_10986	LOC112022873	4.05396	7.33624	7.521	6.86946	4.29088	7.48893	6.83247	6.99129	4.24418	3.99584	7.14641	AT3G49870.2	AT3G49870.2	AT3G49870	protein_coding	ADP-ribosylation factor-like A1C	A member of ARF-like GTPase family. A thaliana has 21 members, in two subfamilies, ARF and ARF-like (ARL) GTPases.	ADP-ribosylation factor-like A1C (ARLA1C); FUNCTIONS IN: GTP binding; LOCATED IN: nucleus, plasma membrane, vacuole, cytoplasm; EXPRESSED IN: male gametophyte, cultured cell, callus, pollen tube; EXPRESSED DURING: L mature pollen stage, M germinated pollen stage; CONTAINS InterPro DOMAIN/s: Small GTP-binding protein (InterPro:IPR005225), ARF/SAR superfamily (InterPro:IPR006689); BEST Arabidopsis …	138.09	-0.120423	0.931697		138.09	-0.358951	0.774422		138.09	-0.238528	0.975829
gene_10987	LOC112022875	4.75275	4.98771	5.32584	5.3218	4.82181	5.36286	4.9765	5.23964	4.58282	4.90656	5.10181	AT5G67570.1	AT5G67570.1	AT5G67570	protein_coding	Tetratricopeptide repeat (TPR)-like superfamily protein	Encodes a pentratricopeptide repeat containing protein that is targeted to the chloroplast. Mutants have pale young leave and reduced accumulation of plastid encoded transcripts suggesting a role for DG1 in regulation of plastid gene expression.	DELAYED GREENING 1 (DG1); FUNCTIONS IN: molecular_function unknown; INVOLVED IN: chloroplast organization, embryo development ending in seed dormancy; LOCATED IN: chloroplast; EXPRESSED IN: 10 plant structures; EXPRESSED DURING: 7 growth stages; CONTAINS InterPro DOMAIN/s: Pentatricopeptide repeat (InterPro:IPR002885); BEST Arabidopsis thaliana protein match is: pentatricopeptide (PPR) repeat-con…	34.8365	-0.101987	0.927091		34.8365	-0.317137	0.729909		34.8365	-0.215151	0.971282
gene_10992	LOC112022880	-0.837031	-0.836802	-0.837007	-0.837047	-0.835604	-0.833422	-0.772288	-0.835285	-0.837021	-0.742426	-0.830792	AT5G04690.1	AT5G04690.1	AT5G04690	protein_coding	Ankyrin repeat family protein	0	Ankyrin repeat family protein; CONTAINS InterPro DOMAIN/s: Ankyrin repeat-containing domain (InterPro:IPR020683), Ankyrin repeat (InterPro:IPR002110); BEST Arabidopsis thaliana protein match is: Ankyrin repeat family protein (TAIR:AT5G04700.1); Has 1807 Blast hits to 1807 proteins in 277 species: Archae - 0; Bacteria - 0; Metazoa - 736; Fungi - 347; Plants - 385; Viruses - 0; Other Eukaryotes - 3…	0.56283	0.260312	NA		0.56283	0.319061	NA		0.56283	0.0587494	NA
gene_10995	LOC112022885	-1.94683	-1.9443	-1.94651	-1.93627	-1.94331	-1.93176	-1.94317	-1.9432	-1.9467	-1.94499	-1.94166	AT2G27600.1	AT2G27600.1	AT2G27600	protein_coding	AAA-type ATPase family protein	Encodes a SKD1 (Suppressor of K+ Transport Growth Defect1) homolog. Localized to the cytoplasm and to multivesicular endosomes. Involved in multivesicular endosome function.	SUPPRESSOR OF K+ TRANSPORT GROWTH DEFECT1 (SKD1); FUNCTIONS IN: nucleoside-triphosphatase activity, nucleotide binding, ATP binding; INVOLVED IN: vesicle-mediated transport, endosome organization; LOCATED IN: cytoplasm, multivesicular body; EXPRESSED IN: 24 plant structures; EXPRESSED DURING: 15 growth stages; CONTAINS InterPro DOMAIN/s: ATPase, AAA+ type, core (InterPro:IPR003593), ATPase, AAA-t…	0.185997	0.103771	NA		0.185997	-0.0204538	NA		0.185997	-0.124225	NA
gene_10997	LOC112022881	4.28555	3.80641	4.68464	4.1179	5.21048	3.84774	5.36011	5.76805	5.37785	4.95567	6.74331	AT5G42210.1	AT5G42210.1	AT5G42210	protein_coding	Major facilitator superfamily protein	0	Major facilitator superfamily protein; FUNCTIONS IN: molecular_function unknown; INVOLVED IN: transmembrane transport; LOCATED IN: endomembrane system; CONTAINS InterPro DOMAIN/s: Major facilitator superfamily MFS-1 (InterPro:IPR011701), Major facilitator superfamily, general substrate transporter (InterPro:IPR016196); BEST Arabidopsis thaliana protein match is: Major facilitator superfamily prot…	53.197	0.897685	0.386473		53.197	1.93019	0.0253277		53.197	1.03251	0.641783
gene_10998	LOC112022893	8.38051	8.38506	8.38939	8.74473	8.30099	8.09727	8.7682	8.20288	8.20328	8.43044	8.37983	AT2G20900.3	AT2G20900.3	AT2G20900	protein_coding	diacylglycerol kinase 5	0	diacylglycerol kinase 5 (DGK5); FUNCTIONS IN: diacylglycerol kinase activity; INVOLVED IN: activation of protein kinase C activity by G-protein coupled receptor protein signaling pathway; LOCATED IN: cellular_component unknown; EXPRESSED IN: 25 plant structures; EXPRESSED DURING: 15 growth stages; CONTAINS InterPro DOMAIN/s: Diacylglycerol kinase, catalytic domain (InterPro:IPR001206), Diacylglyc…	341.063	-0.0822092	0.873009		341.063	-0.237699	0.551063		341.063	-0.155489	0.94473
gene_11	LOC112023849	10.0609	9.51235	10.1591	9.99602	10.3017	10.0327	10.2268	10.2965	10.043	10.1191	9.92863	AT1G48120.1	AT1G48120.1	AT1G48120	protein_coding	hydrolases;protein serine/threonine phosphatases	0	hydrolases;protein serine/threonine phosphatases; FUNCTIONS IN: hydrolase activity, protein serine/threonine phosphatase activity; INVOLVED IN: biological_process unknown; LOCATED IN: cellular_component unknown; EXPRESSED IN: 21 plant structures; EXPRESSED DURING: 12 growth stages; CONTAINS InterPro DOMAIN/s: Metallophosphoesterase (InterPro:IPR004843), Aminotransferase-like, plant mobile domain …	1084.68	0.291934	0.40474		1084.68	0.183941	0.609283		1084.68	-0.107992	0.963036
gene_11000	LOC112022896	3.43547	3.13101	2.87712	3.23618	3.57969	3.32533	4.26098	4.40366	4.21372	6.10841	3.38685	AT1G03940.1	AT1G03940.1	AT1G03940	protein_coding	HXXXD-type acyl-transferase family protein	0	HXXXD-type acyl-transferase family protein; FUNCTIONS IN: transferase activity, transferring acyl groups other than amino-acyl groups, transferase activity; INVOLVED IN: biological_process unknown; LOCATED IN: cellular_component unknown; CONTAINS InterPro DOMAIN/s: Transferase (InterPro:IPR003480); BEST Arabidopsis thaliana protein match is: HXXXD-type acyl-transferase family protein (TAIR:AT1G03…	51.5698	0.828511	NA		51.5698	2.67958	NA		51.5698	1.85107	NA
gene_11001	LOC112022905	-1.94524	-1.94365	-1.94504	-1.93858	-1.94302	-1.94255	-1.94293	-1.94295	-1.93834	-1.94408	-1.94198	AT1G22150.4	AT1G22150.4	AT1G22150	protein_coding	sulfate transporter 1;3	sulfate transporter Sultr1;3	sulfate transporter 1;3 (SULTR1;3); FUNCTIONS IN: sulfate transmembrane transporter activity; INVOLVED IN: sulfate transport, transport, transmembrane transport; LOCATED IN: integral to membrane, membrane; EXPRESSED IN: petal, leaf whorl, sperm cell, flower, pollen tube; EXPRESSED DURING: 4 anthesis, petal differentiation and expansion stage; CONTAINS InterPro DOMAIN/s: Sulphate transporter (Inte…	0.116532	0.0172426	NA		0.116532	0.0633614	NA		0.116532	0.0461188	NA
gene_11003	LOC112022888	8.32662	8.73086	8.50337	8.68873	7.76187	8.33307	8.93697	7.85569	8.84259	8.69995	8.70082	AT3G23880.1	AT3G23880.1	AT3G23880	protein_coding	F-box and associated interaction domains-containing protein	0	F-box and associated interaction domains-containing protein; FUNCTIONS IN: molecular_function unknown; INVOLVED IN: biological_process unknown; LOCATED IN: nucleus; EXPRESSED IN: 16 plant structures; EXPRESSED DURING: 10 growth stages; CONTAINS InterPro DOMAIN/s: F-box domain, cyclin-like (InterPro:IPR001810), F-box domain, Skp2-like (InterPro:IPR022364), F-box associated domain, type 3 (InterPro…	377.991	-0.160371	0.832502		377.991	0.0130789	0.986724		377.991	0.17345	0.966963
gene_11005	LOC112022889	10.9258	11.1127	10.5403	11.1229	11.3209	10.9599	10.8231	11.2058	10.5576	10.8678	10.9399	AT1G22040.1	AT1G22040.1	AT1G22040	protein_coding	Galactose oxidase/kelch repeat superfamily protein	0	Galactose oxidase/kelch repeat superfamily protein; FUNCTIONS IN: molecular_function unknown; INVOLVED IN: N-terminal protein myristoylation; LOCATED IN: chloroplast; EXPRESSED IN: 23 plant structures; EXPRESSED DURING: 13 growth stages; CONTAINS InterPro DOMAIN/s: F-box domain, cyclin-like (InterPro:IPR001810), Galactose oxidase/kelch, beta-propeller (InterPro:IPR011043), Kelch repeat type 1 (In…	2007.77	0.127371	0.801048		2007.77	-0.0399084	0.93879		2007.77	-0.167279	0.937258
gene_11006	LOC112022890	11.0041	11.1384	11.0469	11.1937	11.4734	11.4487	11.5231	10.8828	11.2032	11.2186	10.9443	AT4G33430.1	AT4G33430.1	AT4G33430	protein_coding	BRI1-associated receptor kinase	Leu-rich receptor Serine/threonine protein kinase. Component of BR signaling that interacts with BRI1 in vitro and in vivo to form a heterodimer. Brassinolide-dependent association of BRI1 and BAK1 in vivo. Phosphorylation of both BRI1 and BAK1 on Thr residues was BR dependent. Although BAK1 and BRI1 alone localize in the plasma membrane, when BAK1 and BRI1 are coexpressed, the heterodimer BAK1/B…	BRI1-associated receptor kinase (BAK1); FUNCTIONS IN: protein binding, protein serine/threonine kinase activity, protein heterodimerization activity, kinase activity; INVOLVED IN: in 6 processes; LOCATED IN: endosome, plasma membrane, protein complex; EXPRESSED IN: 26 plant structures; EXPRESSED DURING: 13 growth stages; CONTAINS InterPro DOMAIN/s: Protein kinase, ATP binding site (InterPro:IPR01…	2371.29	0.474694	0.0120888		2371.29	-0.0320396	0.909754		2371.29	-0.506734	0.0443864
gene_11007	LOC112022891	9.67772	9.58779	9.75652	9.74202	9.69974	9.57918	9.53434	9.41695	9.61239	9.54974	9.62019	AT4G33430.1	AT4G33430.1	AT4G33430	protein_coding	BRI1-associated receptor kinase	Leu-rich receptor Serine/threonine protein kinase. Component of BR signaling that interacts with BRI1 in vitro and in vivo to form a heterodimer. Brassinolide-dependent association of BRI1 and BAK1 in vivo. Phosphorylation of both BRI1 and BAK1 on Thr residues was BR dependent. Although BAK1 and BRI1 alone localize in the plasma membrane, when BAK1 and BRI1 are coexpressed, the heterodimer BAK1/B…	BRI1-associated receptor kinase (BAK1); FUNCTIONS IN: protein binding, protein serine/threonine kinase activity, protein heterodimerization activity, kinase activity; INVOLVED IN: in 6 processes; LOCATED IN: endosome, plasma membrane, protein complex; EXPRESSED IN: 26 plant structures; EXPRESSED DURING: 13 growth stages; CONTAINS InterPro DOMAIN/s: Protein kinase, ATP binding site (InterPro:IPR01…	787.37	-0.111635	0.600435		787.37	-0.181233	0.292138		787.37	-0.0695984	0.956269
gene_11008	LOC112022898	5.66366	4.43255	5.51569	5.33412	4.66007	4.49483	4.53543	5.31559	4.51835	5.24929	5.07235	AT4G33430.1	AT4G33430.1	AT4G33430	protein_coding	BRI1-associated receptor kinase	Leu-rich receptor Serine/threonine protein kinase. Component of BR signaling that interacts with BRI1 in vitro and in vivo to form a heterodimer. Brassinolide-dependent association of BRI1 and BAK1 in vivo. Phosphorylation of both BRI1 and BAK1 on Thr residues was BR dependent. Although BAK1 and BRI1 alone localize in the plasma membrane, when BAK1 and BRI1 are coexpressed, the heterodimer BAK1/B…	BRI1-associated receptor kinase (BAK1); FUNCTIONS IN: protein binding, protein serine/threonine kinase activity, protein heterodimerization activity, kinase activity; INVOLVED IN: in 6 processes; LOCATED IN: endosome, plasma membrane, protein complex; EXPRESSED IN: 26 plant structures; EXPRESSED DURING: 13 growth stages; CONTAINS InterPro DOMAIN/s: Protein kinase, ATP binding site (InterPro:IPR01…	37.6142	-1.55794	0.0455383		37.6142	-0.45618	0.638826		37.6142	1.10176	0.479778
gene_11010	LOC112022892	13.3556	13.3123	12.8578	13.0795	12.6288	12.5406	12.5649	12.3274	12.5552	12.4896	12.2711	AT5G64570.1	AT5G64570.1	AT5G64570	protein_coding	beta-D-xylosidase 4	Encodes a beta-d-xylosidase that belongs to family 3 of glycoside hydrolases.	beta-D-xylosidase 4 (XYL4); FUNCTIONS IN: xylan 1,4-beta-xylosidase activity, hydrolase activity, hydrolyzing O-glycosyl compounds; INVOLVED IN: xylan catabolic process; LOCATED IN: apoplast, cell wall; EXPRESSED IN: 24 plant structures; EXPRESSED DURING: 13 growth stages; CONTAINS InterPro DOMAIN/s: Glycoside hydrolase, family 3, N-terminal (InterPro:IPR001764), Glycoside hydrolase, family 3, C-…	7102.21	-0.712546	0.00132001		7102.21	-0.912266	2.04979e-06		7102.21	-0.19972	0.823773
gene_11011	LOC112022904	9.23345	9.41296	9.30211	9.50051	9.81645	9.88964	9.78929	9.54403	9.62229	9.57293	9.84424	AT1G80670.1	AT1G80670.1	AT1G80670	protein_coding	Transducin/WD40 repeat-like superfamily protein	This gene is predicted to encode a protein with a DWD motif. It can bind to DDB1a in Y2H assays, and may be involved in the formation of a CUL4-based E3 ubiquitin ligase	Transducin/WD40 repeat-like superfamily protein; CONTAINS InterPro DOMAIN/s: WD40 repeat 2 (InterPro:IPR019782), WD40 repeat-like-containing domain (InterPro:IPR011046), WD40-repeat-containing domain (InterPro:IPR017986), WD40 repeat (InterPro:IPR001680), WD40/YVTN repeat-like-containing domain (InterPro:IPR015943), WD40 repeat, subgroup (InterPro:IPR019781), G-protein beta WD-40 repeat, region (…	785.82	0.595539	0.001352		785.82	0.364423	0.0485231		785.82	-0.231116	0.645795
gene_11015	LOC112022907	1.36573	1.5655	1.36911	1.32799	1.34689	1.39058	1.34785	1.50616	1.32936	1.36261	1.3128	AT1G11330.1	AT1G11330.1	AT1G11330	protein_coding	S-locus lectin protein kinase family protein	0	S-locus lectin protein kinase family protein; FUNCTIONS IN: in 6 functions; INVOLVED IN: protein amino acid phosphorylation, recognition of pollen; LOCATED IN: plasma membrane; EXPRESSED IN: 23 plant structures; EXPRESSED DURING: 13 growth stages; CONTAINS InterPro DOMAIN/s: Curculin-like (mannose-binding) lectin (InterPro:IPR001480), PAN-2 domain (InterPro:IPR013227), Apple-like (InterPro:IPR003…	2.76538	-0.440095	0.712953		2.76538	-0.275078	0.835521		2.76538	0.165017	NA
gene_11017	LOC112022910	1.17736	1.17936	1.91872	1.20247	1.18041	1.28663	1.31981	1.18053	1.17744	1.17873	1.18255	AT1G11300.1	AT1G11300.1	AT1G11300	protein_coding	protein serine/threonine kinases;protein kinases;ATP binding;sugar binding;kinases;carbohydrate binding	0	protein serine/threonine kinases;protein kinases;ATP binding;sugar binding;kinases;carbohydrate binding; FUNCTIONS IN: in 6 functions; INVOLVED IN: protein amino acid phosphorylation, recognition of pollen; LOCATED IN: endomembrane system; EXPRESSED IN: 12 plant structures; EXPRESSED DURING: 6 growth stages; CONTAINS InterPro DOMAIN/s: Curculin-like (mannose-binding) lectin (InterPro:IPR001480), …	3.34944	-0.359252	NA		3.34944	-0.593617	NA		3.34944	-0.234366	NA
gene_11019	LOC112022909	1.58348	1.58529	1.69243	1.60419	1.58623	1.67538	1.9516	1.58635	1.74574	1.94666	1.58819	AT3G09510.1	AT3G09510.1	AT3G09510	protein_coding	Ribonuclease H-like superfamily protein	0	Ribonuclease H-like superfamily protein; FUNCTIONS IN: nucleic acid binding; INVOLVED IN: biological_process unknown; LOCATED IN: cellular_component unknown; CONTAINS InterPro DOMAIN/s: Polynucleotidyl transferase, ribonuclease H fold (InterPro:IPR012337), RNA-directed DNA polymerase (reverse transcriptase), related (InterPro:IPR015706); BEST Arabidopsis thaliana protein match is: Ribonuclease H-…	3.6263	0.515806	0.595007		3.6263	0.482434	0.64412		3.6263	-0.033372	NA
gene_11020	LOC112022912	2.47637	2.48052	2.55098	2.47607	2.6457	3.19747	2.7552	2.87611	2.50123	2.71193	2.90077	AT1G11330.1	AT1G11330.1	AT1G11330	protein_coding	S-locus lectin protein kinase family protein	0	S-locus lectin protein kinase family protein; FUNCTIONS IN: in 6 functions; INVOLVED IN: protein amino acid phosphorylation, recognition of pollen; LOCATED IN: plasma membrane; EXPRESSED IN: 23 plant structures; EXPRESSED DURING: 13 growth stages; CONTAINS InterPro DOMAIN/s: Curculin-like (mannose-binding) lectin (InterPro:IPR001480), PAN-2 domain (InterPro:IPR013227), Apple-like (InterPro:IPR003…	7.67399	1.86078	0.0349209		7.67399	1.51567	0.0970725		7.67399	-0.345108	NA
gene_11021	LOC112022908	7.2882	5.50719	6.90609	7.34124	7.56273	6.3865	6.92172	6.30578	5.85384	6.6629	6.61989	AT1G11330.2	AT1G11330.2	AT1G11330	protein_coding	S-locus lectin protein kinase family protein	0	S-locus lectin protein kinase family protein; FUNCTIONS IN: in 6 functions; INVOLVED IN: protein amino acid phosphorylation, recognition of pollen; LOCATED IN: plasma membrane; EXPRESSED IN: 23 plant structures; EXPRESSED DURING: 13 growth stages; CONTAINS InterPro DOMAIN/s: Curculin-like (mannose-binding) lectin (InterPro:IPR001480), PAN-2 domain (InterPro:IPR013227), Apple-like (InterPro:IPR003…	121.365	0.110083	0.926172		121.365	-0.73021	0.37538		121.365	-0.840292	0.657435
gene_11023	LOC112022926	-1.94899	-1.94517	-1.9485	-1.94935	-1.94368	-1.92628	-1.94347	-1.94352	-1.94879	-1.94621	-1.92492	AT2G21140.1	AT2G21140.1	AT2G21140	protein_coding	proline-rich protein 2	Proline-rich protein expressed in expanding leaves, stems, flowers, and siliques.	proline-rich protein 2 (PRP2); CONTAINS InterPro DOMAIN/s: Pollen Ole e 1 allergen/extensin (InterPro:IPR006041); BEST Arabidopsis thaliana protein match is: proline-rich protein 4 (TAIR:AT4G38770.1); Has 15440 Blast hits to 6990 proteins in 709 species: Archae - 42; Bacteria - 1645; Metazoa - 5634; Fungi - 879; Plants - 4869; Viruses - 674; Other Eukaryotes - 1697 (source: NCBI BLink).	0.283052	0.187586	NA		0.283052	0.147177	NA		0.283052	-0.0404097	NA
gene_11024	LOC112022920	12.6657	12.8059	12.5073	12.7209	12.0978	12.1839	12.0803	12.2284	12.2835	12.176	12.2953	AT2G16595.1	AT2G16595.1	AT2G16595	protein_coding	Translocon-associated protein (TRAP), alpha subunit	0	Translocon-associated protein (TRAP), alpha subunit; FUNCTIONS IN: molecular_function unknown; INVOLVED IN: biological_process unknown; LOCATED IN: endomembrane system, endoplasmic reticulum; EXPRESSED IN: 20 plant structures; EXPRESSED DURING: 13 growth stages; CONTAINS InterPro DOMAIN/s: Translocon-associated protein (TRAP), alpha subunit (InterPro:IPR005595); BEST Arabidopsis thaliana protein …	5407.83	-0.689981	2.45703e-07		5407.83	-0.533938	2.26442e-05		5407.83	0.156044	0.735212
gene_11025	LOC112022922	6.50925	6.03871	5.94953	6.35904	5.5449	5.84535	5.51788	5.79702	5.53686	5.66433	5.64456	AT2G16595.1	AT2G16595.1	AT2G16595	protein_coding	Translocon-associated protein (TRAP), alpha subunit	0	Translocon-associated protein (TRAP), alpha subunit; FUNCTIONS IN: molecular_function unknown; INVOLVED IN: biological_process unknown; LOCATED IN: endomembrane system, endoplasmic reticulum; EXPRESSED IN: 20 plant structures; EXPRESSED DURING: 13 growth stages; CONTAINS InterPro DOMAIN/s: Translocon-associated protein (TRAP), alpha subunit (InterPro:IPR005595); BEST Arabidopsis thaliana protein …	62.4993	-1.10302	0.0166313		62.4993	-1.07707	0.00954456	DE July/April	62.4993	0.025945	0.997195		2
gene_11026	LOC112022917	-1.94743	-1.94454	-1.94705	-1.9477	-1.94341	-1.93025	-1.94325	-1.94329	-1.94728	-1.93302	-1.94153	AT1G57790.1	AT1G57790.1	AT1G57790	protein_coding	F-box family protein	0	F-box family protein; CONTAINS InterPro DOMAIN/s: F-box domain, cyclin-like (InterPro:IPR001810), F-box domain, Skp2-like (InterPro:IPR022364), Protein of unknown function DUF295 (InterPro:IPR005174); BEST Arabidopsis thaliana protein match is: F-box family protein (TAIR:AT3G56470.1); Has 543 Blast hits to 532 proteins in 29 species: Archae - 0; Bacteria - 0; Metazoa - 0; Fungi - 0; Plants - 541;…	0.212494	0.187586	NA		0.212494	0.147177	NA		0.212494	-0.0404097	NA
gene_11027	LOC112022925	-1.93826	-1.94369	-1.93805	-1.94551	-1.94304	-1.94255	-1.94295	-1.94297	-1.94527	-1.94414	-1.94196	AT2G36810.3;AT2G36810.1	AT2G36810.3	AT2G36810	protein_coding	ARM repeat superfamily protein	0	ARM repeat superfamily protein; FUNCTIONS IN: binding; INVOLVED IN: biological_process unknown; LOCATED IN: chloroplast; EXPRESSED IN: 23 plant structures; EXPRESSED DURING: 14 growth stages; CONTAINS InterPro DOMAIN/s: Armadillo-like helical (InterPro:IPR011989), Armadillo-type fold (InterPro:IPR016024); Has 392 Blast hits to 295 proteins in 82 species: Archae - 0; Bacteria - 2; Metazoa - 305; F…	0.121274	-0.0665726	NA		0.121274	-0.104269	NA		0.121274	0	NA
gene_11028	LOC112022915	8.23109	7.2705	8.7573	4.4626	7.53184	7.01754	7.4256	4.26819	4.11483	8.11819	7.30583	AT2G36810.3	AT2G36810.3	AT2G36810	protein_coding	ARM repeat superfamily protein	0	ARM repeat superfamily protein; FUNCTIONS IN: binding; INVOLVED IN: biological_process unknown; LOCATED IN: chloroplast; EXPRESSED IN: 23 plant structures; EXPRESSED DURING: 14 growth stages; CONTAINS InterPro DOMAIN/s: Armadillo-like helical (InterPro:IPR011989), Armadillo-type fold (InterPro:IPR016024); Has 392 Blast hits to 295 proteins in 82 species: Archae - 0; Bacteria - 2; Metazoa - 305; F…	225.4	-0.359009	0.771697		225.4	-0.540104	0.644641		225.4	-0.181095	0.983969
gene_11029	LOC112022921	11.3796	11.8487	10.8945	11.9328	10.9959	11.6129	10.6437	11.2077	11.4636	9.54658	11.2106	AT2G36810.3;AT1G08080.1	AT2G36810.3	AT2G36810	protein_coding	ARM repeat superfamily protein	0	ARM repeat superfamily protein; FUNCTIONS IN: binding; INVOLVED IN: biological_process unknown; LOCATED IN: chloroplast; EXPRESSED IN: 23 plant structures; EXPRESSED DURING: 14 growth stages; CONTAINS InterPro DOMAIN/s: Armadillo-like helical (InterPro:IPR011989), Armadillo-type fold (InterPro:IPR016024); Has 392 Blast hits to 295 proteins in 82 species: Archae - 0; Bacteria - 2; Metazoa - 305; F…	2568.6	-0.462525	0.54751		2568.6	-0.584522	0.392474		2568.6	-0.121997	0.984361
gene_11030	LOC112022916	4.10066	4.48471	8.75542	3.16165	5.28499	4.11132	8.64191	3.25969	3.71988	8.58559	4.42163	AT3G53190.1	AT3G53190.1	AT3G53190	protein_coding	Pectin lyase-like superfamily protein	0	Pectin lyase-like superfamily protein; CONTAINS InterPro DOMAIN/s: Pectin lyase fold/virulence factor (InterPro:IPR011050), AmbAllergen (InterPro:IPR018082), Pectate lyase/Amb allergen (InterPro:IPR002022), Pectin lyase fold (InterPro:IPR012334); BEST Arabidopsis thaliana protein match is: Pectin lyase-like superfamily protein (TAIR:AT5G04310.1); Has 1735 Blast hits to 1728 proteins in 275 specie…	232.704	0.0762168	NA		232.704	-0.0553679	NA		232.704	-0.131585	NA
gene_11031	LOC112022918	-0.67816	-0.713654	-0.639914	-0.679649	-0.680026	-0.710772	-0.712637	-0.712729	-0.713897	-0.713734	-0.70801	AT3G53200.1	AT3G53200.1	AT3G53200	protein_coding	myb domain protein 27	Member of the R2R3 factor gene family.	myb domain protein 27 (MYB27); CONTAINS InterPro DOMAIN/s: SANT, DNA-binding (InterPro:IPR001005), Homeodomain-like (InterPro:IPR009057), Myb, DNA-binding (InterPro:IPR014778), HTH transcriptional regulator, Myb-type, DNA-binding (InterPro:IPR017930), Homeodomain-related (InterPro:IPR012287), Myb transcription factor (InterPro:IPR015495); BEST Arabidopsis thaliana protein match is: myb domain pro…	0.592947	-0.228141	NA		0.592947	-0.362755	NA		0.592947	-0.134614	NA
gene_11032	LOC112022919	6.21122	6.44572	6.03957	6.27703	6.86127	6.70431	6.72949	7.11964	7.24011	7.00872	7.45978	AT2G36835.1	AT2G36835.1	AT2G36835	protein_coding	0	0	unknown protein; FUNCTIONS IN: molecular_function unknown; INVOLVED IN: biological_process unknown; LOCATED IN: chloroplast envelope; EXPRESSED IN: 22 plant structures; EXPRESSED DURING: 13 growth stages; Has 26 Blast hits to 26 proteins in 11 species: Archae - 0; Bacteria - 0; Metazoa - 0; Fungi - 0; Plants - 26; Viruses - 0; Other Eukaryotes - 0 (source: NCBI BLink).	117.955	0.870628	0.0109995		117.955	1.56182	1.27322e-08	DE July/April	117.955	0.691189	0.187786		3
gene_11034	LOC112022928	4.01816	4.09683	9.11006	10.3684	9.39359	9.81951	8.44624	4.22218	3.93929	10.3663	10.5341	AT3G03990.1	AT3G03990.1	AT3G03990	protein_coding	alpha/beta-Hydrolases superfamily protein	0	alpha/beta-Hydrolases superfamily protein; CONTAINS InterPro DOMAIN/s: Alpha/beta hydrolase fold-1 (InterPro:IPR000073); BEST Arabidopsis thaliana protein match is: alpha/beta-Hydrolases superfamily protein (TAIR:AT4G37470.1); Has 7052 Blast hits to 7050 proteins in 1427 species: Archae - 69; Bacteria - 5615; Metazoa - 94; Fungi - 57; Plants - 279; Viruses - 0; Other Eukaryotes - 938 (source: NCB…	882.419	0.0752188	0.94928		882.419	0.157712	0.891961		882.419	0.0824929	0.995669
gene_11035	LOC112022929	0.966018	0.907016	0.969595	1.213	0.907544	0.95109	0.907626	0.907608	0.906049	1.08635	0.908641	AT3G03990.1	AT3G03990.1	AT3G03990	protein_coding	alpha/beta-Hydrolases superfamily protein	0	alpha/beta-Hydrolases superfamily protein; CONTAINS InterPro DOMAIN/s: Alpha/beta hydrolase fold-1 (InterPro:IPR000073); BEST Arabidopsis thaliana protein match is: alpha/beta-Hydrolases superfamily protein (TAIR:AT4G37470.1); Has 7052 Blast hits to 7050 proteins in 1427 species: Archae - 69; Bacteria - 5615; Metazoa - 94; Fungi - 57; Plants - 279; Viruses - 0; Other Eukaryotes - 938 (source: NCB…	2.14214	-0.466831	NA		2.14214	-0.32217	0.754475		2.14214	0.144661	NA
gene_11036	LOC112022930	12.398	12.4738	12.2809	12.5245	12.3273	12.2241	12.0103	11.7373	12.0586	11.8796	11.9769	AT5G58950.1	AT5G58950.1	AT5G58950	protein_coding	Protein kinase superfamily protein	0	Protein kinase superfamily protein; FUNCTIONS IN: protein serine/threonine/tyrosine kinase activity, kinase activity; INVOLVED IN: protein amino acid phosphorylation; LOCATED IN: cytosol, plasma membrane; EXPRESSED IN: 25 plant structures; EXPRESSED DURING: 15 growth stages; CONTAINS InterPro DOMAIN/s: Protein kinase, catalytic domain (InterPro:IPR000719), Serine-threonine/tyrosine-protein kinase…	4711.43	-0.278836	0.218423		4711.43	-0.617632	0.000370822		4711.43	-0.338796	0.360016
gene_11039	LOC112022934	6.68183	6.14051	6.37589	6.76054	6.69178	6.25762	6.47246	6.98256	6.66572	6.59699	7.00665	AT4G10620.1	AT4G10620.1	AT4G10620	protein_coding	P-loop containing nucleoside triphosphate hydrolases superfamily protein	0	P-loop containing nucleoside triphosphate hydrolases superfamily protein; INVOLVED IN: biological_process unknown; LOCATED IN: chloroplast; EXPRESSED IN: 23 plant structures; EXPRESSED DURING: 13 growth stages; BEST Arabidopsis thaliana protein match is: P-loop containing nucleoside triphosphate hydrolases superfamily protein (TAIR:AT3G57180.1); Has 30201 Blast hits to 17322 proteins in 780 speci…	101.087	-0.0484629	0.948699		101.087	0.486083	0.316162		101.087	0.534545	0.647929
gene_11041	LOC112022936	9.21399	8.98183	9.1758	8.39755	9.51127	9.46862	9.54195	9.14868	10.1232	8.88087	9.08178	AT1G72480.1	AT1G72480.1	AT1G72480	protein_coding	Lung seven transmembrane receptor family protein	0	Lung seven transmembrane receptor family protein; CONTAINS InterPro DOMAIN/s: Transmembrane receptor, eukaryota (InterPro:IPR009637); BEST Arabidopsis thaliana protein match is: Lung seven transmembrane receptor family protein (TAIR:AT2G01070.1); Has 596 Blast hits to 594 proteins in 172 species: Archae - 0; Bacteria - 0; Metazoa - 236; Fungi - 150; Plants - 154; Viruses - 0; Other Eukaryotes - 5…	643.55	0.625567	0.270858		643.55	0.525833	0.333533		643.55	-0.0997336	0.984568
gene_11042	LOC112022942	10.6223	10.9056	10.7834	10.7016	10.6014	10.9508	10.5254	10.3861	10.419	10.5787	11.3825	AT3G14080.2	AT3G14080.2	AT3G14080	protein_coding	Small nuclear ribonucleoprotein family protein	0	Small nuclear ribonucleoprotein family protein; CONTAINS InterPro DOMAIN/s: Like-Sm ribonucleoprotein (LSM) domain (InterPro:IPR001163), Like-Sm ribonucleoprotein (LSM) domain, eukaryotic/archaea-type (InterPro:IPR006649), Like-Sm ribonucleoprotein (LSM)-related domain (InterPro:IPR010920); BEST Arabidopsis thaliana protein match is: Small nuclear ribonucleoprotein family protein (TAIR:AT1G19120.…	1730.73	-0.0599778	0.928179		1730.73	0.0121946	0.98451		1730.73	0.0721724	0.989252
gene_11044	LOC112022937	1.26257	1.21411	1.23259	1.17282	1.15622	1.19681	1.1563	1.15628	1.17418	1.34443	1.36664	AT1G72490.1	AT1G72490.1	AT1G72490	protein_coding	0	0	unknown protein; BEST Arabidopsis thaliana protein match is: unknown protein (TAIR:AT1G17400.1); Has 75 Blast hits to 75 proteins in 21 species: Archae - 0; Bacteria - 0; Metazoa - 3; Fungi - 4; Plants - 58; Viruses - 0; Other Eukaryotes - 10 (source: NCBI BLink).	2.46575	-0.528729	0.635206		2.46575	0.370842	0.766351		2.46575	0.899571	NA
gene_11045	LOC112022940	7.7119	7.66388	7.82494	7.64742	7.64781	7.50171	7.62898	7.78433	7.81784	7.62238	7.9914	AT1G17410.1	AT1G17410.1	AT1G17410	protein_coding	Nucleoside diphosphate kinase family protein	0	Nucleoside diphosphate kinase family protein; FUNCTIONS IN: nucleoside diphosphate kinase activity, ATP binding; INVOLVED IN: in 6 processes; LOCATED IN: endomembrane system; EXPRESSED IN: 23 plant structures; EXPRESSED DURING: 15 growth stages; CONTAINS InterPro DOMAIN/s: Nucleoside diphosphate kinase, core (InterPro:IPR001564); BEST Arabidopsis thaliana protein match is: nucleoside diphosphate …	211.443	-0.173431	0.576082		211.443	0.13333	0.651711		211.443	0.306761	0.594329
gene_11046	LOC112022939	7.60111	7.83117	7.84845	7.12195	7.7477	7.80893	7.67336	7.81172	7.80972	7.95681	7.43781	AT1G19110.1	AT1G19110.1	AT1G19110	protein_coding	inter-alpha-trypsin inhibitor heavy chain-related	0	inter-alpha-trypsin inhibitor heavy chain-related; FUNCTIONS IN: molecular_function unknown; INVOLVED IN: biological_process unknown; LOCATED IN: plasma membrane, membrane; EXPRESSED IN: 24 plant structures; EXPRESSED DURING: 15 growth stages; CONTAINS InterPro DOMAIN/s: von Willebrand factor, type A (InterPro:IPR002035); BEST Arabidopsis thaliana protein match is: unknown protein (TAIR:AT1G72500…	211.724	0.152801	0.786594		211.724	0.192305	0.701155		211.724	0.0395036	0.996153
gene_11047	LOC112022943	8.27477	6.21396	8.36786	8.03633	6.37136	6.61588	6.18268	6.15837	6.18639	6.2613	6.98358	AT1G19110.1	AT1G19110.1	AT1G19110	protein_coding	inter-alpha-trypsin inhibitor heavy chain-related	0	inter-alpha-trypsin inhibitor heavy chain-related; FUNCTIONS IN: molecular_function unknown; INVOLVED IN: biological_process unknown; LOCATED IN: plasma membrane, membrane; EXPRESSED IN: 24 plant structures; EXPRESSED DURING: 15 growth stages; CONTAINS InterPro DOMAIN/s: von Willebrand factor, type A (InterPro:IPR002035); BEST Arabidopsis thaliana protein match is: unknown protein (TAIR:AT1G72500…	173.114	-1.91422	0.00347843	DE June/April	173.114	-1.8854	0.00200389	DE July/April	173.114	0.0288127	0.998426		4
gene_11048	LOC112022944	6.06124	6.16311	6.27322	6.25455	6.01879	6.26181	6.08082	6.29507	6.04826	6.08035	6.33381	AT2G46410.1	AT2G46410.1	AT2G46410	protein_coding	Homeodomain-like superfamily protein	Nuclear-localized R3-type MYB transcription factor. Positive regulator of hair-cell differentiation. Preferentially transcribed in hairless cells. Moves from atrichoblasts into trichoblast via plasmodesmata in a tissue-specific mode. N-terminus and part of the Myb domain are required for this movement, with W76 playing a crucial role. Capability to increase the size-exclusion limit of plasmodesma…	CAPRICE (CPC); CONTAINS InterPro DOMAIN/s: SANT, DNA-binding (InterPro:IPR001005), Homeodomain-like (InterPro:IPR009057), Myb, DNA-binding (InterPro:IPR014778), Homeodomain-related (InterPro:IPR012287), MYB-like (InterPro:IPR017877), Myb transcription factor (InterPro:IPR015495); BEST Arabidopsis thaliana protein match is: Homeodomain-like superfamily protein (TAIR:AT5G53200.1); Has 2615 Blast hi…	72.6217	-0.126336	0.807964		72.6217	-0.00657897	0.990222		72.6217	0.119757	0.967419
gene_11052	LOC112022947	6.84934	6.59771	6.73762	6.71299	6.71102	6.81872	7.02005	6.63099	7.1337	6.79173	6.4552	AT5G41620.1	AT5G41620.1	AT5G41620	protein_coding	0	0	FUNCTIONS IN: molecular_function unknown; INVOLVED IN: biological_process unknown; LOCATED IN: chloroplast, plasma membrane; EXPRESSED IN: 9 plant structures; EXPRESSED DURING: 6 growth stages; BEST Arabidopsis thaliana protein match is: intracellular protein transport protein USO1-related (TAIR:AT1G64180.1); Has 30201 Blast hits to 17322 proteins in 780 species: Archae - 12; Bacteria - 1396; Met…	111.064	0.203981	0.708793		111.064	0.100895	0.860673		111.064	-0.103086	0.97927
gene_11053	LOC112022948	8.42642	8.7486	8.46657	8.46785	7.6076	7.77281	7.63292	7.99985	7.86128	7.60175	7.97561	AT5G41620.1	AT5G41620.1	AT5G41620	protein_coding	0	0	FUNCTIONS IN: molecular_function unknown; INVOLVED IN: biological_process unknown; LOCATED IN: chloroplast, plasma membrane; EXPRESSED IN: 9 plant structures; EXPRESSED DURING: 6 growth stages; BEST Arabidopsis thaliana protein match is: intracellular protein transport protein USO1-related (TAIR:AT1G64180.1); Has 30201 Blast hits to 17322 proteins in 780 species: Archae - 12; Bacteria - 1396; Met…	283.615	-1.18166	9.24199e-07	DE June/April	283.615	-0.910121	4.62721e-05		283.615	0.271542	0.755243		2
gene_11054	LOC112022946	3.9764	3.79708	3.97395	3.89917	3.73484	3.62396	3.77061	3.88057	3.80907	3.94089	4.13858	AT5G58470.1	AT5G58470.1	AT5G58470	protein_coding	TBP-associated factor 15B	0	TBP-associated factor 15B (TAF15b); FUNCTIONS IN: binding, nucleotide binding, zinc ion binding, nucleic acid binding; INVOLVED IN: biological_process unknown; LOCATED IN: chloroplast; EXPRESSED IN: 22 plant structures; EXPRESSED DURING: 13 growth stages; CONTAINS InterPro DOMAIN/s: RNA recognition motif, RNP-1 (InterPro:IPR000504), Nucleotide-binding, alpha-beta plait (InterPro:IPR012677), Zinc …	15.1208	-0.905578	0.212438		15.1208	0.101814	0.912162		15.1208	1.00739	NA
gene_11055	LOC112022951	2.65706	2.491	3.02848	3.0745	2.64985	2.45867	2.58127	2.61781	2.6975	2.45379	2.46102	AT5G58470.1	AT5G58470.1	AT5G58470	protein_coding	TBP-associated factor 15B	0	TBP-associated factor 15B (TAF15b); FUNCTIONS IN: binding, nucleotide binding, zinc ion binding, nucleic acid binding; INVOLVED IN: biological_process unknown; LOCATED IN: chloroplast; EXPRESSED IN: 22 plant structures; EXPRESSED DURING: 13 growth stages; CONTAINS InterPro DOMAIN/s: RNA recognition motif, RNP-1 (InterPro:IPR000504), Nucleotide-binding, alpha-beta plait (InterPro:IPR012677), Zinc …	7.26566	-0.902186	0.373695		7.26566	-0.970953	0.336924		7.26566	-0.0687672	NA
gene_11057	LOC112022953	-1.94772	-1.94466	-1.94733	-1.94801	-1.91734	-1.94256	-1.94329	-1.94333	-1.94756	-1.94549	-1.94147	AT4G08850.1	AT4G08850.1	AT4G08850	protein_coding	Leucine-rich repeat receptor-like protein kinase family protein	0	Leucine-rich repeat receptor-like protein kinase family protein; FUNCTIONS IN: kinase activity; INVOLVED IN: protein amino acid phosphorylation; LOCATED IN: plasma membrane, membrane; EXPRESSED IN: 23 plant structures; EXPRESSED DURING: 13 growth stages; CONTAINS InterPro DOMAIN/s: Protein kinase, ATP binding site (InterPro:IPR017441), Serine/threonine-protein kinase domain (InterPro:IPR002290), …	0.225833	0.274115	NA		0.225833	0	NA		0.225833	-0.210753	NA
gene_11061	LOC112022960	-0.678651	-0.678319	-0.678616	-0.678676	-0.678145	-0.675727	-0.602473	-0.678025	-0.678637	-0.622843	-0.594897	AT5G54160.1	AT5G54160.1	AT5G54160	protein_coding	O-methyltransferase 1	A caffeic acid/5-hydroxyferulic acid O-methyltransferase. Interacts with 14-4-3 proteins in yeast 2 hybrid assay. AtOMT1 (At5g54160) encodes a flavonol 3-O-methyltransferase that is highly active towards quercetin and myricetin. The substrate specificity identifies the enzyme as flavonol 3-methyltransferase which replaces the former annotation of the gene to encode a caffeic acid/5-hydroxyferulic…	O-methyltransferase 1 (OMT1); FUNCTIONS IN: myricetin 3'-O-methyltransferase activity, quercetin 3-O-methyltransferase activity, caffeate O-methyltransferase activity; INVOLVED IN: lignin biosynthetic process, flavonol biosynthetic process; LOCATED IN: cytosol, nucleus, plasma membrane, cytoplasm; EXPRESSED IN: 23 plant structures; EXPRESSED DURING: 14 growth stages; CONTAINS InterPro DOMAIN/s: W…	0.703947	0.253913	NA		0.703947	0.341246	NA		0.703947	0.0873328	NA
gene_11062	LOC112022964	-1.13632	-1.15461	-1.15645	-1.13717	-1.15201	-1.06501	-1.15165	-1.15173	-1.15647	-1.15632	-1.14768	AT5G54160.1	AT5G54160.1	AT5G54160	protein_coding	O-methyltransferase 1	A caffeic acid/5-hydroxyferulic acid O-methyltransferase. Interacts with 14-4-3 proteins in yeast 2 hybrid assay. AtOMT1 (At5g54160) encodes a flavonol 3-O-methyltransferase that is highly active towards quercetin and myricetin. The substrate specificity identifies the enzyme as flavonol 3-methyltransferase which replaces the former annotation of the gene to encode a caffeic acid/5-hydroxyferulic…	O-methyltransferase 1 (OMT1); FUNCTIONS IN: myricetin 3'-O-methyltransferase activity, quercetin 3-O-methyltransferase activity, caffeate O-methyltransferase activity; INVOLVED IN: lignin biosynthetic process, flavonol biosynthetic process; LOCATED IN: cytosol, nucleus, plasma membrane, cytoplasm; EXPRESSED IN: 23 plant structures; EXPRESSED DURING: 14 growth stages; CONTAINS InterPro DOMAIN/s: W…	0.504249	0.222436	NA		0.504249	-0.0874792	NA		0.504249	-0.309915	NA
gene_11064	LOC112022959	12.9663	13.3526	12.8864	12.9559	12.7354	13.0349	13.0648	13.2635	13.1567	13.3022	13.2984	AT1G08360.1	AT1G08360.1	AT1G08360	protein_coding	Ribosomal protein L1p/L10e family	0	Ribosomal protein L1p/L10e family; FUNCTIONS IN: structural constituent of ribosome, RNA binding; INVOLVED IN: translation, RNA processing; LOCATED IN: cytosolic ribosome, ribosome, cytosolic large ribosomal subunit, plasma membrane; EXPRESSED IN: 22 plant structures; EXPRESSED DURING: 13 growth stages; CONTAINS InterPro DOMAIN/s: Ribosomal protein L1 (InterPro:IPR002143), Ribosomal protein L1, 2…	8844.15	-0.122008	0.709621		8844.15	0.244981	0.340115		8844.15	0.36699	0.424595
gene_11065	LOC112022963	11.5306	11.9023	11.6311	11.5393	11.8652	11.767	11.8334	11.9311	11.7135	11.4377	12.4533	AT2G27510.1	AT2G27510.1	AT2G27510	protein_coding	ferredoxin 3	0	ferredoxin 3 (FD3); FUNCTIONS IN: electron carrier activity, iron-sulfur cluster binding, 2 iron, 2 sulfur cluster binding; INVOLVED IN: electron transport chain; LOCATED IN: chloroplast; EXPRESSED IN: 22 plant structures; EXPRESSED DURING: 13 growth stages; CONTAINS InterPro DOMAIN/s: 2Fe-2S ferredoxin, iron-sulphur binding site (InterPro:IPR006058), Ferredoxin (InterPro:IPR001041), Ferredoxin […	3619.77	0.194861	0.695304		3619.77	0.340138	0.403214		3619.77	0.145277	0.95882
gene_11066	LOC112022962	9.37849	9.82045	9.90815	9.6641	9.61409	9.38128	9.33888	9.57235	9.38192	9.33844	9.42298	AT2G27500.1	AT2G27500.1	AT2G27500	protein_coding	Glycosyl hydrolase superfamily protein	0	Glycosyl hydrolase superfamily protein; FUNCTIONS IN: cation binding, hydrolase activity, hydrolyzing O-glycosyl compounds, catalytic activity; INVOLVED IN: carbohydrate metabolic process; LOCATED IN: anchored to plasma membrane, nucleus, cytoplasm; EXPRESSED IN: 23 plant structures; EXPRESSED DURING: 13 growth stages; CONTAINS InterPro DOMAIN/s: Glycoside hydrolase, catalytic core (InterPro:IPR0…	749.697	-0.326195	0.274193		749.697	-0.351914	0.182235		749.697	-0.0257183	0.996682
gene_11067	LOC112022966	6.7261	6.96811	7.31606	7.43345	7.65587	7.56632	7.43762	7.10054	7.2286	6.65805	7.98679	AT2G27480.1	AT2G27480.1	AT2G27480	protein_coding	Calcium-binding EF-hand family protein	0	Calcium-binding EF-hand family protein; FUNCTIONS IN: calcium ion binding; INVOLVED IN: biological_process unknown; LOCATED IN: cellular_component unknown; EXPRESSED IN: stem; CONTAINS InterPro DOMAIN/s: EF-Hand 1, calcium-binding site (InterPro:IPR018247), EF-HAND 2 (InterPro:IPR018249), EF-hand-like domain (InterPro:IPR011992), Calcium-binding EF-hand (InterPro:IPR002048); BEST Arabidopsis thal…	166.81	0.552757	0.40515		166.81	0.281277	0.69858		166.81	-0.27148	0.937258
gene_11068	LOC112022967	-1.67033	-1.68429	-1.68801	-1.68892	-1.68261	-1.64488	-1.68238	-1.68243	-1.68834	-1.68544	-1.67982	AT5G04170.1	AT5G04170.1	AT5G04170	protein_coding	Calcium-binding EF-hand family protein	0	Calcium-binding EF-hand family protein; FUNCTIONS IN: calcium ion binding; INVOLVED IN: biological_process unknown; LOCATED IN: cellular_component unknown; EXPRESSED IN: 22 plant structures; EXPRESSED DURING: 13 growth stages; CONTAINS InterPro DOMAIN/s: EF-Hand 1, calcium-binding site (InterPro:IPR018247), EF-HAND 2 (InterPro:IPR018249), EF-hand-like domain (InterPro:IPR011992), Calcium-binding …	0.318253	0.197179	NA		0.318253	-0.0204538	NA		0.318253	-0.217633	NA
gene_11069	LOC112022972	5.53049	5.25821	4.02104	5.82086	5.17376	5.64837	5.15012	5.03791	4.01902	5.62777	4.09415	AT3G14470.2	AT3G14470.2	AT3G14470	protein_coding	NB-ARC domain-containing disease resistance protein	0	NB-ARC domain-containing disease resistance protein; FUNCTIONS IN: protein binding; INVOLVED IN: apoptosis, defense response; LOCATED IN: endomembrane system; EXPRESSED IN: 23 plant structures; EXPRESSED DURING: 14 growth stages; CONTAINS InterPro DOMAIN/s: Leucine-rich repeat-containing protein (InterPro:IPR015766), NB-ARC (InterPro:IPR002182), Leucine-rich repeat (InterPro:IPR001611), Disease r…	43.9659	-0.0183371	0.991408		43.9659	-0.366544	0.766825		43.9659	-0.348207	0.956269
gene_11070	LOC112022971	0.236824	0.237821	0.23693	0.236751	0.23834	0.752735	0.23842	0.238403	0.236866	0.237508	0.239409	AT3G14460.1	AT3G14460.1	AT3G14460	protein_coding	LRR and NB-ARC domains-containing disease resistance protein	0	LRR and NB-ARC domains-containing disease resistance protein; FUNCTIONS IN: ATP binding; INVOLVED IN: apoptosis, defense response; CONTAINS InterPro DOMAIN/s: NB-ARC (InterPro:IPR002182), Leucine-rich repeat (InterPro:IPR001611), Disease resistance protein (InterPro:IPR000767); BEST Arabidopsis thaliana protein match is: NB-ARC domain-containing disease resistance protein (TAIR:AT3G14470.1); Has …	1.6864	0.627177	NA		1.6864	0	NA		1.6864	-0.621198	NA
gene_11071	LOC112022968	6.3241	3.08648	2.98195	4.35684	6.79758	7.2543	3.14628	6.51971	2.97356	3.05218	3.23209	AT3G14460.1	AT3G14460.1	AT3G14460	protein_coding	LRR and NB-ARC domains-containing disease resistance protein	0	LRR and NB-ARC domains-containing disease resistance protein; FUNCTIONS IN: ATP binding; INVOLVED IN: apoptosis, defense response; CONTAINS InterPro DOMAIN/s: NB-ARC (InterPro:IPR002182), Leucine-rich repeat (InterPro:IPR001611), Disease resistance protein (InterPro:IPR000767); BEST Arabidopsis thaliana protein match is: NB-ARC domain-containing disease resistance protein (TAIR:AT3G14470.1); Has …	90.8131	0.291195	0.707876		90.8131	0.00996998	0.99205		90.8131	-0.281225	0.934758
gene_11072	LOC112022969	5.04808	3.54176	3.56662	3.18346	5.56292	5.81467	3.25918	5.74929	3.36534	3.2195	3.29848	AT3G14470.2	AT3G14470.2	AT3G14470	protein_coding	NB-ARC domain-containing disease resistance protein	0	NB-ARC domain-containing disease resistance protein; FUNCTIONS IN: protein binding; INVOLVED IN: apoptosis, defense response; LOCATED IN: endomembrane system; EXPRESSED IN: 23 plant structures; EXPRESSED DURING: 14 growth stages; CONTAINS InterPro DOMAIN/s: Leucine-rich repeat-containing protein (InterPro:IPR015766), NB-ARC (InterPro:IPR002182), Leucine-rich repeat (InterPro:IPR001611), Disease r…	42.9659	0.565059	0.555843		42.9659	0.20491	0.866062		42.9659	-0.36015	0.939571
gene_11073	LOC112022976	8.85065	8.72215	8.42836	8.5338	7.85432	8.27832	8.6954	8.04241	9.40353	7.326	7.82775	AT2G29120.1	AT2G29120.1	AT2G29120	protein_coding	glutamate receptor 2.7	member of Putative ligand-gated ion channel subunit family	glutamate receptor 2.7 (GLR2.7); FUNCTIONS IN: intracellular ligand-gated ion channel activity; INVOLVED IN: cellular calcium ion homeostasis, response to light stimulus; LOCATED IN: vacuole; EXPRESSED IN: stem, cotyledon, leaf whorl, leaf, stamen; EXPRESSED DURING: LP.06 six leaves visible, LP.04 four leaves visible, 4 anthesis, LP.10 ten leaves visible, LP.08 eight leaves visible; CONTAINS Inte…	371.144	-0.359264	0.685446		371.144	-0.239951	0.792205		371.144	0.119313	0.988657
gene_11075	LOC112022991	11.574	12.2644	11.8465	11.552	13.4921	12.979	12.9164	13.0029	12.8221	12.815	12.769	AT5G64290.1	AT5G64290.1	AT5G64290	protein_coding	dicarboxylate transport 2.1	0	dicarboxylate transport 2.1 (DIT2.1); FUNCTIONS IN: oxoglutarate:malate antiporter activity; INVOLVED IN: malate transport, response to nematode; LOCATED IN: chloroplast, membrane, chloroplast envelope; EXPRESSED IN: 23 plant structures; EXPRESSED DURING: 13 growth stages; CONTAINS InterPro DOMAIN/s: Sodium/sulphate symporter (InterPro:IPR001898); BEST Arabidopsis thaliana protein match is: dicar…	6756.22	1.56338	2.53476e-07	DE June/April	6756.22	1.21493	2.46166e-05	DE July/April	6756.22	-0.348446	0.741468		3
gene_11076	LOC112022974	8.85421	10.644	9.25681	8.87072	9.19719	9.671	10.2282	9.54225	10.5446	9.75969	9.45257	AT2G02220.1	AT2G02220.1	AT2G02220	protein_coding	phytosulfokin receptor 1	Encodes a protein interacting with phytosulfokine, a five amino acid sulfated peptide (YIYTQ).	phytosulfokin receptor 1 (PSKR1); FUNCTIONS IN: peptide receptor activity, protein serine/threonine kinase activity, ATP binding; INVOLVED IN: protein amino acid phosphorylation, transmembrane receptor protein tyrosine kinase signaling pathway, response to wounding; LOCATED IN: endomembrane system; EXPRESSED IN: 23 plant structures; EXPRESSED DURING: 13 growth stages; CONTAINS InterPro DOMAIN/s: …	910.956	0.116185	0.914		910.956	0.263701	0.771482		910.956	0.147516	0.982995
gene_11077	LOC112022978	11.5739	12.3559	11.173	11.7403	11.7796	11.9616	11.9126	11.4285	11.513	10.8991	11.083	AT2G02220.1	AT2G02220.1	AT2G02220	protein_coding	phytosulfokin receptor 1	Encodes a protein interacting with phytosulfokine, a five amino acid sulfated peptide (YIYTQ).	phytosulfokin receptor 1 (PSKR1); FUNCTIONS IN: peptide receptor activity, protein serine/threonine kinase activity, ATP binding; INVOLVED IN: protein amino acid phosphorylation, transmembrane receptor protein tyrosine kinase signaling pathway, response to wounding; LOCATED IN: endomembrane system; EXPRESSED IN: 23 plant structures; EXPRESSED DURING: 13 growth stages; CONTAINS InterPro DOMAIN/s: …	3256.74	0.111288	0.863161		3256.74	-0.627199	0.134458		3256.74	-0.738487	0.304043
gene_11078	LOC112022986	10.9395	11.5532	11.4306	11.3325	11.5607	12.359	10.2906	9.58152	10.3829	11.5538	10.5448	AT2G02220.1	AT2G02220.1	AT2G02220	protein_coding	phytosulfokin receptor 1	Encodes a protein interacting with phytosulfokine, a five amino acid sulfated peptide (YIYTQ).	phytosulfokin receptor 1 (PSKR1); FUNCTIONS IN: peptide receptor activity, protein serine/threonine kinase activity, ATP binding; INVOLVED IN: protein amino acid phosphorylation, transmembrane receptor protein tyrosine kinase signaling pathway, response to wounding; LOCATED IN: endomembrane system; EXPRESSED IN: 23 plant structures; EXPRESSED DURING: 13 growth stages; CONTAINS InterPro DOMAIN/s: …	2549.84	0.329286	0.721638		2549.84	-0.643702	0.392751		2549.84	-0.972988	0.466281
[truncated: 31,469 more rows]
