# Supplementary material for: Transcriptomic analysis of cork during seasonal growth highlights regulatory and developmental processes from phellogen to phellem formation
Source: Sci Rep. 2021 Jun 8;11:12053. doi: 10.1038/s41598-021-90938-5 (PMC8187341; doi:10.1038/s41598-021-90938-5)
Supplement: Supplementary file 3 — Supplementary Information 3. [file 41598_2021_90938_MOESM3_ESM.xlsx]

## Sheet: Supplemental Data Set 2
Supplemental Data Set 2. Genes in cluster 2 included in GOs of transcription factors (blue colour), DNA-binding (orange colour) and regulation of cell cycle (green colour). These genes were further classified in a set of enriched GO terms. The gene list was also compared with some transcriptomic analysis of phellogen and vascular cambium of different species reported in the literature. N/A means …
																														Literature comparison
																			GO terms enriched for the 114 genes included in Transcription Factors and DNA binding biological processes											Alonso-Serra et al., 2019						Vulavala et al., 2019	Zhang et al., 2019
					Differential expression analyses														GO:0061458	GO:0051276										Birch (Betula pendula)						Potato (Solanum tuberosum)	Arabidopsis thaliana
						June/April			July/April			June/July			Related with the GO term:				GO:0009908	GO:0006325	GO:0032259	GO:0048507	GO:0010073	GO:0008283	GO:0030154	GO:0007154	GO:0048366	GO:0090558	GO:0048364	tree trunk						potato tuber	root
AGI code	Short_description	Curator_summary	Computational_description	Differentially expressed Q.suber identifier	Mean of normalized read counts (BaseMean)	Log2FC	padj	DE June/April	Log2FC	padj	DE July/April	Log2FC	padj	DE June/july	Transcription factors	DNA-binding	Regulation of cell cycle	Other Q. suber identifiers homologs annotated with the same Arabidopsis entry (not DE)	Reproductive system development & Flower development	Chromosome organitzation & Chromatin organization	Methylation	Meristem development	Meristem maintenance	Cell proliferation	Cell differentiation	Cell communication	Leaf development	Plant epidermis development	Root development	Up phellogen/phelloderm (F2) and vascular cambium (F5) vs F8		Up phlellogen/phelloderm (F2) vs F8		Up cambium (F5) vs F8		Phellogen	Arabidopsis vascular cambium candidate
AT4G37750	Integrase-type DNA-binding superfamily protein	ANT is required for control of cell proliferation and encodes a putative transcriptional regulator similar to AP2. Loss of function alleles have reduced fertility, abnormal ovules and abnormal lateral organs. Expressed specifically in the chalaza and in floral organ primordia.	AINTEGUMENTA (ANT); CONTAINS InterPro DOMAIN/s: DNA-binding, integrase-type (InterPro:IPR016177), Pathogenesis-related transcriptional factor/ERF, DNA-binding (InterPro:IPR001471); BEST Arabidopsis thaliana protein match is: Integrase-type DNA-binding superfamily protein (TAIR:AT1G72570.1); Has 7251 Blast hits to 5191 proteins in 264 species: Archae - 0; Bacteria - 9; Metazoa - 18; Fungi - 8; Pla…	LOC111985236	5976.93	-1.66523	0.000371263	DE June/April	-0.725567	0.150585		0.939664	0.251276				N/A	LOC112030198	AT4G37750	N/A	N/A	AT4G37750	AT4G37750	AT4G37750	AT4G37750	N/A	N/A	N/A	N/A	AT4G37750	1.97e-165	N/A	N/A	AT4G37750	1.97e-165	N/A	AINTEGUMENTA (ANT)	Initial cambium TFs
AT3G51880	high mobility group B1	Encodes a protein belonging to the subgroup of HMGB (high mobility group B) proteins that have a distinctive DNA-binding motif, the HMG-box domain. The motif confers non-sequence specific interaction with linear DNA and structure-specific binding to distorted DNA sites. The HMGB proteins are involved in the assembly of nucleoprotein complexes. Can be phosphorylated by CK2alpha. In interphase cell…	high mobility group B1 (HMGB1); FUNCTIONS IN: chromatin binding, structural constituent of chromatin, DNA binding, sequence-specific DNA binding transcription factor activity; INVOLVED IN: chromatin assembly or disassembly; LOCATED IN: cytosol, chromatin, nuclear chromatin, nucleus; EXPRESSED IN: 26 plant structures; EXPRESSED DURING: 15 growth stages; CONTAINS InterPro DOMAIN/s: High mobility gr…	LOC112011015	3286.73	-1.07628	0.000749733	DE June/April	-1.51904	2.88557e-08	DE July/April	-0.442768	0.57209				N/A	LOC112006337	N/A	AT3G51880	N/A	N/A	N/A	N/A	N/A	N/A	N/A	N/A	N/A	N/A	N/A	N/A	N/A	N/A	N/A	N/A	N/A	N/A
AT5G24930	CONSTANS-like 4	0	CONSTANS-like 4 (COL4); FUNCTIONS IN: sequence-specific DNA binding transcription factor activity, zinc ion binding; INVOLVED IN: regulation of transcription; LOCATED IN: intracellular, chloroplast; EXPRESSED IN: 21 plant structures; EXPRESSED DURING: 13 growth stages; CONTAINS InterPro DOMAIN/s: CCT domain (InterPro:IPR010402), Zinc finger, B-box (InterPro:IPR000315); BEST Arabidopsis thaliana p…	LOC111986927	3486.35	-0.935489	0.10294		-1.46464	0.00236136	DE July/April	-0.529147	0.758375			N/A	N/A		AT5G24930	N/A	N/A	N/A	N/A	N/A	N/A	N/A	N/A	N/A	N/A	N/A	N/A	N/A	N/A	N/A	N/A	N/A	N/A	N/A
AT1G46480	WUSCHEL related homeobox 4	Encodes a WUSCHEL-related homeobox gene family member with 65 amino acids in its homeodomain. Proteins in this family contain a sequence of eight residues (TLPLFPMH) downstream of the homeodomain called the WUS box. This protein also contains an acidic domain approximately 10 residues upstream of the WUS box. Part of the TDIF-TDR-WOX4 signaling pathway that plays a crucial role in the maintenance…	WUSCHEL related homeobox 4 (WOX4); CONTAINS InterPro DOMAIN/s: Homeobox (InterPro:IPR001356), Homeodomain-like (InterPro:IPR009057); BEST Arabidopsis thaliana protein match is: WUSCHEL related homeobox 1 (TAIR:AT3G18010.1); Has 537 Blast hits to 535 proteins in 47 species: Archae - 0; Bacteria - 0; Metazoa - 0; Fungi - 0; Plants - 537; Viruses - 0; Other Eukaryotes - 0 (source: NCBI BLink).	LOC111988759	2676.09	-1.28627	0.000252064	DE June/April	-0.683484	0.0574285		0.602787	0.401281				N/A		AT1G46480	N/A	N/A	AT1G46480	N/A	N/A	N/A	AT1G46480	N/A	N/A	N/A	AT1G46480	9.54e-80	N/A	N/A	AT1G46480	9.54e-80	N/A	WOX4	Homologue of WOX14
AT3G47620	TEOSINTE BRANCHED, cycloidea and PCF (TCP) 14	Encodes a transcription factor AtTCP14 that regulates seed germination. AtTCP14 shows elevated expression level just prior to germination. AtTCP14 is predominantly expressed in the vascular tissue of the embryo, and affects gene expression in radicles in a non-cell-autonomous manner.	TEOSINTE BRANCHED, cycloidea and PCF (TCP) 14 (TCP14); CONTAINS InterPro DOMAIN/s: Transcription factor, TCP (InterPro:IPR005333), Transcription factor TCP subgroup (InterPro:IPR017887); BEST Arabidopsis thaliana protein match is: TCP family transcription factor (TAIR:AT1G58100.1); Has 1158 Blast hits to 1082 proteins in 149 species: Archae - 2; Bacteria - 69; Metazoa - 397; Fungi - 50; Plants - …	LOC111998739	2589.55	-1.68377	1.95603e-05	DE June/April	-1.07427	0.00588806	DE July/April	0.609496	0.506512				N/A	LOC112039340; LOC112039370; LOC111998726	AT3G47620	N/A	N/A	N/A	N/A	AT3G47620	N/A	N/A	N/A	N/A	N/A	N/A	N/A	N/A	N/A	N/A	N/A	N/A	N/A	N/A
AT5G57620	myb domain protein 36	Encodes a putative transcription factor (MYB36).	myb domain protein 36 (MYB36); CONTAINS InterPro DOMAIN/s: SANT, DNA-binding (InterPro:IPR001005), Homeodomain-like (InterPro:IPR009057), Myb, DNA-binding (InterPro:IPR014778), HTH transcriptional regulator, Myb-type, DNA-binding (InterPro:IPR017930), Homeodomain-related (InterPro:IPR012287), Myb transcription factor (InterPro:IPR015495); BEST Arabidopsis thaliana protein match is: myb domain pro…	LOC112023410	1943.17	-0.628819	0.104883		-1.0627	0.000808462	DE July/April	-0.433882	0.642664				N/A	LOC112032137	N/A	N/A	N/A	N/A	N/A	AT5G57620	AT5G57620	N/A	N/A	N/A	AT5G57620	N/A	N/A	N/A	N/A	N/A	N/A	N/A	N/A	N/A
AT1G62360	KNOX/ELK homeobox transcription factor	Class I knotted-like homeodomain protein that is required for shoot apical meristem (SAM) formation during embryogenesis and for SAM function throughout the lifetime of the plant. Functions by preventing incorporation of cells in the meristem center into differentiating organ primordia.	SHOOT MERISTEMLESS (STM); CONTAINS InterPro DOMAIN/s: KNOX2 (InterPro:IPR005541), ELK (InterPro:IPR005539), Homeobox (InterPro:IPR001356), Homeobox, conserved site (InterPro:IPR017970), KNOX1 (InterPro:IPR005540), Homeodomain-like (InterPro:IPR009057), Homeodomain-related (InterPro:IPR012287); BEST Arabidopsis thaliana protein match is: KNOTTED-like from Arabidopsis thaliana (TAIR:AT4G08150.1); H…	LOC111993990	1942.25	-1.64015	0.000119641	DE June/April	-1.55985	6.67233e-05	DE July/April	0.0802982	0.990005				N/A	LOC112032307	AT1G62360	N/A	N/A	AT1G62360	N/A	N/A	N/A	N/A	N/A	N/A	N/A	N/A	N/A	N/A	N/A	N/A	N/A	N/A	SHOOT MERISTEMLESS (STM)	Homologue of KNAT1
AT5G57620	myb domain protein 36	Encodes a putative transcription factor (MYB36).	myb domain protein 36 (MYB36); CONTAINS InterPro DOMAIN/s: SANT, DNA-binding (InterPro:IPR001005), Homeodomain-like (InterPro:IPR009057), Myb, DNA-binding (InterPro:IPR014778), HTH transcriptional regulator, Myb-type, DNA-binding (InterPro:IPR017930), Homeodomain-related (InterPro:IPR012287), Myb transcription factor (InterPro:IPR015495); BEST Arabidopsis thaliana protein match is: myb domain pro…	LOC112023896	1875.43	-0.855836	0.0219397		-1.72749	9.51056e-09	DE July/April	-0.871653	0.0977341				N/A		N/A	N/A	N/A	N/A	N/A	AT5G57620	AT5G57620	N/A	N/A	N/A	AT5G57620	N/A	N/A	N/A	N/A	N/A	N/A	N/A	N/A	N/A
AT4G22950	AGAMOUS-like 19	MADS-box protein AGL19	AGAMOUS-like 19 (AGL19); CONTAINS InterPro DOMAIN/s: Transcription factor, MADS-box (InterPro:IPR002100), Transcription factor, K-box (InterPro:IPR002487); BEST Arabidopsis thaliana protein match is: AGAMOUS-like 14 (TAIR:AT4G11880.1); Has 7291 Blast hits to 7288 proteins in 921 species: Archae - 2; Bacteria - 15; Metazoa - 646; Fungi - 323; Plants - 6182; Viruses - 0; Other Eukaryotes - 123 (sou…	LOC111989313	1622.1	-1.13177	2.8892e-10	DE June/April	-1.44592	1.52347e-19	DE July/April	-0.314155	0.455075				N/A		AT4G22950	N/A	N/A	AT4G22950	N/A	N/A	N/A	AT4G22950	N/A	N/A	N/A	N/A	N/A	N/A	N/A	N/A	N/A	N/A	N/A	N/A
AT3G01140	myb domain protein 106	Encodes a MIXTA-like MYB gene NOECK (NOK). Loss of function mutations show an increased number of branchpoints in leaf trichomes suggesting a role in negative regulation of trichome branching.	myb domain protein 106 (MYB106); FUNCTIONS IN: DNA binding, sequence-specific DNA binding transcription factor activity; INVOLVED IN: trichome branching, regulation of transcription, DNA-dependent; EXPRESSED IN: 18 plant structures; EXPRESSED DURING: 7 growth stages; CONTAINS InterPro DOMAIN/s: SANT, DNA-binding (InterPro:IPR001005), Homeodomain-like (InterPro:IPR009057), Myb, DNA-binding (InterP…	LOC111998628	1329.04	-0.653567	0.270457		-1.53538	0.000707008	DE July/April	-0.881817	0.343989				N/A	LOC112040888; LOC111988192	N/A	N/A	N/A	N/A	N/A	N/A	AT3G01140	N/A	N/A	AT3G01140	N/A	N/A	N/A	N/A	N/A	N/A	N/A	N/A	N/A	N/A
AT5G49520	WRKY DNA-binding protein 48	Encodes WRKY48, a member of the WRKY Transcription Factor. WRKY48 is a stress- and pathogen-induced transcriptional activator that represses plant basal defense.	WRKY DNA-binding protein 48 (WRKY48); CONTAINS InterPro DOMAIN/s: DNA-binding WRKY (InterPro:IPR003657); BEST Arabidopsis thaliana protein match is: WRKY DNA-binding protein 23 (TAIR:AT2G47260.1); Has 1807 Blast hits to 1807 proteins in 277 species: Archae - 0; Bacteria - 0; Metazoa - 736; Fungi - 347; Plants - 385; Viruses - 0; Other Eukaryotes - 339 (source: NCBI BLink).	LOC111983143	1219.03	-1.34157	0.0014972	DE June/April	-0.659966	0.136596		0.681607	0.434786				N/A		N/A	N/A	N/A	N/A	N/A	N/A	N/A	N/A	N/A	N/A	N/A	N/A	N/A	N/A	N/A	N/A	N/A	N/A	N/A	N/A
AT3G20060	ubiquitin-conjugating enzyme19	Encodes one of two ubiquitin-conjugating enzymes belonging to the E2-C gene family (the other being UBC19). Transcript is always found in dividing cells, but also in other non-dividing cells. Protein is localized to the cytoplasm as well as to the nucleus.	ubiquitin-conjugating enzyme19 (UBC19); CONTAINS InterPro DOMAIN/s: Ubiquitin-conjugating enzyme/RWD-like (InterPro:IPR016135), Ubiquitin-conjugating enzyme E2 H10 (InterPro:IPR015582), Ubiquitin-conjugating enzyme, E2 (InterPro:IPR000608); BEST Arabidopsis thaliana protein match is: ubiquitin-conjugating enzyme 20 (TAIR:AT1G50490.1); Has 2436 Blast hits to 2429 proteins in 193 species: Archae - …	LOC111995992	1533.25	-1.34317	0.00034055	DE June/April	-0.281756	0.559016		1.06142	0.0437289		N/A	N/A		LOC112036660	N/A	N/A	N/A	N/A	N/A	N/A	N/A	N/A	N/A	N/A	N/A	AT3G20060	3.51e-102	N/A	N/A	AT3G20060	3.51e-102	N/A	N/A	N/A
AT2G03500	Homeodomain-like superfamily protein	0	Homeodomain-like superfamily protein; CONTAINS InterPro DOMAIN/s: Homeodomain-like (InterPro:IPR009057), Myb, DNA-binding (InterPro:IPR014778), HTH transcriptional regulator, Myb-type, DNA-binding (InterPro:IPR017930), Myb-like DNA-binding domain, SHAQKYF class (InterPro:IPR006447), Homeodomain-related (InterPro:IPR012287); BEST Arabidopsis thaliana protein match is: myb-like transcription factor…	LOC112033031	888.051	-1.00275	0.000318376	DE June/April	-0.617831	0.0245577		0.384915	0.582485				N/A		AT2G03500	AT2G03500	AT2G03500	N/A	N/A	N/A	N/A	AT2G03500	N/A	N/A	N/A	N/A	N/A	N/A	N/A	N/A	N/A	AT2G03500	N/A	N/A
AT5G64060	NAC domain containing protein 103	0	NAC domain containing protein 103 (NAC103); FUNCTIONS IN: sequence-specific DNA binding transcription factor activity; INVOLVED IN: multicellular organismal development, regulation of transcription; LOCATED IN: cellular_component unknown; EXPRESSED IN: 9 plant structures; EXPRESSED DURING: 6 growth stages; CONTAINS InterPro DOMAIN/s: No apical meristem (NAM) protein (InterPro:IPR003441); BEST Ara…	LOC111996585	877.039	-1.18795	0.00998209	DE June/April	-1.18854	0.00476815	DE July/April	-0.000589303	0.999848				N/A		N/A	N/A	N/A	N/A	N/A	N/A	N/A	N/A	N/A	N/A	N/A	N/A	N/A	N/A	N/A	N/A	N/A	N/A	N/A	N/A
AT1G20610	Cyclin B2;3	0	Cyclin B2;3 (CYCB2;3); FUNCTIONS IN: cyclin-dependent protein kinase regulator activity; INVOLVED IN: regulation of cell cycle; LOCATED IN: nucleus; CONTAINS InterPro DOMAIN/s: Cyclin, C-terminal (InterPro:IPR004367), Cyclin-like (InterPro:IPR011028), Cyclin-related (InterPro:IPR013763), Cyclin, N-terminal (InterPro:IPR006671), Cyclin, A/B/D/E (InterPro:IPR014400), Cyclin (InterPro:IPR006670); BE…	LOC112016128	465.53	-1.29121	0.00910425	DE June/April	-0.479009	0.397235		0.812204	0.396624		N/A	N/A		LOC112035456	N/A	N/A	N/A	N/A	N/A	N/A	N/A	N/A	N/A	N/A	N/A	AT1G20610	2.7e-179	N/A	N/A	N/A	N/A	AT1G20610	N/A	N/A
AT4G38620	myb domain protein 4	Encodes a R2R3 MYB protein which is involved in the response to UV-B. It functions as a repressor of target gene expression. One of its target genes encodes cinnamate 4-hydroxylase; mutants accumulate sinapate esters in their leaves. MYB4 binds to its own promoter and represses its own expression. Nuclear localization of MYB4 depends on the action of the beta importin SAD2.	myb domain protein 4 (MYB4); CONTAINS InterPro DOMAIN/s: SANT, DNA-binding (InterPro:IPR001005), Homeodomain-like (InterPro:IPR009057), Myb, DNA-binding (InterPro:IPR014778), HTH transcriptional regulator, Myb-type, DNA-binding (InterPro:IPR017930), Homeodomain-related (InterPro:IPR012287), Myb transcription factor (InterPro:IPR015495); BEST Arabidopsis thaliana protein match is: myb domain prote…	LOC111991808	823.267	-1.10389	0.000878155	DE June/April	-0.433047	0.234045		0.670842	0.237307				N/A	LOC112023487; LOC112037069; LOC111990470; LOC112009387	N/A	N/A	N/A	N/A	N/A	N/A	AT4G38620	N/A	N/A	N/A	N/A	N/A	N/A	N/A	N/A	N/A	N/A	AT4G38620	N/A	N/A
AT5G61380	CCT motif -containing response regulator protein	Pseudo response regulator involved in the generation of circadian rhythms. TOC1 appears to shorten the period of circumnutation speed. TOC1 contributes to the plant fitness (carbon fixation, biomass) by influencing the circadian clock period. PRR3 may increase the stability of TOC1 by preventing interactions between TOC1 and the F-box protein ZTL. Expression of TOC1 is correlated with rhythmic ch…	TIMING OF CAB EXPRESSION 1 (TOC1); CONTAINS InterPro DOMAIN/s: CheY-like (InterPro:IPR011006), Signal transduction response regulator, receiver domain (InterPro:IPR001789), CCT domain (InterPro:IPR010402); BEST Arabidopsis thaliana protein match is: pseudo-response regulator 3 (TAIR:AT5G60100.3); Has 1807 Blast hits to 1807 proteins in 277 species: Archae - 0; Bacteria - 0; Metazoa - 736; Fungi -…	LOC112023030	815.754	-1.10286	8.71055e-06	DE June/April	-1.27436	6.89793e-09	DE July/April	-0.171503	0.908329				N/A	LOC112023029	AT5G61380	N/A	N/A	N/A	N/A	N/A	N/A	AT5G61380	N/A	N/A	N/A	N/A	N/A	N/A	N/A	N/A	N/A	AT5G61380	N/A	N/A
AT2G37060	nuclear factor Y, subunit B8	0	nuclear factor Y, subunit B8 (NF-YB8); FUNCTIONS IN: sequence-specific DNA binding transcription factor activity; INVOLVED IN: regulation of transcription, DNA-dependent; LOCATED IN: nucleus, intracellular; EXPRESSED IN: male gametophyte, pollen tube; EXPRESSED DURING: M germinated pollen stage; CONTAINS InterPro DOMAIN/s: Transcription factor, CBFA/NFYB, DNA topoisomerase (InterPro:IPR003957), T…	LOC112028336	696.854	-0.852183	0.00167705		-1.14306	9.52792e-07	DE July/April	-0.290872	0.741482				N/A	LOC112041115	N/A	N/A	N/A	N/A	N/A	N/A	N/A	N/A	N/A	N/A	N/A	N/A	N/A	N/A	N/A	N/A	N/A	N/A	N/A	N/A
AT4G29940	pathogenesis related homeodomain protein A	Homeodomain protein (PRHA). Expression of the gene differs in various vegetative and floral plant tissues and is positively influenced by the phytohormone auxin. It is often associated with regions of developing vascular tissue. The prha promoter is highly responsive to the synthetic auxin, naphthalene acetic acid, in transient assays using tobacco protoplasts. The PRHA protein has the capacity t…	pathogenesis related homeodomain protein A (PRHA); CONTAINS InterPro DOMAIN/s: Zinc finger, PHD-type, conserved site (InterPro:IPR019786), Zinc finger, PHD-type (InterPro:IPR001965), Homeobox (InterPro:IPR001356), Homeodomain-like (InterPro:IPR009057), Zinc finger, FYVE/PHD-type (InterPro:IPR011011), Zinc finger, PHD-finger (InterPro:IPR019787), Homeodomain-related (InterPro:IPR012287); BEST Arab…	LOC112020889	693.485	-0.819571	0.00733975		-1.01976	0.000125297	DE July/April	-0.20019	0.903161				N/A		N/A	N/A	N/A	N/A	N/A	N/A	N/A	N/A	N/A	N/A	N/A	N/A	N/A	N/A	N/A	N/A	N/A	N/A	N/A	N/A
AT1G16060	ARIA-interacting double AP2 domain protein	Encodes ADAP, an AP2-domain protein that interacts with ARIA. ADAP is a positive regulator of the ABA response and is also involved in regulating seedling growth.	ARIA-interacting double AP2 domain protein (ADAP); CONTAINS InterPro DOMAIN/s: DNA-binding, integrase-type (InterPro:IPR016177), Pathogenesis-related transcriptional factor/ERF, DNA-binding (InterPro:IPR001471); BEST Arabidopsis thaliana protein match is: Integrase-type DNA-binding superfamily protein (TAIR:AT1G79700.2); Has 6422 Blast hits to 4728 proteins in 256 species: Archae - 0; Bacteria - …	LOC112006985	659.915	-0.508616	0.385343		-1.28201	0.00360401	DE July/April	-0.773395	0.416318				N/A	LOC111986476	N/A	N/A	N/A	N/A	N/A	N/A	N/A	AT1G16060	N/A	N/A	N/A	N/A	N/A	N/A	N/A	N/A	N/A	AT1G16060	WRINKLED 3 (WRI3)	Initial cambium TFs
AT3G15510	NAC domain containing protein 2	Note of caution: not to be confused with another protein (AtNAC6 locus AT5G39610) which on occasion has also been referred to as AtNAC2.	NAC domain containing protein 2 (NAC2); FUNCTIONS IN: sequence-specific DNA binding transcription factor activity; INVOLVED IN: multicellular organismal development, regulation of transcription; LOCATED IN: cellular_component unknown; EXPRESSED IN: 13 plant structures; EXPRESSED DURING: LP.06 six leaves visible, LP.04 four leaves visible, 4 anthesis, petal differentiation and expansion stage; CON…	LOC112022217	574.159	0.104104	0.887726		-1.7504	9.88761e-06	DE July/April	-1.85451	0.000328359	DE June/july			N/A		AT3G15510	N/A	N/A	N/A	N/A	N/A	N/A	N/A	N/A	N/A	N/A	N/A	N/A	N/A	N/A	N/A	N/A	AT3G15510	N/A	N/A
AT5G10510	AINTEGUMENTA-like 6	Encodes an AP2-domain transcription factor involved in root stem cell identity and root development.	AINTEGUMENTA-like 6 (AIL6); CONTAINS InterPro DOMAIN/s: DNA-binding, integrase-type (InterPro:IPR016177), Pathogenesis-related transcriptional factor/ERF, DNA-binding (InterPro:IPR001471); BEST Arabidopsis thaliana protein match is: AINTEGUMENTA-like 7 (TAIR:AT5G65510.1); Has 34181 Blast hits to 11297 proteins in 411 species: Archae - 14; Bacteria - 43; Metazoa - 1028; Fungi - 1178; Plants - 6969…	LOC112018242	529.455	-1.18096	0.00927819	DE June/April	-0.899793	0.0395883		0.281165	0.912034				N/A		AT5G10510	N/A	N/A	AT5G10510	AT5G10510	N/A	N/A	AT5G10510	N/A	N/A	N/A	N/A	N/A	N/A	N/A	AT5G10510	0	N/A	N/A	N/A
AT2G23380	SET domain-containing protein	Similar to the product of the Polycomb-group gene Enhancer of zeste. Required for stable repression of AG and AP3. Putative role in cell fate determination. Involved in the control of leaf morphogenesis. mutants exhibit curled, involute leaves. AGAMOUS and APETALA3 are ectopically expressed in the mutant.	CURLY LEAF (CLF); FUNCTIONS IN: protein binding, sequence-specific DNA binding transcription factor activity; INVOLVED IN: in 7 processes; LOCATED IN: chloroplast; EXPRESSED IN: 15 plant structures; EXPRESSED DURING: 7 growth stages; CONTAINS InterPro DOMAIN/s: SET domain (InterPro:IPR001214); BEST Arabidopsis thaliana protein match is: SET domain-containing protein (TAIR:AT4G02020.1); Has 5951 B…	LOC111988803	784.638	-1.36005	9.24199e-07	DE June/April	-1.27362	5.40434e-07	DE July/April	0.0864322	0.976881			N/A	N/A		AT2G23380	AT2G23380	AT2G23380	N/A	N/A	N/A	AT2G23380	N/A	AT2G23380	N/A	N/A	N/A	N/A	N/A	N/A	N/A	N/A	AT2G23380	N/A	N/A
AT1G20930	cyclin-dependent kinase B2;2	Cyclin-dependent kinase, expressed in flowers and suspension cell culture, expression peaks during M phase in synchronized cultures. Required for proper organization of the shoot apical meristem and for hormone signaling. Expressed in the shoot apical meristem. Involved in regulation of the G2/M transition of the mitotic cell cycle.	cyclin-dependent kinase B2;2 (CDKB2;2); CONTAINS InterPro DOMAIN/s: Protein kinase, ATP binding site (InterPro:IPR017441), Protein kinase, catalytic domain (InterPro:IPR000719), Serine/threonine-protein kinase domain (InterPro:IPR002290), Serine/threonine-protein kinase-like domain (InterPro:IPR017442), Protein kinase-like domain (InterPro:IPR011009), Serine/threonine-protein kinase, active site …	LOC112029960	1293.67	-0.580383	0.0756743		0.488256	0.110283		1.06864	0.00286305	DE June/july	N/A	N/A			N/A	N/A	N/A	N/A	N/A	N/A	N/A	N/A	N/A	N/A	N/A	AT1G20930	0	N/A	N/A	AT1G20930	0	N/A	N/A	N/A
AT1G47210	cyclin-dependent protein kinase 3;2	0	cyclin-dependent protein kinase 3;2 (CYCA3;2); CONTAINS InterPro DOMAIN/s: G2/mitotic-specific cyclin A (InterPro:IPR015453), Cyclin-like (InterPro:IPR011028), Cyclin-related (InterPro:IPR013763), Cyclin, N-terminal (InterPro:IPR006671), Cyclin, A/B/D/E (InterPro:IPR014400); BEST Arabidopsis thaliana protein match is: Cyclin A3;1 (TAIR:AT5G43080.1); Has 3166 Blast hits to 3165 proteins in 336 spe…	LOC112025658	206.662	-1.79753	0.000258287	DE June/April	-0.816253	0.115221		0.981274	0.263408		N/A	N/A			N/A	N/A	N/A	N/A	N/A	N/A	N/A	N/A	N/A	N/A	N/A	AT1G47210	2.07e-164	N/A	N/A	AT1G47210	2.07e-164	N/A	N/A	N/A
AT4G36920	Integrase-type DNA-binding superfamily protein	Encodes a floral homeotic gene, a member of the AP2/EREBP (ethylene responsive element binding protein) class of transcription factors and is involved in the specification of floral organ identity, establishment of floral meristem identity, suppression of floral meristem indeterminancy, and development of the ovule and seed coat. AP2 also has a role in controlling seed mass. Dominant negative all…	APETALA 2 (AP2); CONTAINS InterPro DOMAIN/s: DNA-binding, integrase-type (InterPro:IPR016177), Pathogenesis-related transcriptional factor/ERF, DNA-binding (InterPro:IPR001471); BEST Arabidopsis thaliana protein match is: target of early activation tagged (EAT) 3 (TAIR:AT5G67180.1); Has 8542 Blast hits to 5152 proteins in 275 species: Archae - 0; Bacteria - 58; Metazoa - 3; Fungi - 0; Plants - 83…	LOC111995790	528.687	-1.46406	5.40746e-05	DE June/April	-1.38018	3.10074e-05	DE July/April	0.083884	0.983969				N/A		AT4G36920	N/A	N/A	AT4G36920	AT4G36920	N/A	AT4G36920	N/A	N/A	N/A	N/A	N/A	N/A	N/A	N/A	N/A	N/A	AT4G36920	N/A	N/A
AT1G30970	zinc finger (C2H2 type) family protein	Encodes SUF4 (SUPPRESSOR of FRI 4), a putative zinc-finger-containing transcription factor that is required for delayed flowering in winter-annual Arabidopsis. suf4 mutations strongly suppress the late-flowering phenotype of FRI (FRIGIDA) mutants. suf4 mutants also show reduced H3K4 trimethylation at FLC (FLOWERING LOCUS C), a floral inhibitor. SUF4 may act to specifically recruit a putative hist…	suppressor of FRIGIDA4 (SUF4); CONTAINS InterPro DOMAIN/s: Zinc finger, C2H2-like (InterPro:IPR015880), Zinc finger, BED-type predicted (InterPro:IPR003656), Zinc finger, C2H2-type (InterPro:IPR007087); Has 21249 Blast hits to 14717 proteins in 989 species: Archae - 33; Bacteria - 3114; Metazoa - 8587; Fungi - 3278; Plants - 3255; Viruses - 686; Other Eukaryotes - 2296 (source: NCBI BLink).	LOC111995697	519.781	-1.09551	1.69881e-06	DE June/April	-0.687094	0.00195441		0.40842	0.409722				N/A	LOC112028255; LOC111993279	AT1G30970	AT1G30970	AT1G30970	N/A	N/A	N/A	AT1G30970	N/A	N/A	N/A	N/A	N/A	N/A	N/A	N/A	N/A	N/A	AT1G30970	N/A	N/A
AT5G57660	CONSTANS-like 5	0	CONSTANS-like 5 (COL5); FUNCTIONS IN: sequence-specific DNA binding transcription factor activity, zinc ion binding; INVOLVED IN: regulation of transcription; LOCATED IN: intracellular; EXPRESSED IN: 23 plant structures; EXPRESSED DURING: 13 growth stages; CONTAINS InterPro DOMAIN/s: CCT domain (InterPro:IPR010402), Zinc finger, B-box (InterPro:IPR000315); BEST Arabidopsis thaliana protein match …	LOC112022208	665.809	-0.825609	0.113513		-1.487	0.000459572	DE July/April	-0.661395	0.540541			N/A	N/A		AT5G57660	N/A	N/A	N/A	N/A	N/A	N/A	N/A	N/A	N/A	N/A	N/A	N/A	N/A	N/A	N/A	N/A	N/A	N/A	N/A
AT2G34710	Homeobox-leucine zipper family protein / lipid-binding START domain-containing protein	Dominant PHB mutations cause transformation of abaxial leaf fates into adaxial leaf fates. Encodes a member of HD-Zip family which contains homeodomain-leucine zipper domains and domain similar to a mammalian sterol binding domain. Has overlapping functions with PHAVOLUTA, REVOLUTA and CORONA.	PHABULOSA (PHB); CONTAINS InterPro DOMAIN/s: Homeobox (InterPro:IPR001356), Homeodomain-like (InterPro:IPR009057), Lipid-binding START (InterPro:IPR002913), MEKHLA (InterPro:IPR013978), Homeodomain-related (InterPro:IPR012287); BEST Arabidopsis thaliana protein match is: Homeobox-leucine zipper family protein / lipid-binding START domain-containing protein (TAIR:AT1G30490.1); Has 3393 Blast hits …	LOC112031480	485.931	-1.537	0.000849221	DE June/April	-1.10252	0.0135855		0.434481	0.804464				N/A	LOC112031478	AT2G34710	N/A	N/A	AT2G34710	N/A	N/A	AT2G34710	N/A	N/A	N/A	N/A	N/A	N/A	N/A	N/A	N/A	N/A	AT2G34710	N/A	N/A
AT1G63100	GRAS family transcription factor	0	GRAS family transcription factor; CONTAINS InterPro DOMAIN/s: Transcription factor GRAS (InterPro:IPR005202); BEST Arabidopsis thaliana protein match is: GRAS family transcription factor (TAIR:AT3G54220.1); Has 2506 Blast hits to 2453 proteins in 309 species: Archae - 0; Bacteria - 4; Metazoa - 16; Fungi - 0; Plants - 2441; Viruses - 0; Other Eukaryotes - 45 (source: NCBI BLink).	LOC111999471	589.998	-1.58645	0.00202945	DE June/April	-0.643079	0.257603		0.943373	0.307867			N/A	N/A	LOC111999484; LOC111999516; LOC111999474	N/A	N/A	N/A	N/A	N/A	N/A	N/A	N/A	N/A	N/A	N/A	AT1G63100	0	N/A	N/A	N/A	N/A	N/A	SCL28	Homologue of SCL7
AT1G76310	CYCLIN B2;4	core cell cycle genes	CYCLIN B2;4 (CYCB2;4); FUNCTIONS IN: cyclin-dependent protein kinase regulator activity; INVOLVED IN: regulation of cell cycle; LOCATED IN: nucleus; EXPRESSED IN: 18 plant structures; EXPRESSED DURING: 11 growth stages; CONTAINS InterPro DOMAIN/s: Cyclin, C-terminal (InterPro:IPR004367), Cyclin-like (InterPro:IPR011028), Cyclin-related (InterPro:IPR013763), Cyclin, N-terminal (InterPro:IPR006671)…	LOC112031932	743.707	-1.41308	0.00151201	DE June/April	-0.548037	0.267818		0.865045	0.267777		N/A	N/A			N/A	N/A	N/A	N/A	N/A	N/A	N/A	N/A	N/A	N/A	N/A	AT1G76310	0	N/A	N/A	AT1G76310	0	N/A	N/A	N/A
AT1G68320	myb domain protein 62	putative transcription factor: R2R3-MYB transcription family. Involved in regulation of phosphate starvation responses and gibberellic acid biosynthesis.	myb domain protein 62 (MYB62); CONTAINS InterPro DOMAIN/s: SANT, DNA-binding (InterPro:IPR001005), Homeodomain-like (InterPro:IPR009057), Myb, DNA-binding (InterPro:IPR014778), HTH transcriptional regulator, Myb-type, DNA-binding (InterPro:IPR017930), Homeodomain-related (InterPro:IPR012287), Myb transcription factor (InterPro:IPR015495); BEST Arabidopsis thaliana protein match is: myb domain pro…	LOC112008278	368.824	-2.54278	1.34958e-06	DE June/April	-1.85705	0.000270694	DE July/April	0.685732	0.659181				N/A		N/A	N/A	N/A	N/A	N/A	N/A	AT1G68320	AT1G68320	N/A	N/A	AT1G68320	N/A	N/A	N/A	N/A	N/A	N/A	N/A	N/A	N/A
AT1G76350	Plant regulator RWP-RK family protein	0	Plant regulator RWP-RK family protein; CONTAINS InterPro DOMAIN/s: Octicosapeptide/Phox/Bem1p (InterPro:IPR000270), Plant regulator RWP-RK (InterPro:IPR003035); BEST Arabidopsis thaliana protein match is: Plant regulator RWP-RK family protein (TAIR:AT1G20640.2); Has 692 Blast hits to 593 proteins in 43 species: Archae - 0; Bacteria - 4; Metazoa - 2; Fungi - 0; Plants - 620; Viruses - 0; Other Euk…	LOC112016190	354.422	-0.706732	0.0402386		-1.10216	0.00012663	DE July/April	-0.395431	0.658928				N/A		N/A	N/A	N/A	N/A	N/A	N/A	N/A	N/A	N/A	N/A	N/A	N/A	N/A	N/A	N/A	N/A	N/A	N/A	N/A	N/A
AT5G41315	basic helix-loop-helix (bHLH) DNA-binding superfamily protein	encodes a basic helix loop helix domain protein that interacts with GL1 in trichome development.	GLABROUS 3 (GL3); CONTAINS InterPro DOMAIN/s: Helix-loop-helix DNA-binding domain (InterPro:IPR001092), Helix-loop-helix DNA-binding (InterPro:IPR011598); BEST Arabidopsis thaliana protein match is: basic helix-loop-helix (bHLH) DNA-binding superfamily protein (TAIR:AT1G63650.3); Has 30201 Blast hits to 17322 proteins in 780 species: Archae - 12; Bacteria - 1396; Metazoa - 17338; Fungi - 3422; Pl…	LOC111986568	350.051	-1.41287	0.00157464	DE June/April	-0.711703	0.125885		0.701166	0.455085				N/A	LOC112035245	N/A	N/A	N/A	N/A	N/A	N/A	AT5G41315	AT5G41315	N/A	AT5G41315	N/A	N/A	N/A	N/A	N/A	N/A	N/A	N/A	N/A	N/A
AT3G06740	GATA transcription factor 15	Encodes a member of the GATA factor family of zinc finger transcription factors.	GATA transcription factor 15 (GATA15); FUNCTIONS IN: sequence-specific DNA binding transcription factor activity; INVOLVED IN: regulation of transcription, DNA-dependent; EXPRESSED IN: 20 plant structures; EXPRESSED DURING: 13 growth stages; CONTAINS InterPro DOMAIN/s: Zinc finger, NHR/GATA-type (InterPro:IPR013088), Zinc finger, GATA-type (InterPro:IPR000679); BEST Arabidopsis thaliana protein m…	LOC112028517	263.083	-1.13381	0.000626787	DE June/April	-0.490796	0.159474		0.643012	0.281537				N/A	; LOC112008245LOC112024314; LOC112034460; LOC112034461; LOC112034462; LOC112034963	N/A	N/A	N/A	N/A	N/A	N/A	AT3G06740	N/A	N/A	N/A	N/A	N/A	N/A	N/A	N/A	N/A	N/A	N/A	N/A	N/A
AT2G43000	NAC domain containing protein 42	0	NAC domain containing protein 42 (NAC042); FUNCTIONS IN: sequence-specific DNA binding transcription factor activity; INVOLVED IN: multicellular organismal development, regulation of transcription; LOCATED IN: cellular_component unknown; EXPRESSED IN: 9 plant structures; EXPRESSED DURING: 6 growth stages; CONTAINS InterPro DOMAIN/s: No apical meristem (NAM) protein (InterPro:IPR003441); BEST Arab…	LOC112006470	211.589	-1.70573	0.0014028	DE June/April	-0.894899	0.105589		0.810834	0.482658				N/A	LOC112006452; LOC112008493; LOC112008492	N/A	N/A	N/A	N/A	N/A	N/A	N/A	N/A	AT2G43000	N/A	N/A	N/A	N/A	N/A	N/A	N/A	N/A	N/A	ANAC042 (also known as JUNGBRUNNEN 1)	CK induced
AT3G22760	Tesmin/TSO1-like CXC domain-containing protein	CXC domain containing TSO1-like protein 1. The gene is expressed in stamens, pollen mother cells, and immature ovules.	SOL1; CONTAINS InterPro DOMAIN/s: Tesmin/TSO1-like, CXC (InterPro:IPR005172); BEST Arabidopsis thaliana protein match is: TESMIN/TSO1-like CXC 2 (TAIR:AT4G14770.1); Has 1236 Blast hits to 680 proteins in 89 species: Archae - 0; Bacteria - 0; Metazoa - 473; Fungi - 0; Plants - 332; Viruses - 0; Other Eukaryotes - 431 (source: NCBI BLink).	LOC112027180	207.672	-1.39754	0.000641868	DE June/April	-0.77616	0.0596622		0.621375	0.496302				N/A		N/A	N/A	N/A	N/A	N/A	N/A	N/A	N/A	N/A	N/A	N/A	N/A	N/A	N/A	N/A	N/A	N/A	N/A	N/A	N/A
AT3G48160	DP-E2F-like 1	E2F-like protein, an inhibitor of the endocycle, preserves the mitotic state of proliferating cells by suppressing transcription of genes that are required for cells to enter the DNA endoreduplication cycle.	DP-E2F-like 1 (DEL1); CONTAINS InterPro DOMAIN/s: Winged helix-turn-helix transcription repressor DNA-binding (InterPro:IPR011991), Transcription factor E2F/dimerisation partner (TDP) (InterPro:IPR003316), E2F Family (InterPro:IPR015633); BEST Arabidopsis thaliana protein match is: DP-E2F-like protein 3 (TAIR:AT3G01330.1); Has 1181 Blast hits to 868 proteins in 113 species: Archae - 0; Bacteria -…	LOC112020170	199.077	-1.13975	0.0010606	DE June/April	0.29727	0.467852		1.43702	0.000340919	DE June/july				LOC112020166	N/A	N/A	N/A	N/A	N/A	N/A	N/A	N/A	N/A	N/A	N/A	AT3G48160	7.82e-130	N/A	N/A	AT3G48160	7.82e-130	N/A	N/A	N/A
AT1G76310	CYCLIN B2;4	core cell cycle genes	CYCLIN B2;4 (CYCB2;4); FUNCTIONS IN: cyclin-dependent protein kinase regulator activity; INVOLVED IN: regulation of cell cycle; LOCATED IN: nucleus; EXPRESSED IN: 18 plant structures; EXPRESSED DURING: 11 growth stages; CONTAINS InterPro DOMAIN/s: Cyclin, C-terminal (InterPro:IPR004367), Cyclin-like (InterPro:IPR011028), Cyclin-related (InterPro:IPR013763), Cyclin, N-terminal (InterPro:IPR006671)…	LOC112012855	109.706	-1.73423	0.00301027	DE June/April	-0.992627	0.0959234		0.7416	0.627063		N/A	N/A			N/A	N/A	N/A	N/A	N/A	N/A	N/A	N/A	N/A	N/A	N/A	AT1G76310	0	N/A	N/A	AT1G76310	0	N/A	N/A	N/A
AT4G00150	GRAS family transcription factor	0	HAIRY MERISTEM 3 (HAM3); FUNCTIONS IN: sequence-specific DNA binding transcription factor activity; INVOLVED IN: regulation of transcription; LOCATED IN: chloroplast; EXPRESSED IN: 22 plant structures; EXPRESSED DURING: 13 growth stages; CONTAINS InterPro DOMAIN/s: Transcription factor GRAS (InterPro:IPR005202); BEST Arabidopsis thaliana protein match is: GRAS family transcription factor (TAIR:AT…	LOC111988127	199.057	-1.30602	0.00430246	DE June/April	-0.738034	0.111739		0.567985	0.638467				N/A	LOC112020374; LOC112020371; LOC112020375	N/A	N/A	N/A	N/A	N/A	N/A	AT4G00150	N/A	N/A	AT4G00150	AT4G00150	N/A	N/A	N/A	N/A	N/A	N/A	AT4G00150	N/A	N/A
AT2G33560	BUB1-related (BUB1: budding uninhibited by benzymidazol 1)	Encodes BUBR1. May have the spindle assembly checkpoint protein functions conserved from yeast to humans.	BUB1-related (BUB1: budding uninhibited by benzymidazol 1) (BUBR1); CONTAINS InterPro DOMAIN/s: Mitotic checkpoint serine/threonine protein kinase, Bub1 (InterPro:IPR015661), Mad3/BUB1 homology region 1 (InterPro:IPR013212); BEST Arabidopsis thaliana protein match is: Mad3/BUB1 homology region 1 (TAIR:AT5G05510.1); Has 500 Blast hits to 498 proteins in 165 species: Archae - 0; Bacteria - 0; Metaz…	LOC112029985	375.26	-1.25839	0.00193887	DE June/April	-0.506986	0.25282		0.751402	0.303365		N/A	N/A			N/A	N/A	N/A	N/A	N/A	N/A	N/A	N/A	N/A	N/A	N/A	N/A	N/A	N/A	N/A	N/A	N/A	N/A	N/A	N/A
AT5G17430	Integrase-type DNA-binding superfamily protein	Encodes an AP2-domain containing protein similar to ANT. Expressed in embryos and lateral root primordium.	BABY BOOM (BBM); CONTAINS InterPro DOMAIN/s: DNA-binding, integrase-type (InterPro:IPR016177), Pathogenesis-related transcriptional factor/ERF, DNA-binding (InterPro:IPR001471); BEST Arabidopsis thaliana protein match is: Integrase-type DNA-binding superfamily protein (TAIR:AT1G51190.1); Has 30201 Blast hits to 17322 proteins in 780 species: Archae - 12; Bacteria - 1396; Metazoa - 17338; Fungi - …	LOC111984879	128.849	-1.29647	0.0303202		-1.4679	0.00633209	DE July/April	-0.171423	0.974991				N/A		N/A	N/A	N/A	N/A	N/A	N/A	N/A	N/A	N/A	N/A	N/A	N/A	N/A	N/A	N/A	N/A	N/A	N/A	N/A	N/A
AT1G30650	WRKY DNA-binding protein 14	member of WRKY Transcription Factor; Group II-e	WRKY DNA-binding protein 14 (WRKY14); CONTAINS InterPro DOMAIN/s: DNA-binding WRKY (InterPro:IPR003657), Transcription factor, WRKY group Iie (InterPro:IPR017412); BEST Arabidopsis thaliana protein match is: WRKY DNA-binding protein 35 (TAIR:AT2G34830.1); Has 3350 Blast hits to 2895 proteins in 207 species: Archae - 0; Bacteria - 0; Metazoa - 14; Fungi - 12; Plants - 3273; Viruses - 0; Other Euka…	LOC112019467	115.896	-0.868202	0.0646329		-1.75611	4.08755e-06	DE July/April	-0.887912	0.235736				N/A		N/A	N/A	N/A	N/A	N/A	N/A	N/A	N/A	N/A	N/A	N/A	N/A	N/A	N/A	N/A	N/A	N/A	N/A	N/A	N/A
AT5G65640	beta HLH protein 93	0	beta HLH protein 93 (bHLH093); FUNCTIONS IN: DNA binding, sequence-specific DNA binding transcription factor activity; INVOLVED IN: regulation of transcription; LOCATED IN: nucleus; EXPRESSED IN: 22 plant structures; EXPRESSED DURING: 13 growth stages; CONTAINS InterPro DOMAIN/s: Helix-loop-helix DNA-binding domain (InterPro:IPR001092), Helix-loop-helix DNA-binding (InterPro:IPR011598); BEST Arab…	LOC111997607	112.729	-2.45809	0.000289026	DE June/April	-1.4517	0.0365863		1.00639	0.521375				N/A	LOC111992110	N/A	N/A	N/A	N/A	N/A	N/A	N/A	N/A	N/A	N/A	N/A	N/A	N/A	AT5G65640	6.71e-81	N/A	N/A	AT5G65640	N/A	N/A
AT5G66350	Lateral root primordium (LRP) protein-related	A member of SHI gene family. Arabidopsis thaliana has ten members that encode proteins with a RING finger-like zinc finger motif. Despite being highly divergent in sequence, many of the SHI-related genes are partially redundant in function and synergistically promote gynoecium, stamen and leaf development in Arabidopsis. Shi mutant is dominant, has dwarf phenotype. Loss of function mutations have…	SHORT INTERNODES (SHI); CONTAINS InterPro DOMAIN/s: Lateral Root Primordium type 1, C-terminal (InterPro:IPR006511), Zinc finger, Lateral Root Primordium type 1 (InterPro:IPR006510), Protein of unknown function DUF702 (InterPro:IPR007818); BEST Arabidopsis thaliana protein match is: Lateral root primordium (LRP) protein-related (TAIR:AT3G51060.1); Has 1807 Blast hits to 1807 proteins in 277 speci…	LOC111992707	111.151	-1.87537	1.14926e-06	DE June/April	-1.9753	1.23104e-08	DE July/April	-0.0999351	0.982995				N/A		N/A	N/A	N/A	N/A	N/A	N/A	N/A	AT5G66350	N/A	N/A	N/A	N/A	N/A	N/A	N/A	N/A	N/A	N/A	N/A	N/A
AT4G27950	cytokinin response factor 4	encodes a member of the ERF (ethylene response factor) subfamily B-5 of ERF/AP2 transcription factor family. The protein contains one AP2 domain. There are 7 members in this subfamily.	cytokinin response factor 4 (CRF4); CONTAINS InterPro DOMAIN/s: DNA-binding, integrase-type (InterPro:IPR016177), Pathogenesis-related transcriptional factor/ERF, DNA-binding (InterPro:IPR001471); BEST Arabidopsis thaliana protein match is: cytokinin response factor 3 (TAIR:AT5G53290.1); Has 6110 Blast hits to 5757 proteins in 250 species: Archae - 0; Bacteria - 2; Metazoa - 0; Fungi - 2; Plants …	LOC112020213	108.152	-1.89696	0.00142072	DE June/April	-0.91367	0.145032		0.983291	0.417913				N/A	LOC112024624; LOC112032094	N/A	N/A	N/A	N/A	N/A	N/A	N/A	AT4G27950	AT4G27950	N/A	N/A	N/A	N/A	N/A	N/A	AT4G27950	1.45e-61	N/A	N/A	N/A
AT4G30410	sequence-specific DNA binding transcription factors	0	sequence-specific DNA binding transcription factors; BEST Arabidopsis thaliana protein match is: unknown protein (TAIR:AT5G57780.1); Has 151 Blast hits to 151 proteins in 13 species: Archae - 0; Bacteria - 0; Metazoa - 0; Fungi - 0; Plants - 150; Viruses - 0; Other Eukaryotes - 1 (source: NCBI BLink).	LOC112033808	314.097	-1.38653	0.00177118	DE June/April	-1.3067	0.00131091	DE July/April	0.0798317	0.990486			N/A	N/A		N/A	N/A	N/A	N/A	N/A	N/A	N/A	AT4G30410	N/A	N/A	N/A	N/A	N/A	N/A	N/A	N/A	N/A	N/A	N/A	N/A
AT1G69380	Protein of unknown function (DUF155)	0	Protein of unknown function (DUF155); CONTAINS InterPro DOMAIN/s: Protein of unknown function DUF155 (InterPro:IPR003734); BEST Arabidopsis thaliana protein match is: Protein of unknown function (DUF155) (TAIR:AT5G13610.1); Has 567 Blast hits to 567 proteins in 242 species: Archae - 0; Bacteria - 202; Metazoa - 8; Fungi - 221; Plants - 79; Viruses - 0; Other Eukaryotes - 57 (source: NCBI BLink).	LOC112012254	312.733	-1.10349	0.000472657	DE June/April	-1.36759	6.95714e-07	DE July/April	-0.264103	0.853076		N/A	N/A			N/A	N/A	N/A	N/A	N/A	N/A	N/A	N/A	N/A	N/A	N/A	N/A	N/A	N/A	N/A	N/A	N/A	N/A	N/A	N/A
AT5G14750	myb domain protein 66	Encodes a MyB-related protein containing R2 and R3 repeats, involved in root and hypocotyl epidermal cell fate determination. Loss of function mutations make extra root hairs. Nuclear localized protein is a positive regulator for expression of CAPRICE (CPC).	myb domain protein 66 (MYB66); CONTAINS InterPro DOMAIN/s: SANT, DNA-binding (InterPro:IPR001005), Myb, DNA-binding (InterPro:IPR014778), Homeodomain-like (InterPro:IPR009057), Homeodomain-related (InterPro:IPR012287), Myb transcription factor (InterPro:IPR015495), HTH transcriptional regulator, Myb-type, DNA-binding (InterPro:IPR017930); BEST Arabidopsis thaliana protein match is: myb domain pro…	LOC111999826	107.312	-1.95946	0.000569045	DE June/April	-0.13044	0.881304		1.82901	0.0128259				N/A	LOC112028859; LOC112034662; LOC111997867; LOC112019345	N/A	N/A	N/A	N/A	N/A	N/A	AT5G14750	N/A	N/A	AT5G14750	AT5G14750	N/A	N/A	N/A	N/A	N/A	N/A	N/A	N/A	N/A
AT3G11520	CYCLIN B1;3	Encodes a B-type mitotic cyclin.	CYCLIN B1;3 (CYCB1;3); FUNCTIONS IN: cyclin-dependent protein kinase regulator activity; INVOLVED IN: regulation of cell cycle, response to cyclopentenone, cell cycle; LOCATED IN: nucleus; EXPRESSED IN: 19 plant structures; EXPRESSED DURING: 11 growth stages; CONTAINS InterPro DOMAIN/s: Cyclin, C-terminal (InterPro:IPR004367), Cyclin-like (InterPro:IPR011028), Cyclin-related (InterPro:IPR013763),…	LOC112030811	767.336	-1.26327	0.00226347	DE June/April	-0.163352	0.78065		1.09992	0.0582737		N/A	N/A		LOC112030793	N/A	N/A	N/A	N/A	N/A	N/A	N/A	N/A	N/A	N/A	N/A	N/A	N/A	N/A	N/A	N/A	N/A	N/A	N/A	N/A
AT2G46410	Homeodomain-like superfamily protein	Nuclear-localized R3-type MYB transcription factor. Positive regulator of hair-cell differentiation. Preferentially transcribed in hairless cells. Moves from atrichoblasts into trichoblast via plasmodesmata in a tissue-specific mode. N-terminus and part of the Myb domain are required for this movement, with W76 playing a crucial role. Capability to increase the size-exclusion limit of plasmodesma…	CAPRICE (CPC); CONTAINS InterPro DOMAIN/s: SANT, DNA-binding (InterPro:IPR001005), Homeodomain-like (InterPro:IPR009057), Myb, DNA-binding (InterPro:IPR014778), Homeodomain-related (InterPro:IPR012287), MYB-like (InterPro:IPR017877), Myb transcription factor (InterPro:IPR015495); BEST Arabidopsis thaliana protein match is: Homeodomain-like superfamily protein (TAIR:AT5G53200.1); Has 2615 Blast hi…	LOC111988432	106.425	-2.01736	0.00127311	DE June/April	-0.685606	0.342808		1.33175	0.193097				N/A	LOC112022944; LOC112023897; LOC111999510	N/A	N/A	N/A	N/A	N/A	N/A	AT2G46410	N/A	N/A	AT2G46410	AT2G46410	N/A	N/A	N/A	N/A	N/A	N/A	N/A	N/A	N/A
AT3G07500	Far-red impaired responsive (FAR1) family protein	0	Far-red impaired responsive (FAR1) family protein; CONTAINS InterPro DOMAIN/s: Transcription factor, FAR1-related (InterPro:IPR004330); BEST Arabidopsis thaliana protein match is: Far-red impaired responsive (FAR1) family protein (TAIR:AT2G43280.1); Has 895 Blast hits to 827 proteins in 17 species: Archae - 0; Bacteria - 0; Metazoa - 0; Fungi - 0; Plants - 895; Viruses - 0; Other Eukaryotes - 0 (…	LOC112030166	261.119	-1.24537	0.00834141	DE June/April	-0.692406	0.152074		0.552965	0.669332			N/A	N/A	LOC112024819; LOC111997326; LOC111997347; LOC112004186; LOC112003696; LOC112004819	N/A	N/A	N/A	N/A	N/A	N/A	N/A	AT3G07500	N/A	N/A	N/A	N/A	N/A	N/A	N/A	N/A	N/A	N/A	N/A	N/A
AT3G17600	indole-3-acetic acid inducible 31	Encodes a member of the Aux/IAA family of proteins implicated in auxin signaling. IAA31 shares several residues with the conserved domain II region, believed to act as a degron in many of the rapidly degraded Aux/IAA family members. An IAA31 fusion protein is quite long-lived, but can be degraded more rapidly in the presence of auxin. Unlike many other family members, IAA31 transcript levels do n…	indole-3-acetic acid inducible 31 (IAA31); FUNCTIONS IN: sequence-specific DNA binding transcription factor activity; INVOLVED IN: gravitropism, response to auxin stimulus, shoot system development, root development; LOCATED IN: nucleus, chloroplast; EXPRESSED IN: stem, rosette leaf, fruit, root, flower; CONTAINS InterPro DOMAIN/s: Aux/IAA-ARF-dimerisation (InterPro:IPR011525), AUX/IAA protein (I…	LOC112020168	258.088	-0.401909	0.49788		-1.12284	0.00983421	DE July/April	-0.720936	0.450027			N/A	N/A	LOC112020181	N/A	N/A	N/A	N/A	N/A	N/A	N/A	AT3G17600	N/A	N/A	AT3G17600	N/A	N/A	N/A	N/A	N/A	N/A	N/A	N/A	N/A
AT1G64860	sigma factor A	Subunit of chloroplast RNA polymerase, confers the ability to recognize promoter sequences on the core enzyme	sigma factor A (SIGA); CONTAINS InterPro DOMAIN/s: RNA polymerase sigma factor, region 2 (InterPro:IPR013325), Winged helix-turn-helix transcription repressor DNA-binding (InterPro:IPR011991), RNA polymerase sigma-70 region 3 (InterPro:IPR007624), RNA polymerase sigma-70 (InterPro:IPR014284), RNA polymerase sigma factor, region 3/4 (InterPro:IPR013324), RNA polymerase sigma-70 factor (InterPro:IP…	LOC111989486	102.877	-1.9578	5.58611e-06	DE June/April	-1.823	3.49953e-06	DE July/April	0.134797	0.977126				N/A	LOC111989447	N/A	N/A	N/A	N/A	N/A	N/A	N/A	N/A	N/A	N/A	N/A	AT1G64860	0	AT1G64860	0	N/A	N/A	N/A	N/A	N/A
AT4G03270	Cyclin D6;1	0	Cyclin D6;1 (CYCD6;1); FUNCTIONS IN: cyclin-dependent protein kinase activity; INVOLVED IN: regulation of cell cycle; LOCATED IN: nucleus; EXPRESSED IN: 11 plant structures; EXPRESSED DURING: F mature embryo stage, 4 leaf senescence stage, petal differentiation and expansion stage, E expanded cotyledon stage, D bilateral stage; CONTAINS InterPro DOMAIN/s: Cyclin, C-terminal (InterPro:IPR004367), …	LOC111984715	213.103	-1.24486	0.052517		-1.71003	0.00220733	DE July/April	-0.465171	0.86158		N/A	N/A		LOC112003231	N/A	N/A	N/A	N/A	N/A	N/A	N/A	N/A	N/A	N/A	N/A	N/A	N/A	AT4G03270	3.36e-95	N/A	N/A	N/A	N/A	N/A
AT2G33710	Integrase-type DNA-binding superfamily protein	encodes a member of the ERF (ethylene response factor) subfamily B-4 of ERF/AP2 transcription factor family. The protein contains one AP2 domain. There are 7 members in this subfamily.	Integrase-type DNA-binding superfamily protein; CONTAINS InterPro DOMAIN/s: DNA-binding, integrase-type (InterPro:IPR016177), Pathogenesis-related transcriptional factor/ERF, DNA-binding (InterPro:IPR001471); BEST Arabidopsis thaliana protein match is: Integrase-type DNA-binding superfamily protein (TAIR:AT5G61890.1); Has 6058 Blast hits to 5797 proteins in 256 species: Archae - 0; Bacteria - 2; …	LOC112034882	95.298	-1.98014	3.22887e-07	DE June/April	-1.50972	2.34304e-05	DE July/April	0.470422	0.721219				N/A	LOC112034874; LOC112008638	N/A	N/A	N/A	N/A	N/A	N/A	N/A	AT2G33710	N/A	N/A	N/A	N/A	N/A	N/A	N/A	N/A	N/A	N/A	N/A	N/A
AT3G07500	Far-red impaired responsive (FAR1) family protein	0	Far-red impaired responsive (FAR1) family protein; CONTAINS InterPro DOMAIN/s: Transcription factor, FAR1-related (InterPro:IPR004330); BEST Arabidopsis thaliana protein match is: Far-red impaired responsive (FAR1) family protein (TAIR:AT2G43280.1); Has 895 Blast hits to 827 proteins in 17 species: Archae - 0; Bacteria - 0; Metazoa - 0; Fungi - 0; Plants - 895; Viruses - 0; Other Eukaryotes - 0 (…	LOC112004197	234.895	-0.636188	0.166185		-1.08989	0.00364572	DE July/April	-0.453704	0.711008			N/A	N/A		N/A	N/A	N/A	N/A	N/A	N/A	N/A	AT3G07500	N/A	N/A	N/A	N/A	N/A	N/A	N/A	N/A	N/A	N/A	N/A	N/A
AT2G43280	Far-red impaired responsive (FAR1) family protein	0	Far-red impaired responsive (FAR1) family protein; CONTAINS InterPro DOMAIN/s: Transcription factor, FAR1-related (InterPro:IPR004330); BEST Arabidopsis thaliana protein match is: Far-red impaired responsive (FAR1) family protein (TAIR:AT3G07500.1); Has 806 Blast hits to 746 proteins in 16 species: Archae - 0; Bacteria - 0; Metazoa - 0; Fungi - 0; Plants - 806; Viruses - 0; Other Eukaryotes - 0 (…	LOC112004034	230.362	-1.08672	0.000768187	DE June/April	-1.05707	0.000282098	DE July/April	0.0296494	0.996789			N/A	N/A	LOC111997355; LOC112004022; LOC112004263	N/A	N/A	N/A	N/A	N/A	N/A	N/A	AT2G43280	N/A	N/A	N/A	N/A	N/A	N/A	N/A	N/A	N/A	N/A	N/A	N/A
AT4G37940	AGAMOUS-like 21	encodes a MADS box protein, highly expressed in the root.	AGAMOUS-like 21 (AGL21); FUNCTIONS IN: sequence-specific DNA binding transcription factor activity; INVOLVED IN: regulation of transcription, DNA-dependent; LOCATED IN: nucleus; EXPRESSED IN: 9 plant structures; EXPRESSED DURING: L mature pollen stage, M germinated pollen stage, C globular stage, E expanded cotyledon stage; CONTAINS InterPro DOMAIN/s: Transcription factor, MADS-box (InterPro:IPR0…	LOC111985130	87.821	-0.47807	0.520722		-1.54309	0.0042036	DE July/April	-1.06502	0.296635				N/A	LOC111985131	N/A	N/A	N/A	N/A	N/A	N/A	N/A	AT4G37940	N/A	N/A	N/A	N/A	N/A	N/A	N/A	N/A	N/A	N/A	N/A	N/A
AT5G52830	WRKY DNA-binding protein 27	Encodes a WRKY transcription factor WRKY27. Mutation in Arabidopsis WRKY27 results in delayed symptom development in response to the bacterial wilt pathogen Ralstonia solanacearum.	WRKY DNA-binding protein 27 (WRKY27); CONTAINS InterPro DOMAIN/s: DNA-binding WRKY (InterPro:IPR003657); BEST Arabidopsis thaliana protein match is: WRKY family transcription factor (TAIR:AT4G01250.1); Has 30201 Blast hits to 17322 proteins in 780 species: Archae - 12; Bacteria - 1396; Metazoa - 17338; Fungi - 3422; Plants - 5037; Viruses - 0; Other Eukaryotes - 2996 (source: NCBI BLink).	LOC111994510	81.2996	-1.58908	0.00988602	DE June/April	-0.589181	0.401316		0.999895	0.405916				N/A		N/A	N/A	N/A	N/A	N/A	N/A	N/A	AT5G52830	N/A	N/A	N/A	N/A	N/A	N/A	N/A	N/A	N/A	N/A	N/A	N/A
AT4G34160	CYCLIN D3;1	encodes a cyclin D-type protein involved in the switch from cell proliferation to the final stages of differentiation. The gene is transcriptionally regulated by cytokinin and brassinosteroid. Protein interacts with cyclin-dependent kinase inhibitor ICK1.	CYCLIN D3;1 (CYCD3;1); CONTAINS InterPro DOMAIN/s: Cyclin, C-terminal (InterPro:IPR004367), Cyclin D (InterPro:IPR015451), Cyclin-like (InterPro:IPR011028), Cyclin-related (InterPro:IPR013763), Cyclin, N-terminal (InterPro:IPR006671), Cyclin (InterPro:IPR006670); BEST Arabidopsis thaliana protein match is: CYCLIN D3;2 (TAIR:AT5G67260.1); Has 3155 Blast hits to 3153 proteins in 309 species: Archae…	LOC112022222	583.598	-1.86657	0.000131393	DE June/April	-0.328856	0.615458		1.53771	0.0188105		N/A	N/A			N/A	N/A	N/A	N/A	N/A	N/A	N/A	N/A	N/A	N/A	N/A	AT4G34160	1.67e-121	N/A	N/A	N/A	N/A	AT4G34160	N/A	N/A
AT1G07530	SCARECROW-like 14	Encodes a member of the GRAS family of transcription factors. The protein interacts with the TGA2 transcription factor and affects the transcription of stress-responsive genes. The protein is found in the nucleus and is also exported to the cytoplasm.	SCARECROW-like 14 (SCL14); CONTAINS InterPro DOMAIN/s: Transcription factor GRAS (InterPro:IPR005202); BEST Arabidopsis thaliana protein match is: GRAS family transcription factor (TAIR:AT2G29060.1); Has 2535 Blast hits to 2449 proteins in 301 species: Archae - 0; Bacteria - 12; Metazoa - 27; Fungi - 4; Plants - 2483; Viruses - 0; Other Eukaryotes - 9 (source: NCBI BLink).	LOC112008904	76.5462	-1.22265	0.0437836		-1.40778	0.00945958	DE July/April	-0.185127	0.972324				N/A	LOC112008912; LOC112008905; LOC112008906; LOC112016082; LOC112016105; LOC112017333	N/A	N/A	N/A	N/A	N/A	N/A	N/A	N/A	N/A	N/A	N/A	N/A	N/A	N/A	N/A	N/A	N/A	N/A	N/A	N/A
AT2G46870	AP2/B3-like transcriptional factor family protein	0	NGATHA1 (NGA1); CONTAINS InterPro DOMAIN/s: Transcriptional factor B3 (InterPro:IPR003340); BEST Arabidopsis thaliana protein match is: AP2/B3-like transcriptional factor family protein (TAIR:AT3G61970.1); Has 1372 Blast hits to 1367 proteins in 72 species: Archae - 0; Bacteria - 0; Metazoa - 0; Fungi - 0; Plants - 1372; Viruses - 0; Other Eukaryotes - 0 (source: NCBI BLink).	LOC112036666	75.6152	-2.62849	1.3139e-07	DE June/April	-2.24868	9.73538e-07	DE July/April	0.379818	0.898804				N/A	LOC112039327	AT2G46870	N/A	N/A	N/A	N/A	N/A	N/A	N/A	AT2G46870	N/A	N/A	N/A	N/A	N/A	N/A	N/A	N/A	N/A	N/A	N/A
AT5G06150	Cyclin family protein	Encodes a cyclin whose expression is reduced in response to high salt.	CYC1BAT; CONTAINS InterPro DOMAIN/s: Cyclin, C-terminal (InterPro:IPR004367), Cyclin-like (InterPro:IPR011028), Cyclin, N-terminal (InterPro:IPR006671), Cyclin, A/B/D/E (InterPro:IPR014400), Cyclin (InterPro:IPR006670); BEST Arabidopsis thaliana protein match is: CYCLIN B1;3 (TAIR:AT3G11520.1); Has 1807 Blast hits to 1807 proteins in 277 species: Archae - 0; Bacteria - 0; Metazoa - 736; Fungi - 3…	LOC112002890	295.354	-1.50815	0.000401418	DE June/April	-0.636464	0.162704		0.871686	0.236524		N/A	N/A			N/A	N/A	N/A	N/A	N/A	N/A	N/A	N/A	N/A	N/A	N/A	AT5G06150	6.06e-135	N/A	N/A	AT5G06150	3.55e-132	N/A	N/A	N/A
AT1G28360	ERF domain protein 12	encodes a member of the ERF (ethylene response factor) subfamily B-1 of ERF/AP2 transcription factor family (ERF12). The protein contains one AP2 domain. There are 15 members in this subfamily including ATERF-3, ATERF-4, ATERF-7, and leafy petiole.	ERF domain protein 12 (ERF12); CONTAINS InterPro DOMAIN/s: DNA-binding, integrase-type (InterPro:IPR016177), Pathogenesis-related transcriptional factor/ERF, DNA-binding (InterPro:IPR001471); BEST Arabidopsis thaliana protein match is: ethylene responsive element binding factor 4 (TAIR:AT3G15210.1); Has 5550 Blast hits to 5447 proteins in 245 species: Archae - 0; Bacteria - 0; Metazoa - 1; Fungi …	LOC112004358	71.2249	-1.75347	0.0034234	DE June/April	-1.52064	0.00692632	DE July/April	0.232825	0.962884				N/A		N/A	N/A	N/A	N/A	N/A	N/A	N/A	AT1G28360	N/A	N/A	N/A	N/A	N/A	N/A	N/A	N/A	N/A	AT1G28360	N/A	N/A
AT1G13260	related to ABI3/VP1 1	Encodes an AP2/B3 domain transcription factor which is upregulated in response to low temperature. It contains a B3 DNA binding domain. It has circadian regulation and may function as a negative growth regulator.	related to ABI3/VP1 1 (RAV1); CONTAINS InterPro DOMAIN/s: DNA-binding, integrase-type (InterPro:IPR016177), Transcriptional factor B3 (InterPro:IPR003340), Pathogenesis-related transcriptional factor/ERF, DNA-binding (InterPro:IPR001471); BEST Arabidopsis thaliana protein match is: ethylene response DNA binding factor 3 (TAIR:AT3G25730.1); Has 6277 Blast hits to 6015 proteins in 258 species: Arch…	LOC111984860	62.2248	-1.02089	0.177246		-2.58988	1.48056e-05	DE July/April	-1.56899	0.120597				N/A		AT1G13260	N/A	N/A	N/A	N/A	N/A	N/A	AT1G13260	AT1G13260	N/A	AT1G13260	N/A	N/A	N/A	N/A	N/A	N/A	N/A	N/A	N/A
AT2G22010	related to KPC1	Encodes a protein predicted to act as a RING E3 ubiquitin ligase. It appears to regulate the stability of the KRP1/ICK1 cyclin dependent kinase inhibitor. Induced by beet severe curly virus (BSCTV) C4 protein.	related to KPC1 (RKP); FUNCTIONS IN: zinc ion binding; INVOLVED IN: regulation of cell cycle, response to virus, proteolysis involved in cellular protein catabolic process; EXPRESSED IN: 25 plant structures; EXPRESSED DURING: 15 growth stages; CONTAINS InterPro DOMAIN/s: Zinc finger, RING-type (InterPro:IPR001841), SPla/RYanodine receptor subgroup (InterPro:IPR018355), B302 (SPRY)-like (InterPro:…	LOC111995805	185.62	-1.0582	0.00112777	DE June/April	-0.694123	0.0266387		0.364076	0.720089		N/A	N/A		LOC111994343; LOC111995769; LOC111995802	N/A	N/A	N/A	N/A	N/A	N/A	N/A	N/A	N/A	N/A	N/A	N/A	N/A	N/A	N/A	N/A	N/A	AT2G22010	N/A	N/A
AT1G61110	NAC domain containing protein 25	0	NAC domain containing protein 25 (NAC025); FUNCTIONS IN: sequence-specific DNA binding transcription factor activity; INVOLVED IN: multicellular organismal development, regulation of transcription; LOCATED IN: cellular_component unknown; EXPRESSED IN: 6 plant structures; EXPRESSED DURING: 4 anthesis, petal differentiation and expansion stage; CONTAINS InterPro DOMAIN/s: No apical meristem (NAM) p…	LOC112033175	61.9214	-1.6208	0.0107225		-1.7728	0.00210403	DE July/April	-0.152002	0.982498				N/A		N/A	N/A	N/A	N/A	N/A	N/A	N/A	N/A	N/A	N/A	N/A	N/A	N/A	N/A	N/A	N/A	N/A	N/A	N/A	N/A
AT5G06150	Cyclin family protein	Encodes a cyclin whose expression is reduced in response to high salt.	CYC1BAT; CONTAINS InterPro DOMAIN/s: Cyclin, C-terminal (InterPro:IPR004367), Cyclin-like (InterPro:IPR011028), Cyclin, N-terminal (InterPro:IPR006671), Cyclin, A/B/D/E (InterPro:IPR014400), Cyclin (InterPro:IPR006670); BEST Arabidopsis thaliana protein match is: CYCLIN B1;3 (TAIR:AT3G11520.1); Has 1807 Blast hits to 1807 proteins in 277 species: Archae - 0; Bacteria - 0; Metazoa - 736; Fungi - 3…	LOC112002888	141.111	-1.50605	0.00395945	DE June/April	-0.71058	0.199455		0.795472	0.470629		N/A	N/A			N/A	N/A	N/A	N/A	N/A	N/A	N/A	N/A	N/A	N/A	N/A	AT5G06150	6.06e-135	N/A	N/A	AT5G06150	3.55e-132	N/A	N/A	N/A
AT5G65210	bZIP transcription factor family protein	Encodes TGA1, a redox-controlled regulator of systemic acquired resistance. TGA1 targets the activation sequence-1 (as-1) element of the promoter region of defense proteins. TGA1 are S-nitrosylated.	TGA1; CONTAINS InterPro DOMAIN/s: Basic-leucine zipper (bZIP) transcription factor (InterPro:IPR004827), bZIP transcription factor, bZIP-1 (InterPro:IPR011616); BEST Arabidopsis thaliana protein match is: TGACG motif-binding factor 4 (TAIR:AT5G10030.2); Has 731 Blast hits to 729 proteins in 53 species: Archae - 0; Bacteria - 0; Metazoa - 7; Fungi - 0; Plants - 693; Viruses - 0; Other Eukaryotes -…	LOC111996173	61.7346	-2.1826	0.000160339	DE June/April	-0.808507	0.195246		1.37409	0.129697				N/A	LOC111990543; LOC111996174	N/A	N/A	N/A	N/A	N/A	N/A	N/A	N/A	N/A	N/A	N/A	N/A	N/A	N/A	N/A	N/A	N/A	AT5G65210	N/A	N/A
AT5G43080	Cyclin A3;1	0	Cyclin A3;1 (CYCA3;1); FUNCTIONS IN: cyclin-dependent protein kinase regulator activity; INVOLVED IN: regulation of cell cycle; LOCATED IN: nucleus; EXPRESSED IN: 22 plant structures; EXPRESSED DURING: 13 growth stages; CONTAINS InterPro DOMAIN/s: Cyclin, C-terminal (InterPro:IPR004367), Cyclin (InterPro:IPR006670), G2/mitotic-specific cyclin A (InterPro:IPR015453), Cyclin-like (InterPro:IPR01102…	LOC112025659	126.136	-1.42882	0.00883412	DE June/April	-0.242038	0.74293		1.18678	0.150854		N/A	N/A		LOC112025664	N/A	N/A	N/A	N/A	N/A	N/A	N/A	N/A	N/A	N/A	N/A	N/A	N/A	N/A	N/A	N/A	N/A	N/A	N/A	N/A
AT5G28650	WRKY DNA-binding protein 74	member of WRKY Transcription Factor; Group II-d	WRKY DNA-binding protein 74 (WRKY74); FUNCTIONS IN: calmodulin binding, sequence-specific DNA binding transcription factor activity; INVOLVED IN: regulation of transcription, DNA-dependent, regulation of transcription; LOCATED IN: nucleus; EXPRESSED IN: 10 plant structures; EXPRESSED DURING: 4 anthesis, F mature embryo stage, petal differentiation and expansion stage, E expanded cotyledon stage, …	LOC112022657	54.3741	-1.2397	0.0463314		-1.97932	0.000190382	DE July/April	-0.739614	0.641348				N/A	LOC112022641; LOC112022658; LOC112022643	N/A	N/A	N/A	N/A	N/A	N/A	N/A	N/A	N/A	N/A	N/A	N/A	N/A	N/A	N/A	N/A	N/A	N/A	N/A	N/A
AT4G18390	TEOSINTE BRANCHED 1, cycloidea and PCF transcription factor 2	0	TEOSINTE BRANCHED 1, cycloidea and PCF transcription factor 2 (TCP2); CONTAINS InterPro DOMAIN/s: Transcription factor, TCP (InterPro:IPR005333), CYC/TB1, R domain (InterPro:IPR017888), Transcription factor TCP subgroup (InterPro:IPR017887); BEST Arabidopsis thaliana protein match is: TEOSINTE BRANCHED 1, cycloidea, and PCF family 24 (TAIR:AT1G30210.2); Has 30201 Blast hits to 17322 proteins in 7…	LOC112024464	49.9564	-2.31992	0.00016329	DE June/April	-0.632686	0.37721		1.68723	0.0604008				N/A		N/A	N/A	N/A	N/A	N/A	N/A	AT4G18390	N/A	AT4G18390	N/A	N/A	N/A	N/A	N/A	N/A	N/A	N/A	N/A	N/A	N/A
AT1G22640	myb domain protein 3	MYB-type transcription factor (MYB3) that represses phenylpropanoid biosynthesis gene expression	myb domain protein 3 (MYB3); CONTAINS InterPro DOMAIN/s: SANT, DNA-binding (InterPro:IPR001005), Homeodomain-like (InterPro:IPR009057), Myb, DNA-binding (InterPro:IPR014778), HTH transcriptional regulator, Myb-type, DNA-binding (InterPro:IPR017930), Homeodomain-related (InterPro:IPR012287), Myb transcription factor (InterPro:IPR015495); BEST Arabidopsis thaliana protein match is: myb domain prote…	LOC112011850	47.1019	-2.0764	0.000516465	DE June/April	-0.604416	0.379477		1.47198	0.105149				N/A	LOC112028168; LOC112031995; LOC111991684; LOC112017413	N/A	N/A	N/A	N/A	N/A	N/A	AT1G22640	N/A	N/A	N/A	N/A	N/A	N/A	N/A	N/A	N/A	N/A	N/A	N/A	N/A
AT5G65420	CYCLIN D4;1	Encodes a D-type cyclin CYCD4;1 that physically interacts with CDC2A and is expressed during vascular tissue development, embryogenesis, and formation of lateral root primordia. Its expression is upregulated early during germination.Involved in stomatal cell lineage proliferation in the hypocotyl.	CYCLIN D4;1 (CYCD4;1); FUNCTIONS IN: cyclin-dependent protein kinase regulator activity; INVOLVED IN: G1 phase of mitotic cell cycle, regulation of cell cycle, response to sucrose stimulus, stomatal lineage progression; LOCATED IN: nucleus; EXPRESSED IN: 18 plant structures; EXPRESSED DURING: 13 growth stages; CONTAINS InterPro DOMAIN/s: Cyclin, C-terminal (InterPro:IPR004367), Cyclin D (InterPro…	LOC111991591	245.369	-1.21497	0.00857502	DE June/April	-0.635661	0.185371		0.57931	0.621169		N/A	N/A			N/A	N/A	N/A	N/A	N/A	N/A	N/A	N/A	N/A	N/A	N/A	N/A	N/A	N/A	N/A	N/A	N/A	N/A	N/A	N/A
AT5G66980	AP2/B3-like transcriptional factor family protein	0	AP2/B3-like transcriptional factor family protein; FUNCTIONS IN: DNA binding, sequence-specific DNA binding transcription factor activity; INVOLVED IN: regulation of transcription, DNA-dependent; LOCATED IN: endomembrane system; EXPRESSED IN: sperm cell, root, flower, egg cell; EXPRESSED DURING: 4 anthesis; CONTAINS InterPro DOMAIN/s: Transcriptional factor B3 (InterPro:IPR003340); BEST Arabidops…	LOC112025759	41.9435	-2.42266	4.96286e-05	DE June/April	-2.4933	4.61616e-06	DE July/April	-0.0706409	0.995991				N/A	LOC112000043	N/A	N/A	N/A	N/A	N/A	N/A	N/A	N/A	N/A	N/A	N/A	N/A	N/A	N/A	N/A	N/A	N/A	N/A	N/A	N/A
AT2G17950	Homeodomain-like superfamily protein	Homeobox gene controlling the stem cell pool. Expressed in the stem cell organizing center of meristems. Required to keep the stem cells in an undifferentiated state. Regulation of WUS transcription is a central checkpoint in stem cell control. The size of the WUS expression domain controls the size of the stem cell population through WUS indirectly activating the expression of CLAVATA3 (CLV3) in…	WUSCHEL (WUS); CONTAINS InterPro DOMAIN/s: Homeobox (InterPro:IPR001356), Homeodomain-like (InterPro:IPR009057); BEST Arabidopsis thaliana protein match is: WUSCHEL related homeobox 1 (TAIR:AT3G18010.1); Has 617 Blast hits to 617 proteins in 63 species: Archae - 0; Bacteria - 0; Metazoa - 29; Fungi - 2; Plants - 575; Viruses - 0; Other Eukaryotes - 11 (source: NCBI BLink).	LOC111987351	39.3474	-1.84662	0.00755065	DE June/April	-1.12027	0.110538		0.726345	0.740754				N/A		AT2G17950	N/A	N/A	AT2G17950	AT2G17950	N/A	AT2G17950	N/A	N/A	N/A	N/A	N/A	N/A	N/A	N/A	N/A	N/A	N/A	N/A	N/A
AT4G04450	WRKY family transcription factor	member of WRKY Transcription Factor; Group II-b	WRKY42; CONTAINS InterPro DOMAIN/s: DNA-binding WRKY (InterPro:IPR003657); BEST Arabidopsis thaliana protein match is: WRKY DNA-binding protein 31 (TAIR:AT4G22070.1); Has 3599 Blast hits to 3152 proteins in 220 species: Archae - 0; Bacteria - 6; Metazoa - 41; Fungi - 2; Plants - 3474; Viruses - 0; Other Eukaryotes - 76 (source: NCBI BLink).	LOC111996775	32.1932	-1.80543	0.00532798	DE June/April	-1.22614	0.052887		0.579291	0.824071				N/A		N/A	N/A	N/A	N/A	N/A	N/A	N/A	N/A	N/A	N/A	N/A	N/A	N/A	N/A	N/A	N/A	N/A	N/A	N/A	N/A
AT3G50260	cooperatively regulated by ethylene and jasmonate 1	Encodes a member of the DREB subfamily A-5 of ERF/AP2 transcription factor family. The protein contains one AP2 domain. Involved in defense and freezing stress responses. There are 16 members in this subfamily including RAP2.1, RAP2.9 and RAP2.10.	cooperatively regulated by ethylene and jasmonate 1 (CEJ1); CONTAINS InterPro DOMAIN/s: DNA-binding, integrase-type (InterPro:IPR016177), Pathogenesis-related transcriptional factor/ERF, DNA-binding (InterPro:IPR001471); BEST Arabidopsis thaliana protein match is: DREB and EAR motif protein 2 (TAIR:AT5G67190.1); Has 5544 Blast hits to 5466 proteins in 235 species: Archae - 0; Bacteria - 0; Metazo…	LOC111988769	29.7426	-0.38147	0.685608		-1.83656	0.0044901	DE July/April	-1.45509	0.179893				N/A	LOC111995794	N/A	N/A	N/A	N/A	N/A	N/A	N/A	AT3G50260	N/A	N/A	N/A	N/A	N/A	N/A	N/A	N/A	N/A	N/A	N/A	N/A
AT4G22810	Predicted AT-hook DNA-binding family protein	0	Predicted AT-hook DNA-binding family protein; CONTAINS InterPro DOMAIN/s: Protein of unknown function DUF296 (InterPro:IPR005175), Predicted AT-hook DNA-binding (InterPro:IPR014476); BEST Arabidopsis thaliana protein match is: Predicted AT-hook DNA-binding family protein (TAIR:AT4G12050.1); Has 813 Blast hits to 808 proteins in 45 species: Archae - 0; Bacteria - 6; Metazoa - 32; Fungi - 2; Plants…	LOC112016192	28.6956	-2.33077	0.000583029	DE June/April	-1.49702	0.0245439		0.833754	0.670566				N/A		N/A	N/A	N/A	N/A	N/A	N/A	N/A	N/A	N/A	N/A	N/A	N/A	N/A	N/A	N/A	N/A	N/A	N/A	N/A	N/A
AT4G37790	Homeobox-leucine zipper protein family	Encodes homeobox protein HAT22, member of the HD-Zip II family.	HAT22; FUNCTIONS IN: sequence-specific DNA binding transcription factor activity; INVOLVED IN: regulation of transcription, DNA-dependent, response to cytokinin stimulus; LOCATED IN: nucleus; EXPRESSED IN: 22 plant structures; EXPRESSED DURING: 13 growth stages; CONTAINS InterPro DOMAIN/s: Homeobox, conserved site (InterPro:IPR017970), Homeobox (InterPro:IPR001356), Homeodomain-like (InterPro:IPR…	LOC111996753	25.2435	-1.28696	0.0978185		-2.03375	0.00253359	DE July/April	-0.746792	0.751479				N/A	LOC112016079	N/A	N/A	N/A	N/A	N/A	N/A	N/A	AT4G37790	N/A	N/A	N/A	N/A	N/A	N/A	N/A	N/A	N/A	AT4G37790	N/A	N/A
AT4G25560	myb domain protein 18	Member of the R2R3 factor gene family.	myb domain protein 18 (MYB18); CONTAINS InterPro DOMAIN/s: SANT, DNA-binding (InterPro:IPR001005), Homeodomain-like (InterPro:IPR009057), Myb, DNA-binding (InterPro:IPR014778), HTH transcriptional regulator, Myb-type, DNA-binding (InterPro:IPR017930), Homeodomain-related (InterPro:IPR012287), Myb transcription factor (InterPro:IPR015495); BEST Arabidopsis thaliana protein match is: myb domain pro…	LOC111998979	24.9118	-3.21585	5.29523e-05	DE June/April	-3.3338	1.96921e-05	DE July/April	-0.117949	0.994364				N/A		N/A	N/A	N/A	N/A	N/A	N/A	AT4G25560	AT4G25560	N/A	N/A	N/A	N/A	N/A	N/A	N/A	N/A	N/A	N/A	N/A	N/A
AT2G29060	GRAS family transcription factor	0	GRAS family transcription factor; CONTAINS InterPro DOMAIN/s: Transcription factor GRAS (InterPro:IPR005202); BEST Arabidopsis thaliana protein match is: SCARECROW-like 14 (TAIR:AT1G07530.1); Has 4860 Blast hits to 2426 proteins in 308 species: Archae - 0; Bacteria - 15; Metazoa - 0; Fungi - 0; Plants - 4833; Viruses - 0; Other Eukaryotes - 12 (source: NCBI BLink).	LOC112006785	100.828	-2.28019	8.15791e-07	DE June/April	-1.74834	5.28288e-05	DE July/April	0.531845	0.74551			N/A	N/A		N/A	N/A	N/A	N/A	N/A	N/A	N/A	N/A	N/A	N/A	N/A	N/A	N/A	N/A	N/A	N/A	N/A	AT2G29060	N/A	N/A
AT1G09530	phytochrome interacting factor 3	Transcription factor interacting with photoreceptors phyA and phyB. Forms a ternary complex in vitro with G-box element of the promoters of LHY, CCA1. Acts as a negative regulator of phyB signalling. It degrades rapidly after irradiation of dark grown seedlings in a process controlled by phytochromes. Does not play a significant role in controlling light input and function of the circadian clockw…	phytochrome interacting factor 3 (PIF3); CONTAINS InterPro DOMAIN/s: Helix-loop-helix DNA-binding domain (InterPro:IPR001092), Helix-loop-helix DNA-binding (InterPro:IPR011598); BEST Arabidopsis thaliana protein match is: phytochrome interacting factor 3-like 1 (TAIR:AT2G46970.1); Has 4326 Blast hits to 4310 proteins in 315 species: Archae - 0; Bacteria - 2; Metazoa - 732; Fungi - 183; Plants - 3…	LOC111988490	24.6972	-1.77969	0.0192592		-1.9318	0.00605014	DE July/April	-0.152103	0.985779				N/A	LOC112000967	N/A	N/A	N/A	N/A	N/A	N/A	N/A	AT1G09530	N/A	N/A	N/A	N/A	N/A	N/A	N/A	N/A	N/A	AT1G09530	N/A	N/A
AT2G31180	myb domain protein 14	Member of the R2R3 factor gene family.	myb domain protein 14 (MYB14); CONTAINS InterPro DOMAIN/s: SANT, DNA-binding (InterPro:IPR001005), Homeodomain-like (InterPro:IPR009057), Myb, DNA-binding (InterPro:IPR014778), HTH transcriptional regulator, Myb-type, DNA-binding (InterPro:IPR017930), Homeodomain-related (InterPro:IPR012287), Myb transcription factor (InterPro:IPR015495); BEST Arabidopsis thaliana protein match is: myb domain pro…	LOC112001589	23.8926	-1.3436	0.080524		-1.82055	0.00759454	DE July/April	-0.476948	0.902868				N/A	LOC112028209; LOC111996902	N/A	N/A	N/A	N/A	N/A	N/A	AT2G31180	N/A	N/A	N/A	N/A	N/A	N/A	N/A	N/A	N/A	N/A	N/A	N/A	N/A
AT3G19500	basic helix-loop-helix (bHLH) DNA-binding superfamily protein	0	basic helix-loop-helix (bHLH) DNA-binding superfamily protein; FUNCTIONS IN: sequence-specific DNA binding transcription factor activity; INVOLVED IN: regulation of transcription; LOCATED IN: nucleus; EXPRESSED IN: shoot apex, embryo, root, pedicel; EXPRESSED DURING: 4 anthesis, C globular stage; CONTAINS InterPro DOMAIN/s: Helix-loop-helix DNA-binding domain (InterPro:IPR001092), Helix-loop-heli…	LOC111992581	21.2628	-2.19448	0.00516531	DE June/April	-0.651071	0.4986		1.5434	NA				N/A	LOC111992583	N/A	N/A	N/A	N/A	N/A	N/A	N/A	N/A	N/A	N/A	N/A	N/A	N/A	N/A	N/A	N/A	N/A	N/A	N/A	N/A
AT3G14190	0	0	unknown protein; BEST Arabidopsis thaliana protein match is: unknown protein (TAIR:AT5G12360.1); Has 18 Blast hits to 18 proteins in 5 species: Archae - 0; Bacteria - 0; Metazoa - 0; Fungi - 0; Plants - 18; Viruses - 0; Other Eukaryotes - 0 (source: NCBI BLink).	LOC111988865	88.3531	-1.40004	0.00909146	DE June/April	-0.99436	0.0563304		0.405683	0.864339		N/A	N/A		LOC112011899	N/A	N/A	N/A	N/A	N/A	N/A	N/A	N/A	N/A	N/A	N/A	AT3G14190	4.57e-06	N/A	N/A	AT3G14190	4.57e-06	AT3G14190	N/A	N/A
AT1G43700	VIRE2-interacting protein 1	Encodes a VirE2-interacting protein. VIP1 mediates nuclear translocation of VirE2 via its amino half, and interacts with histone H2A via it carboxyl half.	VIRE2-interacting protein 1 (VIP1); FUNCTIONS IN: protein binding, sequence-specific DNA binding transcription factor activity; INVOLVED IN: cellular response to sulfate starvation, sulfate transport, DNA mediated transformation, nuclear import; LOCATED IN: nucleus; EXPRESSED IN: 23 plant structures; EXPRESSED DURING: 13 growth stages; CONTAINS InterPro DOMAIN/s: Basic-leucine zipper (bZIP) trans…	LOC112021096	14.9636	-2.6003	0.00164462	DE June/April	-2.9386	0.000235324	DE July/April	-0.338303	NA				N/A	LOC112021095	N/A	N/A	N/A	N/A	N/A	N/A	AT1G43700	AT1G43700	N/A	N/A	N/A	N/A	N/A	N/A	N/A	N/A	N/A	AT1G43700	N/A	N/A
AT2G44940	Integrase-type DNA-binding superfamily protein	encodes a member of the DREB subfamily A-4 of ERF/AP2 transcription factor family. The protein contains one AP2 domain. There are 17 members in this subfamily including TINY.	Integrase-type DNA-binding superfamily protein; FUNCTIONS IN: DNA binding, sequence-specific DNA binding transcription factor activity; INVOLVED IN: regulation of transcription, DNA-dependent; LOCATED IN: nucleus, chloroplast; EXPRESSED IN: 22 plant structures; EXPRESSED DURING: 13 growth stages; CONTAINS InterPro DOMAIN/s: DNA-binding, integrase-type (InterPro:IPR016177), Pathogenesis-related tr…	LOC111993022	13.2652	-1.87606	0.0152416		-3.35032	1.30333e-06	DE July/April	-1.47426	NA				N/A	LOC111999823	N/A	N/A	N/A	N/A	N/A	N/A	N/A	AT2G44940	N/A	N/A	N/A	N/A	N/A	N/A	N/A	N/A	N/A	AT2G44940	N/A	N/A
AT1G07270	Cell division control, Cdc6	0	Cell division control, Cdc6; FUNCTIONS IN: ATP binding; INVOLVED IN: regulation of cell cycle, DNA replication; EXPRESSED IN: 22 plant structures; EXPRESSED DURING: 12 growth stages; CONTAINS InterPro DOMAIN/s: ATPase, AAA-type, core (InterPro:IPR003959), CDC6, C-terminal (InterPro:IPR015163), Cell division control, Cdc6 (InterPro:IPR016314); BEST Arabidopsis thaliana protein match is: cell divis…	LOC111991906	82.2988	-1.60083	0.00292538	DE June/April	0.351877	0.59756		1.95271	0.00255198	DE June/july	N/A	N/A			N/A	N/A	N/A	N/A	N/A	N/A	N/A	N/A	N/A	N/A	N/A	N/A	N/A	N/A	N/A	N/A	N/A	N/A	N/A	N/A
AT5G39820	NAC domain containing protein 94	0	NAC domain containing protein 94 (NAC094); FUNCTIONS IN: sequence-specific DNA binding transcription factor activity; INVOLVED IN: multicellular organismal development, regulation of transcription; LOCATED IN: cellular_component unknown; CONTAINS InterPro DOMAIN/s: No apical meristem (NAM) protein (InterPro:IPR003441); BEST Arabidopsis thaliana protein match is: NAC (No Apical Meristem) domain tr…	LOC112040201	10.5058	-2.56634	0.00132469	DE June/April	-1.68979	0.0378273		0.876551	NA				N/A	LOC112040186	N/A	N/A	N/A	N/A	N/A	N/A	N/A	N/A	N/A	N/A	N/A	N/A	N/A	N/A	N/A	N/A	N/A	N/A	N/A	N/A
AT5G48670	AGAMOUS-like 80	AGL80 is a member of the MADS box family of genes. AGL80 functions as a transcription factor within the central cell gene regulatory network and controls the expression of downstream genes required for central cell development and function.	AGAMOUS-like 80 (AGL80); FUNCTIONS IN: DNA binding, sequence-specific DNA binding transcription factor activity; INVOLVED IN: regulation of transcription, DNA-dependent; LOCATED IN: nucleus; EXPRESSED IN: central cell, endosperm; CONTAINS InterPro DOMAIN/s: Transcription factor, MADS-box (InterPro:IPR002100); BEST Arabidopsis thaliana protein match is: MADS-box transcription factor family protein…	LOC112012527	10.3801	-1.75277	0.0488677		-2.78874	0.000492812	DE July/April	-1.03596	NA				N/A	LOC112028605; LOC112032884; LOC112032875	N/A	N/A	N/A	N/A	N/A	N/A	N/A	N/A	N/A	N/A	N/A	N/A	N/A	N/A	N/A	N/A	N/A	N/A	N/A	N/A
AT4G24660	homeobox protein 22	0	homeobox protein 22 (HB22); CONTAINS InterPro DOMAIN/s: Homeobox domain, ZF-HD class (InterPro:IPR006455), ZF-HD homeobox protein, Cys/His-rich dimerisation domain (InterPro:IPR006456), Homeodomain-related (InterPro:IPR012287); BEST Arabidopsis thaliana protein match is: homeobox protein 25 (TAIR:AT5G65410.1); Has 493 Blast hits to 471 proteins in 34 species: Archae - 0; Bacteria - 0; Metazoa - 3…	LOC112031994	10.2271	-2.0918	0.00744588	DE June/April	-2.26619	0.0018299	DE July/April	-0.174391	NA				N/A	LOC112031971; LOC111989168; LOC112012755	AT4G24660	N/A	N/A	N/A	N/A	N/A	N/A	N/A	N/A	N/A	N/A	N/A	N/A	N/A	N/A	N/A	N/A	N/A	N/A	N/A
AT2G40340	Integrase-type DNA-binding superfamily protein	Encodes a member of the DREB subfamily A-2 of ERF/AP2 transcription factor family. The protein contains one AP2 domain. There are eight members in this subfamily including DREB2A AND DREB2B that are involved in response to drought.	DREB2C; CONTAINS InterPro DOMAIN/s: DNA-binding, integrase-type (InterPro:IPR016177), Pathogenesis-related transcriptional factor/ERF, DNA-binding (InterPro:IPR001471); BEST Arabidopsis thaliana protein match is: Integrase-type DNA-binding superfamily protein (TAIR:AT2G40350.1); Has 5601 Blast hits to 5564 proteins in 248 species: Archae - 0; Bacteria - 0; Metazoa - 0; Fungi - 0; Plants - 5583; V…	LOC111994715	9.90329	-2.81319	0.000531267	DE June/April	-3.51192	4.7749e-06	DE July/April	-0.698735	NA				N/A	LOC112023013; LOC112025144; LOC112027890; LOC112027877; LOC112027878; LOC112027880; LOC112038428; LOC112038434; LOC111997905; LOC111997904; LOC111998299; LOC112012742; LOC112012676; LOC112015196; LOC112017753	N/A	N/A	N/A	N/A	N/A	N/A	N/A	AT2G40340	N/A	N/A	N/A	N/A	N/A	N/A	N/A	N/A	N/A	N/A	N/A	N/A
AT1G07640	Dof-type zinc finger DNA-binding family protein	A member of the DOF transcription factors. Prominently expressed in the phloem of leaves and other organs. Expression is induced by wounding, MeJA and insect feeding. Upregulates glucosinolate biosynthesis.	OBP2; CONTAINS InterPro DOMAIN/s: Zinc finger, Dof-type (InterPro:IPR003851); BEST Arabidopsis thaliana protein match is: Dof-type zinc finger DNA-binding family protein (TAIR:AT2G28810.2); Has 1592 Blast hits to 1530 proteins in 87 species: Archae - 0; Bacteria - 4; Metazoa - 20; Fungi - 15; Plants - 1085; Viruses - 0; Other Eukaryotes - 468 (source: NCBI BLink).	LOC112035494	9.65944	-2.15466	0.00398891	DE June/April	-2.54818	0.000205321	DE July/April	-0.393526	NA				N/A	LOC112035470; LOC112035500	N/A	N/A	N/A	N/A	N/A	N/A	N/A	N/A	N/A	N/A	N/A	N/A	N/A	N/A	N/A	N/A	N/A	N/A	N/A	N/A
AT4G17880	Basic helix-loop-helix (bHLH) DNA-binding family protein	0	Basic helix-loop-helix (bHLH) DNA-binding family protein; FUNCTIONS IN: DNA binding, sequence-specific DNA binding transcription factor activity; INVOLVED IN: regulation of transcription; LOCATED IN: nucleus; EXPRESSED IN: 22 plant structures; EXPRESSED DURING: 13 growth stages; CONTAINS InterPro DOMAIN/s: Helix-loop-helix DNA-binding domain (InterPro:IPR001092), Helix-loop-helix DNA-binding (Int…	LOC112022193	8.01765	-2.01375	0.0194103		-2.68863	0.00090501	DE July/April	-0.674888	NA				N/A	LOC112027247; LOC112032870; LOC111989190	N/A	N/A	N/A	N/A	N/A	N/A	N/A	N/A	N/A	N/A	N/A	N/A	N/A	N/A	N/A	N/A	N/A	N/A	N/A	N/A
AT4G28190	Developmental regulator, ULTRAPETALA	Encodes a novel Cys-rich protein with a B-box like domain that acts as a negative regulator of meristem cell accumulation in inflorescence and floral meristems as loss-of-function ult1 mutations cause inflorescence meristem enlargement, the production of extra flowers and floral organs, and a decrease in floral meristem determinacy. Acts opposite to CLF which represses AG, but preventing depositi…	ULTRAPETALA1 (ULT1); FUNCTIONS IN: DNA binding; INVOLVED IN: regulation of floral meristem growth, meristem determinacy, regulation of inflorescence meristem growth, floral meristem determinacy; LOCATED IN: cytosol, nucleus; EXPRESSED IN: 29 plant structures; EXPRESSED DURING: 19 growth stages; CONTAINS InterPro DOMAIN/s: Developmental regulator, ULTRAPETALA (InterPro:IPR020533), SAND domain (Int…	LOC112024131	5162.97	-1.3401	1.51929e-12	DE June/April	-1.38552	7.8658e-16	DE July/April	-0.0454203	0.984206		N/A		N/A		AT4G28190	N/A	N/A	AT4G28190	AT4G28190	N/A	N/A	N/A	N/A	N/A	N/A	N/A	N/A	N/A	N/A	N/A	N/A	N/A	N/A	N/A
AT4G22360	SWIB complex BAF60b domain-containing protein	0	SWIB complex BAF60b domain-containing protein; CONTAINS InterPro DOMAIN/s: SWIB/MDM2 domain (InterPro:IPR003121), SWIB domain (InterPro:IPR019835), DEK, C-terminal (InterPro:IPR014876); BEST Arabidopsis thaliana protein match is: SWIB complex BAF60b domain-containing protein (TAIR:AT3G19080.1); Has 30201 Blast hits to 17322 proteins in 780 species: Archae - 12; Bacteria - 1396; Metazoa - 17338; F…	LOC112037395	2080.88	-1.16043	0.000349155	DE June/April	-1.57236	2.00015e-08	DE July/April	-0.411932	0.64305		N/A		N/A	LOC112030203; LOC111984873	N/A	N/A	N/A	N/A	N/A	N/A	N/A	N/A	N/A	N/A	N/A	N/A	N/A	N/A	N/A	N/A	N/A	N/A	N/A	N/A
AT1G54690	gamma histone variant H2AX	Encodes HTA3, a histone H2A protein. H2AX is a meiosis-specific isoform of histone H2A. Upon DSB formation, rapid accumulation of phosphorylated H2AX (&#947;-H2AX) occurs around the break site. _x0001_H2AX foci accumulate in early G2. Immunolocalization studies in spread preparations of wild-type meiocytes at G2/early leptotene revealed the accumulation of numerous rather diffuse &#947;-H2AX foci…	gamma histone variant H2AX (GAMMA-H2AX); FUNCTIONS IN: DNA binding; INVOLVED IN: nucleosome assembly; LOCATED IN: nucleolus, nucleus; EXPRESSED IN: 28 plant structures; EXPRESSED DURING: 13 growth stages; CONTAINS InterPro DOMAIN/s: Histone H2A (InterPro:IPR002119), Histone-fold (InterPro:IPR009072), Histone core (InterPro:IPR007125); BEST Arabidopsis thaliana protein match is: Histone superfamil…	LOC112001489	1386.72	-1.03258	0.0220943		0.520141	0.275205		1.55273	0.00271803	DE June/july	N/A		N/A	LOC112027933; LOC112001488	N/A	AT1G54690	N/A	N/A	N/A	N/A	N/A	N/A	N/A	N/A	N/A	AT1G54690	5.22e-83	N/A	N/A	AT1G54690	5.22e-83	N/A	N/A	N/A
AT5G24470	pseudo-response regulator 5	Encodes a pseudo-response regulator whose mutation affects various circadian-associated biological events such as flowering time in the long-day photoperiod conditions, red light sensitivity of seedlings during early photomorphogenesis, and the period of free-running rhythms of certain clock-controlled genes including CCA1 and APRR1/TOC1 in constant white light. Acts as transcriptional repressor …	pseudo-response regulator 5 (PRR5); CONTAINS InterPro DOMAIN/s: CheY-like (InterPro:IPR011006), Signal transduction response regulator, receiver domain (InterPro:IPR001789), CCT domain (InterPro:IPR010402); BEST Arabidopsis thaliana protein match is: pseudo-response regulator 9 (TAIR:AT2G46790.1); Has 30201 Blast hits to 17322 proteins in 780 species: Archae - 12; Bacteria - 1396; Metazoa - 17338…	LOC112022513	1040.96	-0.819833	0.0314048		-1.20515	0.000179623	DE July/April	-0.385317	0.738887		N/A		N/A	LOC112009809	N/A	N/A	N/A	N/A	N/A	N/A	N/A	N/A	N/A	N/A	N/A	N/A	N/A	N/A	N/A	N/A	N/A	N/A	N/A	N/A
AT3G54560	histone H2A 11	Encodes HTA11, a histone H2A protein.	histone H2A 11 (HTA11); FUNCTIONS IN: DNA binding; INVOLVED IN: flower development, detection of temperature stimulus, defense response to bacterium; LOCATED IN: nucleus, nucleosome; EXPRESSED IN: 24 plant structures; EXPRESSED DURING: 13 growth stages; CONTAINS InterPro DOMAIN/s: Histone H2A (InterPro:IPR002119), Histone-fold (InterPro:IPR009072), Histone core (InterPro:IPR007125); BEST Arabidop…	LOC112034257	838.182	-1.32277	0.000547777	DE June/April	-0.213792	0.68243		1.10898	0.0344456		N/A		N/A		AT3G54560	AT3G54560	AT3G54560	N/A	N/A	N/A	N/A	N/A	N/A	N/A	N/A	AT3G54560	3.84e-76	N/A	N/A	AT3G54560	3.84e-76	N/A	N/A	N/A
AT2G07690	Minichromosome maintenance (MCM2/3/5) family protein	Member of the minichromosome maintenance complex, involved in DNA replication initiation. Abundant in proliferating and endocycling tissues. Localized in the nucleus during G1, S and G2 phases of the cell cycle, and are released into the cytoplasmic compartment during mitosis. Binds chromatin.	MINICHROMOSOME MAINTENANCE 5 (MCM5); FUNCTIONS IN: DNA-dependent ATPase activity, DNA binding, ATP binding; INVOLVED IN: cell proliferation, DNA-dependent DNA replication initiation, DNA unwinding involved in replication; LOCATED IN: nuclear chromatin, nucleus, cytoplasm; EXPRESSED IN: 20 plant structures; EXPRESSED DURING: 14 growth stages; CONTAINS InterPro DOMAIN/s: Nucleic acid-binding, OB-fo…	LOC112040109	551.255	-0.639708	0.086857		0.481875	0.17779		1.12158	0.00753031	DE June/july	N/A		N/A		N/A	AT2G07690	N/A	N/A	N/A	AT2G07690	N/A	N/A	N/A	N/A	N/A	N/A	N/A	N/A	N/A	N/A	N/A	N/A	N/A	N/A
AT5G24470	pseudo-response regulator 5	Encodes a pseudo-response regulator whose mutation affects various circadian-associated biological events such as flowering time in the long-day photoperiod conditions, red light sensitivity of seedlings during early photomorphogenesis, and the period of free-running rhythms of certain clock-controlled genes including CCA1 and APRR1/TOC1 in constant white light. Acts as transcriptional repressor …	pseudo-response regulator 5 (PRR5); CONTAINS InterPro DOMAIN/s: CheY-like (InterPro:IPR011006), Signal transduction response regulator, receiver domain (InterPro:IPR001789), CCT domain (InterPro:IPR010402); BEST Arabidopsis thaliana protein match is: pseudo-response regulator 9 (TAIR:AT2G46790.1); Has 30201 Blast hits to 17322 proteins in 780 species: Archae - 12; Bacteria - 1396; Metazoa - 17338…	LOC112004762	466.176	-1.57016	0.00162383	DE June/April	-1.90489	1.54847e-05	DE July/April	-0.334727	0.902868		N/A		N/A		N/A	N/A	N/A	N/A	N/A	N/A	N/A	N/A	N/A	N/A	N/A	N/A	N/A	N/A	N/A	N/A	N/A	N/A	N/A	N/A
AT5G45580	Homeodomain-like superfamily protein	0	Homeodomain-like superfamily protein; CONTAINS InterPro DOMAIN/s: Myb, DNA-binding (InterPro:IPR014778), Homeodomain-like (InterPro:IPR009057), Myb-like DNA-binding domain, SHAQKYF class (InterPro:IPR006447), HTH transcriptional regulator, Myb-type, DNA-binding (InterPro:IPR017930), Homeodomain-related (InterPro:IPR012287); BEST Arabidopsis thaliana protein match is: Homeodomain-like superfamily …	LOC112001513	50.0107	-2.8983	1.12584e-05	DE June/April	-2.34688	0.000185761	DE July/April	0.551421	0.861212			N/A	N/A		N/A	N/A	N/A	N/A	N/A	N/A	N/A	N/A	N/A	N/A	N/A	N/A	N/A	N/A	N/A	N/A	N/A	N/A	N/A	N/A
AT5G59970	Histone superfamily protein	0	Histone superfamily protein; FUNCTIONS IN: DNA binding; INVOLVED IN: nucleosome assembly; LOCATED IN: vacuole; CONTAINS InterPro DOMAIN/s: Histone H4, conserved site (InterPro:IPR019809), Histone-fold (InterPro:IPR009072), Histone core (InterPro:IPR007125), Histone H4 (InterPro:IPR001951); BEST Arabidopsis thaliana protein match is: Histone superfamily protein (TAIR:AT5G59690.1); Has 30201 Blast …	LOC112025291	410.836	-1.25004	0.00324686	DE June/April	-0.434951	0.371489		0.815092	0.268447		N/A		N/A	LOC112025293; LOC112028736; LOC112037787; LOC111988694; LOC111996464; LOC112000783; LOC112000814; LOC112015823; LOC112015822; LOC112015838	N/A	N/A	N/A	N/A	N/A	N/A	N/A	N/A	N/A	N/A	N/A	AT5G59970	5.57e-67	N/A	N/A	AT5G59970	5.57e-67	AT5G59970	N/A	N/A
AT3G06610	DNA-binding enhancer protein-related	0	DNA-binding enhancer protein-related; Has 198 Blast hits to 198 proteins in 90 species: Archae - 0; Bacteria - 0; Metazoa - 126; Fungi - 17; Plants - 36; Viruses - 0; Other Eukaryotes - 19 (source: NCBI BLink).	LOC112000652	341.421	-1.09836	0.00491357	DE June/April	-1.02754	0.00419018	DE July/April	0.0708183	0.990005		N/A		N/A	LOC112000650	N/A	N/A	N/A	N/A	N/A	N/A	N/A	N/A	N/A	N/A	N/A	N/A	N/A	N/A	N/A	N/A	N/A	N/A	N/A	N/A
AT1G18800	NAP1-related protein 2	Double nrp1-1 nrp2-1 mutants show arrest of cell cycle progression at G2/M and disordered cellular organization occurred in root tips. Localize in the nucleus and can form homomeric and heteromeric protein complexes with NRP1. Bind histones Histone2A and Histone2B and associate with chromatin in vivo.	NAP1-related protein 2 (NRP2); FUNCTIONS IN: chromatin binding, histone binding, DNA binding; INVOLVED IN: cell proliferation, cell differentiation, nucleosome assembly, lateral root formation; LOCATED IN: nucleus, cytoplasm; EXPRESSED IN: 24 plant structures; EXPRESSED DURING: 14 growth stages; CONTAINS InterPro DOMAIN/s: Nucleosome assembly protein (NAP) (InterPro:IPR002164); BEST Arabidopsis t…	LOC111996871	323.017	-2.12825	3.87163e-10	DE June/April	-1.49501	3.70122e-06	DE July/April	0.63324	0.406189		N/A		N/A	LOC112039349	N/A	AT1G18800	N/A	N/A	N/A	AT1G18800	AT1G18800	N/A	N/A	N/A	AT1G18800	N/A	N/A	N/A	N/A	N/A	N/A	AT1G18800	N/A	N/A
AT5G25480	DNA methyltransferase-2	Encodes a DNA methyltransferase homolog. Human Dnmt2 methylates tRNA-Asp and can methylate Arabidopsis tRNA-Asp in vitro.	DNA methyltransferase-2 (DNMT2); FUNCTIONS IN: DNA binding; INVOLVED IN: DNA methylation; LOCATED IN: cellular_component unknown; EXPRESSED IN: 19 plant structures; EXPRESSED DURING: 10 growth stages; CONTAINS InterPro DOMAIN/s: DNA methylase, C-5 cytosine-specific (InterPro:IPR001525); Has 30201 Blast hits to 17322 proteins in 780 species: Archae - 12; Bacteria - 1396; Metazoa - 17338; Fungi - 3…	LOC112003961	307.569	-1.08286	0.0107593		-1.06767	0.00577414	DE July/April	0.0151962	0.998426		N/A		N/A	LOC111990419	N/A	N/A	AT5G25480	N/A	N/A	N/A	N/A	N/A	N/A	N/A	N/A	N/A	N/A	N/A	N/A	N/A	N/A	N/A	N/A	N/A
AT2G31450	DNA glycosylase superfamily protein	0	ATNTH1; CONTAINS InterPro DOMAIN/s: Helix-hairpin-helix motif (InterPro:IPR000445), Helix-hairpin-helix DNA-binding motif, class 1 (InterPro:IPR003583), Endonuclease III, iron-sulphur binding site (InterPro:IPR004035), DNA glycosylase (InterPro:IPR011257), Endonuclease III-like, iron-sulphur cluster loop motif (InterPro:IPR003651), Endonuclease III, conserved site-2 (InterPro:IPR004036), HhH-GPD …	LOC111996257	246.975	-0.914883	0.0156		-1.02654	0.00214904	DE July/April	-0.111659	0.974991		N/A		N/A	LOC111995484; LOC111994227	N/A	N/A	N/A	N/A	N/A	N/A	N/A	N/A	N/A	N/A	N/A	N/A	N/A	N/A	N/A	N/A	N/A	N/A	N/A	N/A
AT4G32280	indole-3-acetic acid inducible 29	Auxin inducible protein.	indole-3-acetic acid inducible 29 (IAA29); FUNCTIONS IN: sequence-specific DNA binding transcription factor activity; INVOLVED IN: response to auxin stimulus, response to cyclopentenone, response to red light, response to far red light; LOCATED IN: nucleus; EXPRESSED IN: 7 plant structures; EXPRESSED DURING: 6 growth stages; CONTAINS InterPro DOMAIN/s: Aux/IAA-ARF-dimerisation (InterPro:IPR011525…	LOC111986606	41.0944	-2.56229	1.48862e-05	DE June/April	-3.2318	2.09782e-09	DE July/April	-0.669512	0.760209			N/A	N/A	LOC112012600	N/A	N/A	N/A	N/A	N/A	N/A	N/A	AT4G32280	N/A	N/A	N/A	N/A	N/A	N/A	N/A	N/A	N/A	N/A	N/A	N/A
AT5G50670	Squamosa promoter-binding protein-like (SBP domain) transcription factor family protein	0	Squamosa promoter-binding protein-like (SBP domain) transcription factor family protein; FUNCTIONS IN: DNA binding; INVOLVED IN: biological_process unknown; LOCATED IN: nucleus; CONTAINS InterPro DOMAIN/s: Transcription factor, SBP-box (InterPro:IPR004333); BEST Arabidopsis thaliana protein match is: Squamosa promoter-binding protein-like (SBP domain) transcription factor family protein (TAIR:AT5…	LOC112006450	243.42	-1.00296	0.000247414	DE June/April	-0.339774	0.25678		0.663187	0.119089		N/A		N/A	LOC112033436; LOC111983207	AT5G50670	N/A	N/A	N/A	N/A	N/A	N/A	N/A	N/A	N/A	N/A	N/A	N/A	N/A	N/A	N/A	N/A	N/A	N/A	N/A
AT1G80740	chromomethylase 1	ecotype Kl-0 chromomethylase (CMT1). A plant line expressing an RNAi construct directed against DMT4 has reduced agrobacterium-mediated tumor formation.	chromomethylase 1 (CMT1); FUNCTIONS IN: chromatin binding, DNA binding; INVOLVED IN: DNA mediated transformation, DNA methylation; LOCATED IN: chromatin, nucleus; CONTAINS InterPro DOMAIN/s: Chromo domain subgroup (InterPro:IPR017984), DNA methylase, C-5 cytosine-specific (InterPro:IPR001525), Chromo domain-like (InterPro:IPR016197), Bromo adjacent homology (BAH) domain (InterPro:IPR001025), Chro…	LOC112002245	225.587	-1.25294	0.00206886	DE June/April	0.125624	0.831308		1.37856	0.00547493	DE June/july	N/A		N/A	LOC112002270	N/A	AT1G80740	AT1G80740	N/A	N/A	N/A	N/A	N/A	N/A	N/A	N/A	N/A	N/A	N/A	N/A	N/A	N/A	N/A	N/A	N/A
AT5G22110	DNA polymerase epsilon subunit B2	Encodes a protein with similarity to DNA polymerase epsilon subunit B an essential gene that is required for DNA replication. Homozygous mutants are embryo lethal. Expressed in meristematic , rapidly dividing regions.	DNA polymerase epsilon subunit B2 (DPB2); FUNCTIONS IN: DNA-directed DNA polymerase activity, DNA binding; INVOLVED IN: DNA replication, DNA-dependent DNA replication; LOCATED IN: epsilon DNA polymerase complex, nucleus; EXPRESSED IN: embryo, male gametophyte, apical meristem, female gametophyte; CONTAINS InterPro DOMAIN/s: DNA polymerase epsilon, subunit B (InterPro:IPR016266), DNA polymerase al…	LOC112038614	223.967	-0.998802	0.0115661		0.46574	0.25872		1.46454	0.00115665	DE June/july	N/A		N/A		AT5G22110	N/A	N/A	N/A	N/A	N/A	N/A	N/A	N/A	N/A	N/A	AT5G22110	0	N/A	N/A	N/A	N/A	N/A	N/A	N/A
AT2G37100	protamine P1 family protein	0	protamine P1 family protein; FUNCTIONS IN: DNA binding; INVOLVED IN: chromosome organization; LOCATED IN: chloroplast; BEST Arabidopsis thaliana protein match is: unknown protein (TAIR:AT5G03110.1); Has 306 Blast hits to 290 proteins in 70 species: Archae - 0; Bacteria - 11; Metazoa - 127; Fungi - 26; Plants - 97; Viruses - 12; Other Eukaryotes - 33 (source: NCBI BLink).	LOC112030824	171.487	-1.13617	0.00267552	DE June/April	-0.908552	0.0102618		0.227622	0.919952		N/A		N/A		N/A	AT2G37100	N/A	N/A	N/A	N/A	N/A	N/A	N/A	N/A	N/A	N/A	N/A	N/A	N/A	N/A	N/A	N/A	N/A	N/A
AT2G01120	origin recognition complex subunit 4	Origin Recognition Complex subunit 4. Involved in the initiation of DNA replication. Regulated transcriptionally during cell cycle, peaking at G1/S-phase. Target of E2F/DF family of transcription factors. Interacts with all ORC subunits except ORC1b.	origin recognition complex subunit 4 (ORC4); CONTAINS InterPro DOMAIN/s: ATPase, AAA-type, core (InterPro:IPR003959), Origin recognition complex, subunit 4 (InterPro:IPR016527); Has 675 Blast hits to 668 proteins in 199 species: Archae - 9; Bacteria - 0; Metazoa - 335; Fungi - 166; Plants - 90; Viruses - 0; Other Eukaryotes - 75 (source: NCBI BLink).	LOC112004668	107.296	-1.1761	0.0082764	DE June/April	-0.156323	0.798309		1.01978	0.120923		N/A		N/A		N/A	N/A	N/A	N/A	N/A	N/A	N/A	N/A	N/A	N/A	N/A	AT2G01120	0	N/A	N/A	N/A	N/A	N/A	N/A	N/A
AT5G59970	Histone superfamily protein	0	Histone superfamily protein; FUNCTIONS IN: DNA binding; INVOLVED IN: nucleosome assembly; LOCATED IN: vacuole; CONTAINS InterPro DOMAIN/s: Histone H4, conserved site (InterPro:IPR019809), Histone-fold (InterPro:IPR009072), Histone core (InterPro:IPR007125), Histone H4 (InterPro:IPR001951); BEST Arabidopsis thaliana protein match is: Histone superfamily protein (TAIR:AT5G59690.1); Has 30201 Blast …	LOC112025269	106.944	-1.37545	0.00512401	DE June/April	-0.861644	0.0762391		0.513801	0.74564		N/A		N/A		N/A	N/A	N/A	N/A	N/A	N/A	N/A	N/A	N/A	N/A	N/A	AT5G59970	5.57e-67	N/A	N/A	AT5G59970	5.57e-67	AT5G59970	N/A	N/A
AT1G79950	RAD3-like DNA-binding helicase protein	0	RAD3-like DNA-binding helicase protein; FUNCTIONS IN: in 6 functions; INVOLVED IN: regulation of transcription, DNA-dependent, nucleobase, nucleoside, nucleotide and nucleic acid metabolic process; LOCATED IN: mitochondrion; EXPRESSED IN: 25 plant structures; EXPRESSED DURING: 15 growth stages; CONTAINS InterPro DOMAIN/s: DEAD2 (InterPro:IPR010614), DEAD-like helicase, N-terminal (InterPro:IPR014…	LOC112008295	106.824	-1.42828	0.00854069	DE June/April	-1.10479	0.0338013		0.323483	0.91877		N/A		N/A	LOC112008292; LOC112008623; LOC112012056	N/A	AT1G79950	N/A	N/A	N/A	N/A	N/A	N/A	N/A	N/A	AT1G79950	N/A	N/A	N/A	N/A	N/A	N/A	N/A	N/A	N/A
AT2G30400	ovate family protein 2	0	ovate family protein 2 (OFP2); INVOLVED IN: N-terminal protein myristoylation; EXPRESSED IN: 13 plant structures; EXPRESSED DURING: 6 growth stages; CONTAINS InterPro DOMAIN/s: Protein of unknown function DUF623 (InterPro:IPR006458); BEST Arabidopsis thaliana protein match is: ovate family protein 4 (TAIR:AT1G06920.1); Has 501 Blast hits to 493 proteins in 50 species: Archae - 0; Bacteria - 2; Me…	LOC112024201	96.12	-1.25409	0.122513		-1.86701	0.008308	DE July/April	-0.612922	0.841046		N/A		N/A		N/A	N/A	N/A	N/A	N/A	N/A	N/A	N/A	N/A	N/A	N/A	N/A	N/A	N/A	N/A	N/A	N/A	N/A	N/A	N/A
AT3G19184	AP2/B3-like transcriptional factor family protein	0	AP2/B3-like transcriptional factor family protein; FUNCTIONS IN: DNA binding; INVOLVED IN: regulation of transcription, DNA-dependent; LOCATED IN: cellular_component unknown; EXPRESSED IN: 7 plant structures; EXPRESSED DURING: F mature embryo stage, petal differentiation and expansion stage, E expanded cotyledon stage, D bilateral stage; CONTAINS InterPro DOMAIN/s: Transcriptional factor B3 (Inte…	LOC112024449	93.0844	-1.33596	0.003715	DE June/April	-0.350872	0.524195		0.985092	0.179466		N/A		N/A	LOC112024455; LOC112024418; LOC112034884; LOC112034886	N/A	N/A	N/A	N/A	N/A	N/A	N/A	N/A	N/A	N/A	N/A	N/A	N/A	N/A	N/A	N/A	N/A	AT3G19184	N/A	N/A
AT1G10930	DNA helicase (RECQl4A)	DNA helicase involved in the maintenance of genome stability by modulation of the DNA damage response and suppression of homologous recombination.	RECQ4A; FUNCTIONS IN: helicase activity, ATP-dependent 3'-5' DNA helicase activity, ATP-dependent helicase activity, nucleic acid binding, ATP binding; INVOLVED IN: chromosome organization, response to DNA damage stimulus, double-strand break repair via homologous recombination; LOCATED IN: intracellular; CONTAINS InterPro DOMAIN/s: DNA/RNA helicase, DEAD/DEAH box type, N-terminal (InterPro:IPR01…	LOC112008942	83.7079	-1.3387	0.00206886	DE June/April	-0.929951	0.0247028		0.408753	0.806894		N/A		N/A	LOC112008948; LOC112009053; LOC112012545	N/A	AT1G10930	N/A	N/A	N/A	N/A	N/A	N/A	N/A	N/A	N/A	N/A	N/A	N/A	N/A	N/A	N/A	AT1G10930	N/A	N/A
AT1G01350	Zinc finger (CCCH-type/C3HC4-type RING finger) family protein	0	Zinc finger (CCCH-type/C3HC4-type RING finger) family protein; FUNCTIONS IN: zinc ion binding, nucleic acid binding; CONTAINS InterPro DOMAIN/s: Zinc finger, CCCH-type (InterPro:IPR000571), Zinc finger, RING-type, conserved site (InterPro:IPR017907), Zinc finger, RING-type (InterPro:IPR001841); BEST Arabidopsis thaliana protein match is: Zinc finger (CCCH-type/C3HC4-type RING finger) family prote…	LOC112026541	81.8232	-1.24411	0.0532721		-1.50033	0.00890662	DE July/April	-0.256216	0.957068		N/A		N/A	LOC112038804; LOC112020633	N/A	N/A	N/A	N/A	N/A	N/A	N/A	N/A	N/A	N/A	N/A	N/A	N/A	N/A	N/A	N/A	N/A	AT1G01350	N/A	N/A
AT1G26840	origin recognition complex protein 6	Origin Recognition Complex subunit 6. Involved in the initiation of DNA replication. Regulated transcriptionally during cell cycle, peaking at G1/S-phase. Target of E2F/DF family of transcription factors.	origin recognition complex protein 6 (ORC6); FUNCTIONS IN: DNA binding; INVOLVED IN: DNA replication; LOCATED IN: origin recognition complex; EXPRESSED IN: 17 plant structures; EXPRESSED DURING: 9 growth stages; CONTAINS InterPro DOMAIN/s: Origin recognition complex, subunit 6, metazoa/plant (InterPro:IPR020529), Origin recognition complex, subunit 6 (InterPro:IPR008721); Has 179 Blast hits to 17…	LOC112001568	80.9211	-1.84469	2.44369e-08	DE June/April	-0.116729	0.798537		1.72796	8.2861e-06	DE June/july	N/A		N/A	LOC112031619	N/A	N/A	N/A	N/A	N/A	N/A	N/A	N/A	N/A	N/A	N/A	AT1G26840	4.89e-134	N/A	N/A	AT1G26840	4.89e-134	N/A	N/A	N/A
AT5G41220	glutathione S-transferase THETA 3	Encodes glutathione transferase belonging to the theta class of GSTs. Naming convention according to Wagner et al. (2002).	glutathione S-transferase THETA 3 (GSTT3); CONTAINS InterPro DOMAIN/s: Thioredoxin fold (InterPro:IPR012335), Glutathione S-transferase, C-terminal-like (InterPro:IPR010987), Glutathione S-transferase/chloride channel, C-terminal (InterPro:IPR017933), Glutathione S-transferase, N-terminal (InterPro:IPR004045), Thioredoxin-like fold (InterPro:IPR012336), MYB-like (InterPro:IPR017877); BEST Arabido…	LOC112012969	70.0517	-1.41302	0.00385358	DE June/April	-1.31151	0.00336727	DE July/April	0.101515	0.985779		N/A		N/A	LOC112038375; LOC112041148; LOC111986212; LOC111997438; LOC111997003; LOC111997930; LOC111998143; LOC112004954; LOC112007736; LOC112020972	N/A	N/A	N/A	N/A	N/A	N/A	N/A	N/A	N/A	N/A	N/A	N/A	N/A	N/A	N/A	N/A	N/A	N/A	N/A	N/A
AT5G62570	Calmodulin binding protein-like	0	Calmodulin binding protein-like; CONTAINS InterPro DOMAIN/s: Calmodulin binding protein-like (InterPro:IPR012416); BEST Arabidopsis thaliana protein match is: Calmodulin-binding protein (TAIR:AT4G25800.2); Has 287 Blast hits to 280 proteins in 14 species: Archae - 0; Bacteria - 0; Metazoa - 0; Fungi - 0; Plants - 287; Viruses - 0; Other Eukaryotes - 0 (source: NCBI BLink).	LOC112020176	58.05	-1.57685	0.00811861	DE June/April	-1.31173	0.0198874		0.265119	0.954644		N/A		N/A	LOC112006826	N/A	N/A	N/A	N/A	N/A	N/A	N/A	N/A	N/A	N/A	N/A	N/A	N/A	N/A	N/A	N/A	N/A	N/A	N/A	N/A
AT3G17450	hAT dimerisation domain-containing protein	0	hAT dimerisation domain-containing protein; FUNCTIONS IN: protein dimerization activity, DNA binding; INVOLVED IN: biological_process unknown; LOCATED IN: cellular_component unknown; EXPRESSED IN: 22 plant structures; EXPRESSED DURING: 14 growth stages; CONTAINS InterPro DOMAIN/s: HAT dimerisation (InterPro:IPR008906), Zinc finger, BED-type predicted (InterPro:IPR003656), Protein of unknown funct…	LOC111996120	55.2596	-1.49715	0.0402169		-1.82038	0.00567322	DE July/April	-0.323223	0.949762		N/A		N/A	LOC112030792; LOC111987289; LOC111990345; LOC111990357; LOC111995195; LOC111995599; LOC111997748; LOC111998001; LOC111998002; LOC112001006; LOC112017414; LOC112019945	N/A	N/A	N/A	N/A	N/A	N/A	N/A	N/A	N/A	N/A	N/A	N/A	N/A	N/A	N/A	N/A	N/A	N/A	N/A	N/A
AT5G50930	Histone superfamily protein	0	Histone superfamily protein; FUNCTIONS IN: DNA binding; INVOLVED IN: biological_process unknown; LOCATED IN: endomembrane system; EXPRESSED IN: 24 plant structures; EXPRESSED DURING: 15 growth stages; CONTAINS InterPro DOMAIN/s: Histone-fold (InterPro:IPR009072); Has 147 Blast hits to 147 proteins in 72 species: Archae - 0; Bacteria - 0; Metazoa - 59; Fungi - 65; Plants - 16; Viruses - 0; Other E…	LOC112000075	47.3356	-1.45077	0.000143636	DE June/April	-0.310789	0.461957		1.13998	0.0348669		N/A		N/A		AT5G50930	AT5G50930	N/A	N/A	N/A	N/A	N/A	N/A	N/A	N/A	N/A	N/A	N/A	N/A	N/A	N/A	N/A	N/A	N/A	N/A
AT2G20980	minichromosome maintenance 10	Similar to MCM10, which in other organism was shown to be involved in the initiation of DNA replication.	minichromosome maintenance 10 (MCM10); CONTAINS InterPro DOMAIN/s: Zinc finger, Mcm10/DnaG-type (InterPro:IPR015408); Has 35333 Blast hits to 34131 proteins in 2444 species: Archae - 798; Bacteria - 22429; Metazoa - 974; Fungi - 991; Plants - 531; Viruses - 0; Other Eukaryotes - 9610 (source: NCBI BLink).	LOC112009752	45.1074	-1.37436	0.0024573	DE June/April	-0.529026	0.260673		0.845336	0.30826		N/A		N/A	LOC111988101; LOC111988106	N/A	N/A	N/A	N/A	N/A	N/A	N/A	N/A	N/A	N/A	N/A	AT2G20980	4.17e-28	N/A	N/A	N/A	N/A	AT2G20980	N/A	N/A
AT5G42700	AP2/B3-like transcriptional factor family protein	0	AP2/B3-like transcriptional factor family protein; FUNCTIONS IN: DNA binding; INVOLVED IN: regulation of transcription, DNA-dependent; LOCATED IN: cellular_component unknown; EXPRESSED IN: 8 plant structures; EXPRESSED DURING: 4 anthesis, F mature embryo stage, petal differentiation and expansion stage, E expanded cotyledon stage, D bilateral stage; CONTAINS InterPro DOMAIN/s: Transcriptional fac…	LOC112017573	40.7133	-1.68349	0.00571735	DE June/April	-0.788546	0.216788		0.894946	0.503354		N/A		N/A	LOC112024456; LOC111996044; LOC111996046; LOC111996047; LOC112017551	N/A	N/A	N/A	N/A	N/A	N/A	N/A	N/A	N/A	N/A	N/A	N/A	N/A	N/A	N/A	N/A	N/A	N/A	N/A	N/A
AT3G43240	ARID/BRIGHT DNA-binding domain-containing protein	0	ARID/BRIGHT DNA-binding domain-containing protein; FUNCTIONS IN: DNA binding, zinc ion binding; LOCATED IN: intracellular; EXPRESSED IN: 21 plant structures; EXPRESSED DURING: 13 growth stages; CONTAINS InterPro DOMAIN/s: Zinc finger, PHD-type (InterPro:IPR001965), Zinc finger, FYVE/PHD-type (InterPro:IPR011011), ARID/BRIGHT DNA-binding domain (InterPro:IPR001606); Has 133 Blast hits to 125 prote…	LOC112020134	34.7277	-2.00508	0.00917361	DE June/April	-3.20567	2.63628e-06	DE July/April	-1.20059	0.454866		N/A		N/A	LOC112039244; LOC112020103	N/A	N/A	N/A	N/A	N/A	N/A	N/A	N/A	N/A	N/A	N/A	N/A	N/A	N/A	N/A	N/A	N/A	N/A	N/A	N/A
AT4G19020	chromomethylase 2	0	chromomethylase 2 (CMT2); FUNCTIONS IN: chromatin binding, DNA binding; INVOLVED IN: chromatin assembly or disassembly, DNA methylation; LOCATED IN: chromatin, nucleus; CONTAINS InterPro DOMAIN/s: DNA methylase, C-5 cytosine-specific (InterPro:IPR001525), Chromo domain-like (InterPro:IPR016197), Bromo adjacent homology (BAH) domain (InterPro:IPR001025), Chromo domain (InterPro:IPR000953); BEST Ar…	LOC112001521	33.6798	-1.64704	0.00141328	DE June/April	-0.628248	0.23757		1.01879	0.268332		N/A		N/A	LOC112013861	N/A	AT4G19020	AT4G19020	N/A	N/A	N/A	N/A	N/A	N/A	N/A	N/A	N/A	N/A	N/A	N/A	AT4G19020	0	N/A	N/A	N/A
AT5G08020	RPA70-kDa subunit B	Encodes a homolog of Replication Protein A. rpa70b mutants are hypersensitive to UV-B radiation and MMS treatments suggesting a role for this protein in DNA damage repair.	RPA70-kDa subunit B (RPA70B); FUNCTIONS IN: DNA binding, nucleic acid binding; INVOLVED IN: DNA repair, response to UV-B, DNA replication; LOCATED IN: nucleus; EXPRESSED IN: 19 plant structures; EXPRESSED DURING: 13 growth stages; CONTAINS InterPro DOMAIN/s: Replication factor-a protein 1 Rpa1 (InterPro:IPR004591), Nucleic acid-binding, OB-fold-like (InterPro:IPR016027), Nucleic acid-binding, OB-…	LOC111999485	32.3358	-0.198864	0.821638		-4.75146	1.77965e-15	DE July/April	-4.5526	8.16818e-12	DE June/july	N/A		N/A	LOC111987300; LOC111989649	N/A	N/A	N/A	N/A	N/A	N/A	N/A	N/A	N/A	N/A	N/A	AT5G08020	0	N/A	N/A	N/A	N/A	AT5G08020	N/A	N/A
AT1G18090	5'-3' exonuclease family protein	0	5'-3' exonuclease family protein; FUNCTIONS IN: DNA binding, catalytic activity, nuclease activity; INVOLVED IN: DNA repair; LOCATED IN: cellular_component unknown; EXPRESSED IN: 22 plant structures; EXPRESSED DURING: 14 growth stages; CONTAINS InterPro DOMAIN/s: XPG conserved site (InterPro:IPR019974), XPG N-terminal (InterPro:IPR006085), DNA repair protein (XPGC)/yeast Rad (InterPro:IPR006084),…	LOC112037102	30.4419	-1.85229	0.00894433	DE June/April	0.177851	0.863001		2.03014	0.0261572		N/A		N/A	LOC112035587; LOC112035719; LOC112037099	N/A	N/A	N/A	N/A	N/A	N/A	N/A	N/A	N/A	N/A	N/A	AT1G18090	9.25e-134	N/A	N/A	N/A	N/A	N/A	N/A	N/A
AT2G17690	F-box family protein with a domain of unknown function (DUF295)	Encodes an F-box domain containing protein that is regulated by non-CG DNA methylation. In drm1 drm2 cmt3 triple mutant background SDC expression is no longer suppressed and plants display abnormal development including curled leaves and reduced stature.	SUPPRESSOR OF DRM1 DRM2 CMT3 (SDC); CONTAINS InterPro DOMAIN/s: F-box domain, Skp2-like (InterPro:IPR022364), Protein of unknown function DUF295 (InterPro:IPR005174); BEST Arabidopsis thaliana protein match is: Protein of unknown function (DUF295) (TAIR:AT1G65760.1); Has 234 Blast hits to 215 proteins in 11 species: Archae - 0; Bacteria - 0; Metazoa - 0; Fungi - 0; Plants - 234; Viruses - 0; Othe…	LOC111993826	15.8645	-2.31643	0.00337127	DE June/April	-1.84838	0.0173518		0.468056	NA		N/A		N/A	LOC112033240; LOC111994779	N/A	N/A	N/A	N/A	N/A	N/A	N/A	N/A	N/A	N/A	N/A	N/A	N/A	N/A	N/A	N/A	N/A	N/A	N/A	N/A
AT3G19184	AP2/B3-like transcriptional factor family protein	0	AP2/B3-like transcriptional factor family protein; FUNCTIONS IN: DNA binding; INVOLVED IN: regulation of transcription, DNA-dependent; LOCATED IN: cellular_component unknown; EXPRESSED IN: 7 plant structures; EXPRESSED DURING: F mature embryo stage, petal differentiation and expansion stage, E expanded cotyledon stage, D bilateral stage; CONTAINS InterPro DOMAIN/s: Transcriptional factor B3 (Inte…	LOC112024422	9.31426	-2.41822	0.00349443	DE June/April	-2.28842	0.00633933	DE July/April	0.129808	NA		N/A		N/A		N/A	N/A	N/A	N/A	N/A	N/A	N/A	N/A	N/A	N/A	N/A	N/A	N/A	N/A	N/A	N/A	N/A	AT3G19184	N/A	N/A
