# Supplementary material for: Transcriptomic analysis of cork during seasonal growth highlights regulatory and developmental processes from phellogen to phellem formation
Source: Sci Rep. 2021 Jun 8;11:12053. doi: 10.1038/s41598-021-90938-5 (PMC8187341; doi:10.1038/s41598-021-90938-5)
Supplement: Supplementary file 4 — Supplementary Information 4. [file 41598_2021_90938_MOESM4_ESM.xlsx]

## Sheet: Suppl Table 3
Supplemental Table 3. Identification of cork oak genes expressed in cork plank that were also identified as differentially expressed in birch phellem and phellogen/phelloderm across the tree trunk. For the correspondence of cork oak and birch data, the Arabidopsis most homologous gene was used.
Birch data (Alonso-Serra et al., 2019) DEG padj0.01; log2fc 1,-1						Birch data (Alonso-Serra et al., 2019) DEG padj0.01; log2fc 1,-1
F1 (phellem) vs Pool						F2 (phellogen/phelloderm) vs Pool
Unique Arabidopsis homologs (duplications removed)		Identified in the cork oak transcriptome (present work) (#N/A = not identified)				Unique Arabidopsis homologs (duplications removed)		Identified in the cork oak transcriptome (present work) (#N/A = not identified)
Genes	Total genes	Genes	Total genes	cork (from cork oak) genes in birch phellem (F1)		Genes	Total genes	Genes	Total genes	cork (from cork oak) genes in birch phellogen/phelloderm (F2)
AT5G23960	1403	AT5G23960	1237	0.881682		AT4G15440	199	AT4G15440	159	0.798995
AT3G09270		AT3G09270				AT5G57830		AT5G57830
AT1G72210		AT1G72210				AT1G22030		AT1G22030
AT2G36890		#N/A				AT2G01870		AT2G01870
AT2G14095		AT2G14095				AT1G51400		AT1G51400
AT4G37790		AT4G37790				AT1G56210		AT1G56210
AT5G02970		AT5G02970				AT2G42800		AT2G42800
AT1G70300		AT1G70300				AT1G21230		AT1G21230
AT1G05940		AT1G05940				AT4G27300		AT4G27300
AT5G09300		AT5G09300				AT5G52420		AT5G52420
AT3G50700		AT3G50700				AT1G21250		AT1G21250
AT3G50810		AT3G50810				AT3G01470		AT3G01470
AT1G35680		AT1G35680				AT5G57480		AT5G57480
AT5G53130		AT5G53130				AT5G14940		#N/A
AT4G32280		AT4G32280				ATCG00680		#N/A
AT5G20270		AT5G20270				AT2G30070		AT2G30070
AT3G48770		AT3G48770				AT4G27250		AT4G27250
AT5G36930		AT5G36930				AT5G39210		AT5G39210
AT4G37700		#N/A				AT3G05410		AT3G05410
AT5G67620		AT5G67620				AT2G26500		AT2G26500
AT4G36830		AT4G36830				AT3G06470		AT3G06470
AT4G11740		AT4G11740				AT2G20570		AT2G20570
AT1G76410		#N/A				AT1G49390		AT1G49390
AT2G14820		AT2G14820				AT5G09760		AT5G09760
AT5G67385		AT5G67385				AT5G18020		#N/A
AT3G50440		AT3G50440				AT4G38840		AT4G38840
AT2G14960		AT2G14960				AT2G39730		AT2G39730
AT2G18630		AT2G18630				AT3G53810		AT3G53810
AT2G32210		AT2G32210				AT1G64860		AT1G64860
AT4G36850		AT4G36850				AT1G76990		AT1G76990
AT3G50800		AT3G50800				AT2G34620		AT2G34620
AT4G00550		AT4G00550				AT1G55790		AT1G55790
AT2G14750		AT2G14750				ATCG00280		#N/A
AT1G30760		AT1G30760				AT3G47580		AT3G47580
AT1G30700		AT1G30700				AT3G25180		AT3G25180
AT5G42300		AT5G42300				AT5G38510		#N/A
AT2G16485		AT2G16485				AT2G38670		AT2G38670
AT3G11760		AT3G11760				AT3G54390		AT3G54390
AT5G49890		AT5G49890				AT4G32140		AT4G32140
AT5G23810		AT5G23810				AT3G05170		AT3G05170
AT5G56260		AT5G56260				AT4G11650		AT4G11650
AT2G34770		AT2G34770				AT1G63440		AT1G63440
AT3G05890		AT3G05890				AT5G51810		AT5G51810
AT2G22850		AT2G22850				AT4G00050		AT4G00050
AT2G04235		AT2G04235				AT5G25630		AT5G25630
AT1G09530		AT1G09530				AT5G53130		AT5G53130
AT3G05900		AT3G05900				AT1G75900		AT1G75900
AT5G18480		AT5G18480				AT1G32060		AT1G32060
AT4G35300		AT4G35300				AT1G34050		AT1G34050
AT4G38260		AT4G38260				AT3G01680		AT3G01680
AT4G38350		AT4G38350				AT5G54160		AT5G54160
AT1G78520		AT1G78520				AT4G35160		AT4G35160
AT4G28950		AT4G28950				AT3G62410		AT3G62410
AT3G21300		AT3G21300				AT2G47910		#N/A
AT3G25510		AT3G25510				AT1G53920		AT1G53920
AT2G25790		AT2G25790				AT3G15990		AT3G15990
AT2G38960		AT2G38960				AT5G38260		AT5G38260
AT3G23360		AT3G23360				AT1G74110		#N/A
AT3G16720		AT3G16720				AT5G61350		#N/A
AT3G06840		AT3G06840				AT4G18210		AT4G18210
AT3G16730		AT3G16730				AT3G16250		#N/A
AT1G35510		AT1G35510				AT5G09360		AT5G09360
AT3G32940		AT3G32940				AT1G21460		AT1G21460
AT5G66770		AT5G66770				AT3G25830		AT3G25830
AT1G20180		AT1G20180				AT1G47480		AT1G47480
AT2G29590		AT2G29590				AT3G49250		AT3G49250
AT2G29510		AT2G29510				AT3G46400		#N/A
AT2G39270		#N/A				AT4G08300		#N/A
AT5G65760		AT5G65760				AT3G16920		AT3G16920
AT1G11910		AT1G11910				AT4G18910		AT4G18910
AT5G53970		AT5G53970				AT5G60300		#N/A
AT3G21610		AT3G21610				AT4G09890		AT4G09890
AT2G32590		AT2G32590				AT5G62200		AT5G62200
AT2G24260		AT2G24260				AT3G55800		#N/A
AT2G24270		AT2G24270				AT4G00905		#N/A
AT4G01210		AT4G01210				AT1G32520		#N/A
AT2G46170		AT2G46170				AT1G32470		#N/A
AT1G13360		AT1G13360				AT2G39040		AT2G39040
AT2G37650		AT2G37650				AT2G45550		AT2G45550
AT3G14840		AT3G14840				AT1G23740		AT1G23740
AT2G20900		AT2G20900				AT3G01550		AT3G01550
AT1G52510		AT1G52510				AT4G26150		AT4G26150
AT5G14880		AT5G14880				AT1G70760		AT1G70760
AT3G15810		AT3G15810				AT2G05710		AT2G05710
AT5G64930		AT5G64930				AT4G16740		AT4G16740
AT2G21970		AT2G21970				AT4G05030		AT4G05030
AT1G15410		AT1G15410				AT3G48270		AT3G48270
AT2G26830		AT2G26830				AT3G12203		#N/A
AT3G23410		AT3G23410				AT5G35740		AT5G35740
AT5G58375		AT5G58375				AT1G65230		AT1G65230
AT3G08860		#N/A				AT2G22590		AT2G22590
AT5G57830		AT5G57830				AT1G47410		AT1G47410
AT4G16520		AT4G16520				AT1G18730		#N/A
AT3G63430		AT3G63430				AT5G20935		#N/A
AT5G59580		#N/A				AT3G25810		#N/A
AT5G22510		AT5G22510				AT5G12930		AT5G12930
AT2G28470		AT2G28470				AT3G49300		#N/A
AT4G22200		AT4G22200				AT5G52920		AT5G52920
AT1G22030		AT1G22030				AT5G35732		#N/A
AT4G25280		AT4G25280				AT1G05680		AT1G05680
AT5G19855		AT5G19855				AT1G15125		AT1G15125
AT3G25830		AT3G25830				AT2G41990		AT2G41990
AT4G16740		AT4G16740				AT5G56860		#N/A
AT1G68300		AT1G68300				AT4G29100		AT4G29100
AT1G68330		AT1G68330				AT2G33310		#N/A
AT1G32030		#N/A				AT4G34419		#N/A
AT4G39640		AT4G39640				AT2G43820		AT2G43820
AT1G73270		#N/A				AT5G03610		AT5G03610
AT1G79160		AT1G79160				AT5G08030		AT5G08030
AT1G06140		#N/A				AT1G59960		AT1G59960
AT5G50400		AT5G50400				AT4G37925		AT4G37925
AT3G62020		AT3G62020				AT5G12890		AT5G12890
AT2G46940		AT2G46940				AT4G08790		AT4G08790
AT5G04740		AT5G04740				AT3G53720		AT3G53720
AT3G07700		AT3G07700				AT3G13980		AT3G13980
AT1G08290		AT1G08290				AT5G10990		AT5G10990
AT3G16640		AT3G16640				AT2G35100		AT2G35100
AT1G56210		AT1G56210				AT3G47090		AT3G47090
AT5G27730		AT5G27730				AT1G65780		AT1G65780
AT5G34940		AT5G34940				AT3G10450		#N/A
AT5G25320		AT5G25320				AT1G31335		AT1G31335
AT4G16120		AT4G16120				AT1G25530		AT1G25530
AT1G23050		#N/A				AT4G15550		AT4G15550
AT3G47570		AT3G47570				AT5G02440		AT5G02440
AT1G01110		#N/A				AT3G53950		AT3G53950
AT3G60330		AT3G60330				AT1G42550		AT1G42550
AT2G46620		AT2G46620				AT1G42970		AT1G42970
AT5G10210		AT5G10210				AT2G29090		AT2G29090
AT4G13090		#N/A				AT4G17785		#N/A
AT3G04350		AT3G04350				AT2G20260		AT2G20260
AT4G13630		AT4G13630				AT1G24020		AT1G24020
AT5G65110		AT5G65110				AT1G66950		AT1G66950
AT5G65280		AT5G65280				AT1G52230		#N/A
AT1G11330		AT1G11330				AT3G55330		AT3G55330
AT2G20210		AT2G20210				AT2G21330		#N/A
AT1G78020		AT1G78020				AT4G27360		AT4G27360
AT2G22170		AT2G22170				AT5G54270		AT5G54270
AT1G34370		AT1G34370				AT5G05340		AT5G05340
AT4G39810		AT4G39810				AT4G23100		AT4G23100
AT1G27730		AT1G27730				AT1G62360		AT1G62360
AT1G49950		AT1G49950				AT4G04640		AT4G04640
AT3G19553		AT3G19553				AT1G79040		AT1G79040
AT5G21090		AT5G21090				AT4G14060		#N/A
AT5G48450		AT5G48450				AT1G14930		AT1G14930
AT1G74780		AT1G74780				AT4G01150		AT4G01150
AT1G67050		AT1G67050				AT3G63380		AT3G63380
AT1G14130		AT1G14130				AT1G77130		AT1G77130
AT1G03310		AT1G03310				AT2G29130		AT2G29130
AT5G55050		AT5G55050				AT1G15820		AT1G15820
AT3G21180		AT3G21180				AT4G37650		AT4G37650
AT5G59740		AT5G59740				AT5G66570		#N/A
AT2G32300		AT2G32300				AT5G43290		AT5G43290
AT3G24150		AT3G24150				AT3G56940		AT3G56940
AT5G24910		AT5G24910				AT3G59140		AT3G59140
AT1G17140		#N/A				AT2G03370		#N/A
AT3G47400		#N/A				AT1G44970		AT1G44970
AT5G22810		AT5G22810				AT4G05180		AT4G05180
AT5G08370		AT5G08370				AT1G06680		AT1G06680
AT4G32480		AT4G32480				AT1G29930		AT1G29930
AT4G35160		AT4G35160				AT5G08050		AT5G08050
AT3G18830		AT3G18830				AT1G20020		AT1G20020
AT5G16680		AT5G16680				AT5G46110		AT5G46110
AT2G34710		AT2G34710				AT4G28080		AT4G28080
AT1G08230		AT1G08230				AT1G61520		AT1G61520
AT2G27830		AT2G27830				AT1G51110		AT1G51110
AT2G28680		AT2G28680				AT5G53890		AT5G53890
AT5G66210		#N/A				AT2G34430		AT2G34430
AT2G17570		AT2G17570				AT1G31330		AT1G31330
AT2G17500		AT2G17500				AT1G51170		AT1G51170
AT5G66150		AT5G66150				AT1G03600		#N/A
AT4G35920		AT4G35920				AT1G44575		#N/A
AT3G51370		AT3G51370				AT1G30380		#N/A
AT2G17760		AT2G17760				AT2G44920		AT2G44920
AT1G20693		AT1G20693				AT1G76100		AT1G76100
AT3G17090		AT3G17090				AT3G54890		AT3G54890
AT3G13810		#N/A				AT2G44745		AT2G44745
AT3G07040		AT3G07040				AT3G45780		AT3G45780
AT2G45550		AT2G45550				AT4G12800		AT4G12800
AT5G38280		AT5G38280				AT2G38540		AT2G38540
AT1G48910		AT1G48910				AT2G30570		AT2G30570
AT5G25900		AT5G25900				AT2G06520		AT2G06520
AT4G00260		#N/A				AT1G19150		AT1G19150
AT5G58160		AT5G58160				AT3G47470		#N/A
AT5G14930		AT5G14930				AT3G61470		AT3G61470
AT1G74970		AT1G74970				AT5G13180		AT5G13180
AT4G02670		AT4G02670				AT4G35900		AT4G35900
AT4G08850		AT4G08850				AT4G22890		AT4G22890
AT5G17680		AT5G17680				AT1G68520		#N/A
AT2G30080		AT2G30080				AT1G08380		#N/A
AT1G07120		AT1G07120				AT4G10340		AT4G10340
AT3G47340		AT3G47340				AT1G67090		#N/A
AT3G61660		#N/A				AT1G70520		AT1G70520
AT2G46150		AT2G46150				AT1G51120		AT1G51120
AT4G19730		#N/A				AT5G35360		AT5G35360
AT4G19810		AT4G19810				AT2G40100		AT2G40100
AT2G03240		#N/A				AT2G21960		AT2G21960
AT3G02850		AT3G02850				AT1G25440		#N/A
AT4G13420		AT4G13420				AT3G16950		AT3G16950
AT2G46410		AT2G46410				AT3G54050		AT3G54050
AT5G54630		AT5G54630
AT5G08260		AT5G08260
AT5G08290		AT5G08290
AT2G42010		AT2G42010
AT4G11820		AT4G11820
AT5G17165		AT5G17165
AT3G29250		AT3G29250
AT2G47800		AT2G47800
AT2G47710		AT2G47710
AT2G47680		AT2G47680
AT1G17060		#N/A
AT2G46240		AT2G46240
AT4G14465		AT4G14465
AT1G66350		AT1G66350
AT4G23180		AT4G23180
AT3G03190		AT3G03190
AT4G38280		AT4G38280
AT2G36390		#N/A
AT5G40240		AT5G40240
AT4G37420		AT4G37420
AT1G23800		AT1G23800
AT4G35240		AT4G35240
AT1G20640		AT1G20640
AT1G20670		AT1G20670
AT1G20440		AT1G20440
AT1G53470		#N/A
AT2G01080		AT2G01080
AT3G16520		AT3G16520
AT3G57240		AT3G57240
AT4G16260		AT4G16260
AT1G53540		AT1G53540
AT5G39890		AT5G39890
AT2G37630		AT2G37630
AT2G29125		#N/A
AT5G10190		AT5G10190
AT4G36910		AT4G36910
AT2G15620		AT2G15620
AT3G60390		#N/A
AT3G10720		AT3G10720
AT4G17790		AT4G17790
AT1G21850		#N/A
AT5G04390		AT5G04390
AT2G39210		AT2G39210
AT5G58330		AT5G58330
AT5G24400		AT5G24400
AT4G24060		AT4G24060
AT3G57860		#N/A
AT1G68750		AT1G68750
AT2G29660		AT2G29660
AT1G07250		AT1G07250
AT4G10610		#N/A
AT5G53660		#N/A
AT5G53580		AT5G53580
AT3G06070		AT3G06070
AT5G46060		AT5G46060
AT4G30810		AT4G30810
AT2G25290		AT2G25290
AT1G80530		AT1G80530
AT3G56990		AT3G56990
AT3G52500		AT3G52500
AT2G36020		AT2G36020
AT3G52480		AT3G52480
AT1G51440		#N/A
AT4G09670		AT4G09670
AT2G30890		#N/A
AT5G04500		AT5G04500
AT4G08170		AT4G08170
AT1G07260		AT1G07260
AT3G55140		AT3G55140
AT3G09520		AT3G09520
AT5G24655		#N/A
AT5G24610		AT5G24610
AT5G24580		AT5G24580
AT1G64890		AT1G64890
AT5G12230		AT5G12230
AT1G22430		AT1G22430
AT1G53580		AT1G53580
AT5G03670		AT5G03670
AT2G24540		AT2G24540
AT5G62770		#N/A
AT5G60850		AT5G60850
AT3G63200		AT3G63200
AT3G13050		AT3G13050
AT2G42610		AT2G42610
AT1G29170		AT1G29170
AT5G01750		AT5G01750
AT1G11790		AT1G11790
AT5G16970		AT5G16970
AT1G03940		AT1G03940
AT4G05120		AT4G05120
AT1G12940		AT1G12940
AT1G23390		AT1G23390
AT4G00930		#N/A
AT1G67720		AT1G67720
AT4G32180		AT4G32180
AT1G60790		AT1G60790
AT1G23550		AT1G23550
AT1G70640		#N/A
AT5G14420		AT5G14420
AT1G23710		AT1G23710
AT3G24650		#N/A
AT5G04220		AT5G04220
AT1G13280		AT1G13280
AT3G06440		AT3G06440
AT1G48100		AT1G48100
AT3G62760		AT3G62760
AT5G27690		AT5G27690
AT3G06730		AT3G06730
AT2G38040		AT2G38040
AT3G61220		AT3G61220
AT2G47230		AT2G47230
AT5G07030		AT5G07030
AT3G54390		AT3G54390
AT1G01800		AT1G01800
AT4G37080		AT4G37080
AT4G00335		AT4G00335
AT5G42700		AT5G42700
AT3G61415		AT3G61415
AT2G26560		AT2G26560
AT2G19940		AT2G19940
AT2G35200		#N/A
AT3G03550		AT3G03550
AT5G59190		AT5G59190
AT2G45400		AT2G45400
AT4G00210		AT4G00210
AT1G45688		AT1G45688
AT3G59020		AT3G59020
AT2G28510		AT2G28510
AT1G10910		AT1G10910
AT5G41410		AT5G41410
AT4G25700		AT4G25700
AT1G63990		AT1G63990
AT1G75060		AT1G75060
AT1G69230		AT1G69230
AT1G12600		AT1G12600
AT5G62090		AT5G62090
AT3G61190		#N/A
AT2G38700		#N/A
AT1G55360		AT1G55360
AT3G22142		AT3G22142
AT3G61260		AT3G61260
AT5G23860		AT5G23860
AT1G63300		AT1G63300
AT5G16780		AT5G16780
AT1G68795		AT1G68795
AT3G12580		AT3G12580
AT3G04730		AT3G04730
AT2G35880		AT2G35880
AT5G55220		AT5G55220
AT3G57810		AT3G57810
AT4G29090		AT4G29090
AT4G34880		AT4G34880
AT3G49500		AT3G49500
AT4G37650		AT4G37650
AT1G76980		AT1G76980
AT2G48110		#N/A
AT1G17860		AT1G17860
AT3G14770		AT3G14770
AT1G65380		AT1G65380
AT5G56030		#N/A
AT2G34200		AT2G34200
AT3G03760		#N/A
AT1G59960		AT1G59960
AT5G08640		AT5G08640
AT3G22790		AT3G22790
AT5G17330		AT5G17330
ATCG00430		#N/A
ATCG00420		#N/A
AT2G27430		AT2G27430
AT3G56380		AT3G56380
AT3G10870		AT3G10870
AT2G40815		#N/A
AT2G40765		#N/A
AT5G05220		#N/A
AT1G31910		AT1G31910
AT4G29900		AT4G29900
AT3G26810		AT3G26810
AT3G02040		AT3G02040
AT4G25420		AT4G25420
AT2G45650		AT2G45650
AT4G25850		AT4G25850
AT3G23750		AT3G23750
AT3G61610		AT3G61610
AT3G61650		AT3G61650
AT1G79490		AT1G79490
AT5G12170		AT5G12170
AT1G33540		AT1G33540
AT5G12200		AT5G12200
AT1G64720		AT1G64720
AT1G32900		AT1G32900
AT2G46800		AT2G46800
AT2G46660		AT2G46660
AT4G10540		AT4G10540
AT1G54460		AT1G54460
AT5G49460		#N/A
AT4G37870		AT4G37870
AT3G51970		AT3G51970
AT3G19500		AT3G19500
AT5G24800		AT5G24800
AT5G27450		AT5G27450
AT5G45310		AT5G45310
AT5G58090		AT5G58090
AT4G33740		#N/A
AT5G25930		AT5G25930
AT2G19930		AT2G19930
AT3G01820		AT3G01820
AT5G23160		#N/A
AT4G27290		AT4G27290
AT3G26040		AT3G26040
AT2G43320		AT2G43320
AT3G56880		AT3G56880
AT1G77120		AT1G77120
AT5G10770		AT5G10770
AT3G17130		AT3G17130
AT1G14790		AT1G14790
AT1G02450		AT1G02450
AT2G16760		AT2G16760
AT4G01970		#N/A
AT2G47190		AT2G47190
AT4G15215		#N/A
AT1G24430		AT1G24430
AT1G28310		AT1G28310
AT2G33830		#N/A
AT2G15580		AT2G15580
AT5G25220		AT5G25220
AT5G11090		AT5G11090
ATCG00740		#N/A
AT2G02080		AT2G02080
AT5G02500		AT5G02500
AT4G10270		#N/A
AT4G24290		AT4G24290
AT3G44730		AT3G44730
AT1G05350		AT1G05350
AT5G51460		AT5G51460
AT1G19720		AT1G19720
AT2G41705		AT2G41705
AT1G75710		AT1G75710
AT2G46550		AT2G46550
AT1G36390		AT1G36390
AT1G17020		AT1G17020
AT2G27600		AT2G27600
AT5G03530		AT5G03530
AT2G39050		AT2G39050
AT5G18130		AT5G18130
AT1G80630		AT1G80630
AT1G75800		#N/A
AT5G03555		AT5G03555
AT1G80570		AT1G80570
AT2G15490		AT2G15490
AT1G47128		AT1G47128
AT2G15220		AT2G15220
AT3G11710		AT3G11710
AT5G03230		AT5G03230
AT4G27470		AT4G27470
AT2G21120		AT2G21120
AT4G14830		#N/A
AT3G22550		AT3G22550
AT5G23370		AT5G23370
AT5G11340		AT5G11340
AT2G31510		AT2G31510
AT3G15990		AT3G15990
AT1G07430		AT1G07430
AT3G06170		AT3G06170
AT3G12240		#N/A
AT2G05642		AT2G05642
AT3G18050		AT3G18050
AT4G25670		AT4G25670
AT1G02260		AT1G02260
AT5G23950		AT5G23950
AT4G22990		AT4G22990
AT1G48320		AT1G48320
AT1G58210		AT1G58210
AT4G13270		AT4G13270
AT2G43350		AT2G43350
AT4G31150		AT4G31150
AT5G09995		AT5G09995
AT5G28050		AT5G28050
AT3G17600		AT3G17600
AT5G58360		#N/A
AT5G28490		AT5G28490
AT5G01960		AT5G01960
AT3G51620		AT3G51620
AT1G08070		AT1G08070
AT5G52520		AT5G52520
AT4G21740		AT4G21740
AT2G35680		AT2G35680
AT3G62900		AT3G62900
AT1G10370		AT1G10370
AT2G21620		AT2G21620
AT2G18360		AT2G18360
AT2G36840		AT2G36840
AT1G74110		#N/A
AT5G08030		AT5G08030
AT5G24530		AT5G24530
AT1G68470		AT1G68470
AT4G24210		AT4G24210
AT5G04930		AT5G04930
AT2G01660		AT2G01660
AT4G17080		AT4G17080
AT2G44640		AT2G44640
AT2G44670		#N/A
AT5G22070		AT5G22070
AT5G06490		AT5G06490
AT3G11840		AT3G11840
AT1G78230		AT1G78230
AT5G42050		AT5G42050
AT5G54110		AT5G54110
AT4G10265		AT4G10265
AT1G61260		AT1G61260
AT2G05160		AT2G05160
AT2G34630		AT2G34630
AT2G28780		#N/A
AT2G37570		AT2G37570
AT3G04970		AT3G04970
AT1G21460		AT1G21460
AT1G30360		AT1G30360
AT4G29100		AT4G29100
AT4G29080		AT4G29080
AT1G65790		AT1G65790
AT5G65670		AT5G65670
AT5G26340		AT5G26340
AT3G22400		AT3G22400
AT1G35830		AT1G35830
AT1G09070		AT1G09070
AT3G17810		AT3G17810
AT4G15210		#N/A
AT5G17850		AT5G17850
AT3G03700		#N/A
AT3G23560		AT3G23560
AT1G14590		AT1G14590
AT4G34480		AT4G34480
AT1G48430		AT1G48430
AT1G68390		AT1G68390
AT1G25390		AT1G25390
AT1G68360		AT1G68360
AT1G69200		AT1G69200
AT4G39230		AT4G39230
AT5G11720		AT5G11720
AT5G17230		AT5G17230
AT3G03220		AT3G03220
AT3G44510		AT3G44510
AT2G27480		AT2G27480
AT1G11340		AT1G11340
AT1G11410		AT1G11410
AT5G43400		AT5G43400
AT2G27080		AT2G27080
AT1G78590		AT1G78590
AT1G78580		AT1G78580
AT3G23640		AT3G23640
AT2G37260		AT2G37260
AT5G37490		AT5G37490
AT1G52080		AT1G52080
AT4G26270		AT4G26270
AT3G58580		AT3G58580
AT1G21190		AT1G21190
AT5G61170		AT5G61170
AT1G55020		AT1G55020
AT3G24500		AT3G24500
AT5G13820		AT5G13820
AT2G39710		AT2G39710
AT4G35790		AT4G35790
AT2G39650		AT2G39650
AT2G16990		#N/A
AT3G12530		AT3G12530
AT2G39720		AT2G39720
AT5G19600		AT5G19600
AT5G19590		AT5G19590
AT5G10980		#N/A
AT1G78780		AT1G78780
AT4G18820		AT4G18820
AT1G01490		AT1G01490
AT1G73760		AT1G73760
AT4G36750		AT4G36750
AT5G61820		AT5G61820
AT1G33060		AT1G33060
AT1G09660		AT1G09660
AT1G09620		AT1G09620
AT3G20250		AT3G20250
AT5G47470		AT5G47470
AT1G17270		AT1G17270
AT4G17350		AT4G17350
AT3G13040		AT3G13040
AT2G45120		#N/A
AT4G11570		AT4G11570
AT4G16650		AT4G16650
AT5G13560		AT5G13560
AT5G13800		AT5G13800
AT1G03445		#N/A
AT1G52340		AT1G52340
AT1G01550		AT1G01550
AT3G60910		AT3G60910
AT5G12470		AT5G12470
AT1G61660		#N/A
AT4G09890		AT4G09890
AT5G37480		AT5G37480
AT2G39920		AT2G39920
AT5G05830		AT5G05830
AT3G06880		AT3G06880
AT4G35060		#N/A
AT4G34980		AT4G34980
AT3G25410		AT3G25410
AT1G78160		AT1G78160
AT5G61480		AT5G61480
AT1G70250		AT1G70250
AT5G55230		AT5G55230
AT1G29395		#N/A
AT5G41540		AT5G41540
AT2G41370		AT2G41370
AT2G12880		#N/A
AT4G15020		AT4G15020
AT3G03620		AT3G03620
AT4G33565		AT4G33565
AT4G18030		AT4G18030
AT4G03230		AT4G03230
AT5G50900		AT5G50900
AT5G14040		AT5G14040
AT4G00990		AT4G00990
AT1G73640		#N/A
AT1G17840		AT1G17840
AT5G04560		AT5G04560
AT4G40045		AT4G40045
AT1G15170		AT1G15170
AT2G37240		AT2G37240
AT1G69020		AT1G69020
AT1G68940		AT1G68940
AT5G19500		AT5G19500
AT3G12490		AT3G12490
AT2G34340		#N/A
AT5G49600		AT5G49600
AT5G40370		AT5G40370
AT5G40390		AT5G40390
AT5G14500		AT5G14500
AT3G27730		#N/A
AT3G27880		AT3G27880
AT5G20540		AT5G20540
AT5G20680		AT5G20680
AT1G19180		AT1G19180
AT4G29720		AT4G29720
AT2G19600		AT2G19600
AT3G13750		AT3G13750
AT5G35550		AT5G35550
AT1G74940		AT1G74940
AT2G05910		AT2G05910
AT2G05940		AT2G05940
AT1G70750		AT1G70750
AT1G70810		#N/A
AT5G48150		AT5G48150
AT1G72100		AT1G72100
AT5G27280		AT5G27280
AT5G54585		AT5G54585
AT3G03080		AT3G03080
AT2G29750		#N/A
AT3G15380		AT3G15380
AT5G53940		AT5G53940
AT1G17110		AT1G17110
AT1G61560		AT1G61560
AT5G60450		AT5G60450
AT5G60400		#N/A
AT3G26300		AT3G26300
AT1G75500		AT1G75500
AT1G11290		AT1G11290
AT1G71960		#N/A
AT1G27680		AT1G27680
AT1G27660		AT1G27660
AT3G43590		AT3G43590
AT5G66460		AT5G66460
AT5G25770		AT5G25770
AT2G47140		AT2G47140
AT2G26650		AT2G26650
AT4G30380		AT4G30380
AT3G51000		AT3G51000
AT3G51030		AT3G51030
AT5G66350		AT5G66350
AT1G56010		AT1G56010
AT5G56040		AT5G56040
AT5G50130		AT5G50130
AT4G20140		AT4G20140
AT2G17120		AT2G17120
AT2G30140		AT2G30140
AT2G30150		AT2G30150
AT3G48280		AT3G48280
AT5G61210		AT5G61210
AT1G74310		AT1G74310
AT1G05680		AT1G05680
AT4G04920		AT4G04920
AT4G02600		AT4G02600
AT5G24030		AT5G24030
AT5G05300		#N/A
AT3G56310		AT3G56310
AT1G04555		AT1G04555
AT4G16950		AT4G16950
AT1G12500		AT1G12500
AT4G23820		AT4G23820
AT3G04940		AT3G04940
AT1G72180		AT1G72180
AT1G34060		#N/A
AT5G47560		AT5G47560
AT4G14540		AT4G14540
AT4G16490		AT4G16490
AT5G66420		AT5G66420
AT2G22570		AT2G22570
AT2G22590		AT2G22590
AT4G24530		AT4G24530
AT2G22530		AT2G22530
AT1G80760		AT1G80760
AT1G80660		AT1G80660
AT5G05920		AT5G05920
AT4G29330		AT4G29330
AT4G26260		AT4G26260
AT1G31490		#N/A
AT5G19730		AT5G19730
AT1G19270		AT1G19270
AT1G19290		AT1G19290
AT2G29970		AT2G29970
AT1G29280		AT1G29280
AT4G21450		AT4G21450
AT1G66170		AT1G66170
AT1G54730		AT1G54730
AT5G46770		#N/A
AT4G17800		AT4G17800
AT4G31115		AT4G31115
AT2G03220		AT2G03220
AT5G61390		#N/A
AT1G22540		AT1G22540
AT3G06868		AT3G06868
AT3G45940		AT3G45940
AT1G03280		AT1G03280
AT1G22630		AT1G22630
AT1G22610		AT1G22610
AT1G55320		AT1G55320
AT3G22750		AT3G22750
AT1G03080		AT1G03080
AT5G03680		AT5G03680
AT5G03760		AT5G03760
AT1G03760		AT1G03760
AT2G40095		AT2G40095
AT4G30080		AT4G30080
AT3G14470		AT3G14470
AT5G52450		AT5G52450
AT5G13690		AT5G13690
AT1G19020		#N/A
AT5G48485		AT5G48485
AT2G40460		#N/A
AT5G22890		#N/A
AT5G05480		AT5G05480
AT2G40230		AT2G40230
AT3G56030		AT3G56030
AT2G41430		AT2G41430
AT5G05330		AT5G05330
AT5G05310		AT5G05310
AT3G56200		AT3G56200
AT2G01650		AT2G01650
AT5G59530		AT5G59530
AT1G03400		AT1G03400
AT2G31320		AT2G31320
AT5G44060		AT5G44060
AT4G02590		AT4G02590
AT1G65610		AT1G65610
AT2G20500		#N/A
AT1G04430		AT1G04430
AT1G06760		#N/A
AT5G09690		AT5G09690
AT4G33200		AT4G33200
AT1G72030		#N/A
AT4G33180		AT4G33180
AT2G26310		AT2G26310
AT3G61540		AT3G61540
AT1G01470		AT1G01470
AT2G36090		AT2G36090
AT1G30650		AT1G30650
AT1G49640		#N/A
AT5G46230		AT5G46230
AT1G34300		AT1G34300
AT1G47330		AT1G47330
AT3G12520		#N/A
AT5G12330		AT5G12330
AT4G19840		AT4G19840
AT3G09150		AT3G09150
AT1G77260		AT1G77260
AT5G64410		AT5G64410
AT3G14460		AT3G14460
AT2G36970		#N/A
AT2G01670		AT2G01670
AT1G66510		AT1G66510
AT1G18210		AT1G18210
AT2G26230		AT2G26230
AT5G04840		AT5G04840
AT5G37710		AT5G37710
AT5G37670		AT5G37670
AT5G37850		AT5G37850
AT3G17980		AT3G17980
AT1G57790		AT1G57790
AT1G14920		AT1G14920
AT2G41130		AT2G41130
AT4G27940		AT4G27940
AT2G26975		AT2G26975
AT2G25100		AT2G25100
AT3G54250		AT3G54250
AT1G31710		AT1G31710
AT3G19720		AT3G19720
AT5G64550		AT5G64550
AT5G53370		#N/A
AT5G24270		AT5G24270
AT2G24390		AT2G24390
AT2G02170		AT2G02170
AT5G28770		AT5G28770
AT5G28640		AT5G28640
AT1G21210		#N/A
AT5G17980		AT5G17980
AT4G33690		AT4G33690
AT5G20150		#N/A
AT1G53100		#N/A
AT2G41480		AT2G41480
AT3G15760		#N/A
AT1G32100		AT1G32100
AT3G17860		AT3G17860
AT3G17880		AT3G17880
AT3G14940		AT3G14940
AT2G29350		AT2G29350
AT1G07440		AT1G07440
AT4G28890		AT4G28890
AT1G67280		AT1G67280
AT5G19670		#N/A
AT5G48940		#N/A
AT1G21360		#N/A
AT3G16850		AT3G16850
AT2G47490		AT2G47490
AT2G35270		AT2G35270
AT5G55690		#N/A
AT1G79510		AT1G79510
AT4G37850		AT4G37850
AT1G79460		AT1G79460
AT5G41860		#N/A
AT2G25460		AT2G25460
AT4G32295		AT4G32295
AT3G48860		AT3G48860
AT1G71110		AT1G71110
AT3G60520		AT3G60520
AT5G44440		AT5G44440
AT4G31980		AT4G31980
AT4G21320		AT4G21320
AT4G21760		AT4G21760
AT5G10970		AT5G10970
AT4G30490		AT4G30490
AT4G21865		AT4G21865
AT5G46050		AT5G46050
AT2G33310		#N/A
AT1G19220		AT1G19220
AT3G52870		AT3G52870
AT3G21670		AT3G21670
AT2G35510		#N/A
AT2G04420		#N/A
AT4G21490		AT4G21490
AT4G38580		AT4G38580
AT2G31160		AT2G31160
AT2G29490		#N/A
AT1G76390		AT1G76390
AT1G23000		AT1G23000
AT1G12020		AT1G12020
AT2G32830		AT2G32830
AT3G09770		AT3G09770
AT5G03150		AT5G03150
AT3G53400		AT3G53400
AT1G16670		AT1G16670
AT3G52610		AT3G52610
AT2G36310		AT2G36310
AT3G52820		AT3G52820
AT1G06620		AT1G06620
AT5G44010		AT5G44010
AT1G66920		AT1G66920
AT3G44190		AT3G44190
AT5G40780		AT5G40780
AT3G27250		AT3G27250
AT4G16447		AT4G16447
AT3G22910		AT3G22910
AT5G47530		AT5G47530
AT5G05580		AT5G05580
AT3G11210		AT3G11210
AT5G04110		AT5G04110
AT3G51840		AT3G51840
AT5G01220		AT5G01220
AT3G51830		#N/A
AT2G38120		AT2G38120
AT5G01380		AT5G01380
AT2G38280		AT2G38280
AT5G60900		#N/A
AT2G22630		#N/A
AT3G13710		#N/A
AT5G47770		AT5G47770
AT4G03550		AT4G03550
AT5G22850		AT5G22850
AT1G08390		AT1G08390
AT4G35150		AT4G35150
AT1G79710		#N/A
AT1G31320		AT1G31320
AT1G06780		AT1G06780
AT3G21190		AT3G21190
AT1G68220		AT1G68220
AT2G01170		AT2G01170
AT2G16970		#N/A
AT1G66610		#N/A
AT1G14880		#N/A
AT1G21550		AT1G21550
AT3G02480		#N/A
AT3G04340		AT3G04340
AT5G23760		AT5G23760
AT5G10530		AT5G10530
AT3G54480		AT3G54480
AT5G43190		AT5G43190
AT1G58200		AT1G58200
AT1G59590		AT1G59590
AT2G38790		AT2G38790
AT3G07870		AT3G07870
AT5G25880		AT5G25880
AT5G06700		AT5G06700
AT5G06690		AT5G06690
AT3G57680		AT3G57680
AT2G41660		AT2G41660
AT5G13630		AT5G13630
AT4G20990		AT4G20990
AT2G42200		AT2G42200
AT2G41890		AT2G41890
AT5G06790		AT5G06790
AT3G57400		AT3G57400
AT2G41550		#N/A
AT3G57790		AT3G57790
AT3G57670		AT3G57670
AT2G41560		AT2G41560
AT2G41690		AT2G41690
AT3G57920		#N/A
AT5G14120		AT5G14120
AT3G01840		AT3G01840
AT3G27050		AT3G27050
AT1G76650		AT1G76650
AT5G14180		AT5G14180
AT3G01990		AT3G01990
AT4G01935		AT4G01935
AT4G03960		#N/A
AT3G24050		AT3G24050
AT1G29900		AT1G29900
AT3G55830		AT3G55830
AT3G50910		AT3G50910
AT4G36550		AT4G36550
AT4G03090		AT4G03090
AT1G20650		AT1G20650
AT3G63010		AT3G63010
AT3G14980		AT3G14980
AT4G20000		#N/A
AT1G29290		#N/A
AT3G05430		#N/A
AT4G24230		AT4G24230
AT5G53470		#N/A
AT1G56130		AT1G56130
AT1G58440		AT1G58440
AT2G23090		AT2G23090
AT5G38260		AT5G38260
AT1G79270		AT1G79270
AT1G53440		AT1G53440
AT4G03415		AT4G03415
AT5G39670		AT5G39670
AT1G14340		AT1G14340
AT3G01170		AT3G01170
AT5G47900		AT5G47900
AT1G73590		AT1G73590
AT5G08100		AT5G08100
AT5G20950		AT5G20950
AT5G18440		AT5G18440
AT4G15248		#N/A
AT2G32400		AT2G32400
AT1G78380		AT1G78380
AT4G02340		AT4G02340
AT4G27450		AT4G27450
AT1G11170		#N/A
AT4G16745		AT4G16745
AT4G02480		AT4G02480
AT5G51670		AT5G51670
AT1G18390		AT1G18390
AT5G02580		AT5G02580
AT3G59670		AT3G59670
AT2G19240		#N/A
AT1G80360		AT1G80360
AT1G49390		AT1G49390
AT1G67560		AT1G67560
AT1G67570		AT1G67570
AT5G43270		AT5G43270
AT4G14870		AT4G14870
AT3G01750		AT3G01750
AT5G13280		AT5G13280
AT1G67360		AT1G67360
AT2G47920		#N/A
AT5G40670		AT5G40670
AT1G67420		AT1G67420
AT1G27980		AT1G27980
AT4G11930		#N/A
AT1G67370		AT1G67370
AT3G26935		AT3G26935
AT5G13230		AT5G13230
AT2G32240		AT2G32240
AT3G25500		AT3G25500
AT1G05690		AT1G05690
AT3G50880		AT3G50880
AT4G17180		AT4G17180
AT5G47780		AT5G47780
AT5G47800		AT5G47800
AT4G11150		AT4G11150
AT1G72470		AT1G72470
AT2G16720		#N/A
AT3G13980		AT3G13980
AT5G12040		AT5G12040
AT4G20050		AT4G20050
AT1G78950		AT1G78950
AT4G35560		AT4G35560
AT2G13610		AT2G13610
AT4G33470		AT4G33470
AT1G02880		AT1G02880
AT3G06390		AT3G06390
AT5G50740		AT5G50740
AT5G15650		AT5G15650
AT5G50640		#N/A
AT5G63500		AT5G63500
AT3G48610		AT3G48610
AT1G60640		AT1G60640
AT3G55470		AT3G55470
AT3G63460		AT3G63460
AT1G12380		#N/A
AT4G28940		AT4G28940
AT5G19540		AT5G19540
AT1G52280		AT1G52280
AT4G13250		AT4G13250
AT1G23740		AT1G23740
AT2G27170		AT2G27170
AT3G43600		#N/A
AT5G06390		AT5G06390
AT2G18960		AT2G18960
AT1G65780		AT1G65780
AT1G62770		#N/A
AT1G62790		AT1G62790
AT4G15360		AT4G15360
AT1G04945		AT1G04945
AT2G44310		AT2G44310
AT3G59550		AT3G59550
AT4G34990		#N/A
AT5G54160		AT5G54160
AT4G28250		AT4G28250
AT4G22570		AT4G22570
AT4G13010		AT4G13010
AT4G12560		AT4G12560
AT3G63520		AT3G63520
AT3G08500		AT3G08500
AT5G12840		AT5G12840
AT4G09510		AT4G09510
AT1G68450		AT1G68450
AT1G77420		AT1G77420
AT1G77460		AT1G77460
AT1G13380		AT1G13380
AT1G13340		AT1G13340
AT1G44170		AT1G44170
AT1G25530		AT1G25530
AT1G44130		AT1G44130
AT1G21740		AT1G21740
AT1G68440		AT1G68440
AT5G28040		AT5G28040
AT5G61580		AT5G61580
AT5G27350		AT5G27350
AT1G50180		AT1G50180
AT5G15740		AT5G15740
AT4G15110		AT4G15110
AT4G19370		AT4G19370
AT1G04280		#N/A
AT1G11800		AT1G11800
AT3G21690		AT3G21690
AT4G22190		AT4G22190
AT1G50660		AT1G50660
AT4G21780		AT4G21780
AT4G22120		AT4G22120
AT1G15060		AT1G15060
AT5G18590		AT5G18590
AT3G13175		#N/A
AT3G24110		AT3G24110
AT2G32800		AT2G32800
AT4G14050		AT4G14050
AT4G13700		AT4G13700
AT3G07130		AT3G07130
AT5G40010		AT5G40010
AT1G18980		AT1G18980
AT1G13080		AT1G13080
AT5G50200		#N/A
AT4G38470		AT4G38470
AT1G30100		AT1G30100
AT3G59520		AT3G59520
AT1G24340		AT1G24340
AT1G69480		AT1G69480
AT1G13970		AT1G13970
AT2G24860		AT2G24860
AT3G18690		#N/A
AT5G09800		AT5G09800
AT2G29890		AT2G29890
AT5G56730		AT5G56730
AT4G00440		AT4G00440
AT4G14880		AT4G14880
AT2G35980		AT2G35980
AT2G28625		AT2G28625
AT3G62990		AT3G62990
AT4G03140		AT4G03140
AT3G62970		AT3G62970
AT3G62980		AT3G62980
AT3G06350		AT3G06350
AT4G23895		AT4G23895
AT3G62550		AT3G62550
AT3G62580		AT3G62580
AT1G02660		AT1G02660
AT4G34640		AT4G34640
AT2G38220		AT2G38220
AT5G07610		AT5G07610
AT4G15920		AT4G15920
AT1G74150		AT1G74150
AT1G56300		AT1G56300
AT5G27930		AT5G27930
AT5G26940		AT5G26940
AT1G80460		AT1G80460
AT4G05420		AT4G05420
AT2G28900		AT2G28900
AT5G59400		AT5G59400
AT3G46580		#N/A
AT3G46540		AT3G46540
AT3G55610		AT3G55610
AT2G37770		AT2G37770
AT1G77220		AT1G77220
AT2G29450		#N/A
AT1G10130		AT1G10130
AT2G13650		AT2G13650
AT5G35930		AT5G35930
AT1G64850		AT1G64850
AT5G16550		AT5G16550
AT1G66140		AT1G66140
AT5G39020		#N/A
AT5G48370		AT5G48370
AT1G76450		AT1G76450
AT5G64740		AT5G64740
AT2G33590		AT2G33590
AT3G02130		AT3G02130
AT2G39570		AT2G39570
AT5G59350		AT5G59350
AT5G49760		AT5G49760
AT1G07530		AT1G07530
AT5G59480		AT5G59480
AT4G21860		AT4G21860
AT4G10250		AT4G10250
AT4G10770		AT4G10770
AT3G01470		AT3G01470
AT2G02820		AT2G02820
AT1G26850		AT1G26850
AT2G02910		AT2G02910
AT2G02870		AT2G02870
AT4G17770		AT4G17770
AT5G16760		AT5G16760
AT5G22090		#N/A
AT4G28660		AT4G28660
AT3G24660		AT3G24660
AT2G29420		AT2G29420
AT2G22420		AT2G22420
AT4G28640		AT4G28640
AT5G48850		AT5G48850
AT3G24715		AT3G24715
AT4G35580		AT4G35580
AT2G46770		AT2G46770
AT1G78530		#N/A
AT1G09420		AT1G09420
AT5G35750		AT5G35750
AT3G60160		AT3G60160
AT2G32440		#N/A
AT1G53050		AT1G53050
AT3G45980		AT3G45980
AT4G27030		#N/A
AT1G71697		AT1G71697
AT1G49010		AT1G49010
AT3G47780		AT3G47780
AT3G47730		AT3G47730
AT1G05460		AT1G05460
AT1G14370		AT1G14370
AT3G11050		AT3G11050
AT1G62710		AT1G62710
AT5G47230		AT5G47230
AT3G59080		AT3G59080
AT3G48260		AT3G48260
AT2G25605		AT2G25605
AT5G25560		AT5G25560
AT1G15520		AT1G15520
AT2G35930		AT2G35930
AT1G27100		AT1G27100
AT5G15080		AT5G15080
AT5G20250		AT5G20250
AT2G38290		AT2G38290
AT5G26660		#N/A
AT1G62300		AT1G62300
AT1G67940		AT1G67940
AT3G62150		AT3G62150
AT1G06290		AT1G06290
AT3G04720		AT3G04720
AT5G58140		AT5G58140
AT5G15410		AT5G15410
AT1G59870		AT1G59870
AT1G05000		AT1G05000
AT4G04960		AT4G04960
AT4G03390		AT4G03390
AT4G36520		#N/A
AT5G59970		AT5G59970
AT3G05760		AT3G05760
AT1G56600		AT1G56600
AT5G48380		AT5G48380
AT3G04810		AT3G04810
AT5G64080		#N/A
AT1G10070		AT1G10070
AT1G76490		AT1G76490
AT3G02780		AT3G02780
AT3G03770		AT3G03770
AT4G34280		AT4G34280
AT5G67200		AT5G67200
AT3G50760		AT3G50760
AT5G67140		AT5G67140
AT4G01050		AT4G01050
AT4G18170		AT4G18170
AT3G59140		AT3G59140
AT5G01620		AT5G01620
AT5G40380		AT5G40380
AT4G37370		AT4G37370
AT3G44880		AT3G44880
AT5G18570		AT5G18570
AT1G51060		AT1G51060
AT4G27410		AT4G27410
AT3G61790		AT3G61790
AT3G53480		AT3G53480
AT4G20910		AT4G20910
AT2G37000		AT2G37000
AT4G05200		AT4G05200
AT4G01250		AT4G01250
AT3G61460		AT3G61460
AT3G54420		AT3G54420
AT5G62380		AT5G62380
AT2G20560		AT2G20560
AT3G21250		AT3G21250
AT5G07580		AT5G07580
AT2G28260		AT2G28260
AT1G27600		AT1G27600
AT5G60970		#N/A
AT5G25510		AT5G25510
AT5G60910		AT5G60910
ATCG00120		#N/A
AT1G30280		AT1G30280
AT2G38090		AT2G38090
AT5G01510		AT5G01510
AT1G11580		AT1G11580
AT5G60460		AT5G60460
AT1G22910		#N/A
AT5G24590		AT5G24590
AT3G54030		#N/A
AT5G06300		AT5G06300
AT1G04520		AT1G04520
AT5G36110		AT5G36110
AT2G07050		AT2G07050
AT5G42180		AT5G42180
AT2G17820		AT2G17820
AT4G38660		AT4G38660
AT3G08720		AT3G08720
AT3G12920		AT3G12920
AT3G09830		AT3G09830
AT1G70740		AT1G70740
AT3G15280		AT3G15280
AT1G75820		AT1G75820
AT2G26170		AT2G26170
AT4G32250		AT4G32250
AT5G48230		AT5G48230
AT1G53230		AT1G53230
AT5G66850		AT5G66850
AT4G01370		AT4G01370
AT4G00430		AT4G00430
AT1G71500		AT1G71500
AT5G51990		AT5G51990
AT1G07150		AT1G07150
AT5G61430		AT5G61430
AT2G22540		AT2G22540
AT2G37050		AT2G37050
AT2G28550		AT2G28550
AT3G09640		AT3G09640
AT1G17180		AT1G17180
AT2G41820		AT2G41820
AT2G41640		AT2G41640
AT5G06839		AT5G06839
AT3G57880		AT3G57880
AT5G24010		AT5G24010
AT4G01070		AT4G01070
AT1G58100		AT1G58100
AT2G44830		AT2G44830
AT3G19380		#N/A
AT5G37020		AT5G37020
AT5G65700		AT5G65700
AT1G18650		AT1G18650
AT1G18660		AT1G18660
AT1G69500		AT1G69500
AT1G69490		AT1G69490
AT1G13960		#N/A
AT3G59110		AT3G59110
AT5G02290		#N/A
AT3G55550		AT3G55550
AT4G16563		AT4G16563
AT1G70580		AT1G70580
AT1G67740		AT1G67740
AT5G50000		AT5G50000
AT1G60810		#N/A
AT1G10690		#N/A
AT1G24440		AT1G24440
AT3G26600		AT3G26600
AT1G70610		AT1G70610
AT5G58900		AT5G58900
AT5G58940		AT5G58940
AT4G01720		AT4G01720
AT4G35780		AT4G35780
AT4G30190		#N/A
AT4G08570		AT4G08570
AT1G78060		AT1G78060
AT1G78080		AT1G78080
AT3G48270		AT3G48270
AT3G09390		AT3G09390
AT1G15080		AT1G15080
AT4G26220		AT4G26220
AT4G11610		AT4G11610
AT2G03530		AT2G03530
AT1G61110		AT1G61110
AT5G16650		AT5G16650
AT3G01490		AT3G01490
AT1G74320		AT1G74320
AT1G45160		AT1G45160
AT5G48020		AT5G48020
AT2G32850		AT2G32850
AT4G05160		AT4G05160
AT2G16060		#N/A
AT3G18850		AT3G18850
AT1G80920		AT1G80920
AT3G53420		#N/A
AT3G25480		AT3G25480
AT1G06800		#N/A
AT4G28400		AT4G28400
AT5G27390		AT5G27390
AT5G13180		AT5G13180
AT5G46570		AT5G46570
AT4G17980		#N/A
AT4G18020		AT4G18020
AT3G54820		AT3G54820
AT4G02630		AT4G02630
AT4G37980		AT4G37980
AT1G07630		#N/A
AT5G13080		AT5G13080
AT4G37530		AT4G37530
AT5G54190		AT5G54190
AT4G24480		AT4G24480
AT4G35100		AT4G35100
AT5G64750		AT5G64750
AT4G39330		AT4G39330
AT4G31550		AT4G31550
AT3G27820		AT3G27820
AT1G71750		AT1G71750
AT3G17510		AT3G17510
AT1G08980		AT1G08980
AT3G16240		AT3G16240
AT1G55610		AT1G55610
AT5G09360		AT5G09360
AT2G24820		AT2G24820
AT4G15560		AT4G15560
AT5G52020		AT5G52020
AT5G43430		AT5G43430
AT5G15130		AT5G15130
AT4G19010		AT4G19010
AT5G44680		AT5G44680
AT5G42020		AT5G42020
AT5G18270		AT5G18270
AT1G19490		AT1G19490
AT1G09970		AT1G09970
AT1G59840		AT1G59840
AT1G70090		AT1G70090
AT4G09010		AT4G09010
AT1G31770		AT1G31770
AT1G25520		AT1G25520
AT1G01720		AT1G01720
AT4G39670		AT4G39670
AT1G26320		AT1G26320
AT4G38670		AT4G38670
AT1G06840		AT1G06840
AT1G08650		AT1G08650
AT5G43810		AT5G43810
AT5G07620		AT5G07620
AT5G21482		AT5G21482
AT1G09540		AT1G09540
AT4G28860		#N/A
AT3G04910		AT3G04910
AT2G30250		#N/A
AT2G47260		AT2G47260
AT3G05030		AT3G05030
AT2G18890		AT2G18890
AT5G53550		AT5G53550
AT3G44610		AT3G44610
AT1G68130		#N/A
AT5G13220		AT5G13220
AT5G07440		AT5G07440
AT4G15530		AT4G15530
