# Supplementary material for: Transcriptomic analysis of cork during seasonal growth highlights regulatory and developmental processes from phellogen to phellem formation
Source: Sci Rep. 2021 Jun 8;11:12053. doi: 10.1038/s41598-021-90938-5 (PMC8187341; doi:10.1038/s41598-021-90938-5)
Supplement: Supplementary file 5 — Supplementary Information 5. [file 41598_2021_90938_MOESM5_ESM.xlsx]

## Sheet: Table S4a
Supplemental Table 4. Expression profile along the growing season of cork oak genes involved in suberin biosynthesis, transport, polymerization and regulation (a) and candidates of these processes (b). For each gene the mean of normalized read count values for each month, the total expression in all the samples and the corresponding Arabidopsis ortholog are shown.
				Normalized read count values			Sum of the normalized read count values in all samples
Cork oak identifier	Arabidopsis identifier	Gene Name	Description	APRIL	JUNE	JULY	Total expression	Classified into	Literature curation
LOC112008331	AT1G01120	KCS1	3-ketoacyl-CoA synthase 1	14422.7	20333.7	10502	160700	FAE complex	Todd et al., 1999
LOC112041029	AT1G01120	KCS1	3-ketoacyl-CoA synthase 1	70.1382	93.8528	78.2759	875.215	FAE complex	Todd et al., 1999
LOC112041030	AT1G01120	KCS1	3-ketoacyl-CoA synthase 1	14.0697	14.9755	14.6066	159.632	FAE complex	Todd et al., 1999
LOC112030764	AT1G04220	KCS2 / DAISY	3-ketoacyl-CoA synthase 2	115701	196218	131157	1.57609e+06	FAE complex	Franke et al., 2009	Lee et al., 2009
LOC112006016	AT3G44540	FAR4	Fatty acid reductase 4	2287.44	1564.44	907.484	17473	Fatty acid modification	Domergue et al., 2010	Vishwanath et al., 2013
LOC112008996	AT3G44540	FAR4	Fatty acid reductase 4	2.33357	2.17546	2.09486	24.2401	Fatty acid modification	Domergue et al., 2010	Vishwanath et al., 2013
LOC112038841	AT3G44540	FAR4	Fatty acid reductase 4	0.624332	0.633296	0.633788	6.93237	Fatty acid modification	Domergue et al., 2010	Vishwanath et al., 2013
LOC111986148	AT3G44540	FAR4	Fatty acid reductase 4	0.259231	0.260966	0.260449	2.86162	Fatty acid modification	Domergue et al., 2010	Vishwanath et al., 2013
LOC112038977	AT5G58860	CYP86A1 / CYP86A33	Cytochrome P450, family 86, subfamily A, polypeptide 1	217415	415959	277519	3.22761e+06	Fatty acid modification	Li et al., 2007	Höfer et al., 2008	Serra et al., 2009b
LOC112009780	AT5G23190	CYP86B1	Cytochrome P450, family 86, subfamily B, polypeptide 1	123270	267649	200973	2.09992e+06	Fatty acid modification	Compagnon et al., 2009	Molina et al., 2009
LOC112034512	AT5G23190	CYP86B1	Cytochrome P450, family 86, subfamily B, polypeptide 1	1.41432	1.47658	1.48414	16.0236	Fatty acid modification	Compagnon et al., 2009	Molina et al., 2009
LOC112028279	AT3G11430	GPAT5	Glycerol-3-phosphate acyltransferase 5	74784.5	95755.4	63550.9	840608	Fatty acid modification	Beisson et al., 2007	Li et al., 2007	Yang et al., 2010
LOC112007140	AT5G41040	ASFT1 / RWP / FHT	Aliphatic suberin feruloyl transferase	191392	280182	196256	2.39114e+06	Phenylpropanoid pathway	Gou et al., 2009	Molina et al., 2009	Serra et al., 2010	Boher et al., 2013
LOC112001733	AT5G41040	ASFT1 / RWP / FHT	Aliphatic suberin feruloyl transferase	66949.2	66675	42851.8	639229	Phenylpropanoid pathway	Gou et al., 2009	Molina et al., 2009	Serra et al., 2010	Boher et al., 2013
LOC112038078	AT2G23540	GELP51	GDSL_type esterase/lipase 51	183328	226820	146018	1.99784e+06	Polimerazation/Degradation	Ursache et al., 2020
LOC111989476	AT5G37690	GELP96	GDSL_type esterase/lipase 96	67748.4	118448	108009	1.05837e+06	Polimerazation/Degradation	Ursache et al., 2020
LOC111998717	AT1G74460	GELP38	GDSL_type esterase/lipase 38	47964.4	52583	44209.7	526445	Polimerazation/Degradation	Ursache et al., 2020
LOC112038093	AT2G23540	GELP51	GDSL_type esterase/lipase 51	4314.17	3625	5747.24	51120.6	Polimerazation/Degradation	Ursache et al., 2020
LOC112009101	AT2G23540	GELP51	GDSL_type esterase/lipase 51	3942.64	5890.17	2207.09	42269.4	Polimerazation/Degradation	Ursache et al., 2020
LOC112036151	AT1G74460	GELP38	GDSL_type esterase/lipase 38	26.7546	46.3675	28.7241	361.017	Polimerazation/Degradation	Ursache et al., 2020
LOC112036148	AT1G74460	GELP38	GDSL_type esterase/lipase 38	8.02891	7.93028	7.83229	87.2356	Polimerazation/Degradation	Ursache et al., 2020
LOC112000680	AT3G48460	GELP72	GDSL_type esterase/lipase 72	0.259254	0.261859	0.259763	2.86164	Polimerazation/Degradation	Ursache et al., 2020
LOC112000676	AT3G48460	GELP72	GDSL_type esterase/lipase 72	0.259367	0.26164	0.259812	2.86164	Polimerazation/Degradation	Ursache et al., 2020
LOC112031995	AT1G22640	MYB3	MYB domain protein 3	1368.84	985.575	802.575	11642.4	Transcription factors	Andersen et al., 2020
LOC112017413	AT1G22640	MYB3	MYB domain protein 3	264.979	248.58	319.682	3084.39	Transcription factors	Andersen et al., 2020
LOC112011850	AT1G22640	MYB3	MYB domain protein 3	52.9401	27.1838	42.3239	462.608	Transcription factors	Andersen et al., 2020
LOC112028168	AT1G22640	MYB3	MYB domain protein 3	1.10874	1.11332	1.07943	12.0927	Transcription factors	Andersen et al., 2020
LOC111991684	AT1G22640	MYB3	MYB domain protein 3	0.366445	0.364065	0.363731	4.0129	Transcription factors	Andersen et al., 2020
LOC112037069	AT4G38620	MYB4	MYB domain protein 4	4720.65	3467.39	2920.08	40965.1	Transcription factors	Andersen et al., 2020	Wei et al., 2020
LOC112009383	AT4G38620	MYB4	MYB domain protein 4	2596.22	4639.34	3524.99	38402.9	Transcription factors	Andersen et al., 2020	Wei et al., 2020
LOC111991808	AT4G38620	MYB4	MYB domain protein 4	1009.87	546.294	793.265	8851.44	Transcription factors	Andersen et al., 2020	Wei et al., 2020
LOC111990470	AT4G38620	MYB4	MYB domain protein 4	322.068	315.4	276.274	3339.57	Transcription factors	Andersen et al., 2020	Wei et al., 2020
LOC112023487	AT4G38620	MYB4	MYB domain protein 4	6.67112	6.68429	6.37222	72.2263	Transcription factors	Andersen et al., 2020	Wei et al., 2020
LOC112009387	AT4G38620	MYB4	MYB domain protein 4	3.16387	3.21461	3.53516	36.4399	Transcription factors	Andersen et al., 2020	Wei et al., 2020
LOC111990510	AT5G65790	MYB68 / QsMYB1	MYB domain protein 68	1.27531	1.26536	1.25662	13.9238	Transcription factors	Capote et al., 2018
LOC112015577	AT5G65790	MYB68 / QsMYB1	MYB domain protein 68	3.08997	2.66627	2.65004	30.9589	Transcription factors	Capote et al., 2018
LOC112006609	AT5G16770	MYB9	MYB domain protein 9	11019.4	15252.8	11872.5	137326	Transcription factors	Lashbrooke et al., 2016
LOC112034349	AT1G11050	MYB9	MYB domain protein 9	2.76536	2.78392	2.67669	30.12	Transcription factors	Lashbrooke et al., 2016
LOC112030452	AT1G34670	MYB93	MYB domain protein 93	15246.6	16518.2	11026.4	154646	Transcription factors	Legay et al., 2016
LOC112033310	AT1G34670	MYB93	MYB domain protein 93	8782.51	11938.8	10156.4	111572	Transcription factors	Legay et al., 2016
LOC112033303	AT1G34670	MYB93	MYB domain protein 93	964.864	1239.42	1375.09	13078.1	Transcription factors	Legay et al., 2016
LOC112002095	AT3G04060	NAC046	NAC domain containing protein 46	0.31055	0.314052	0.31214	3.43292	Transcription factors	Mahmood et al., 2019
LOC111998851	AT2G18400	NAC058	NAC domain containing protein 58	201.771	247.213	286.157	2693.35	Transcription factors	Verdaguer et al., 2016
LOC111994335	AT2G18400	NAC058	NAC domain containing protein 58	207.905	172.723	250.999	2353.79	Transcription factors	Verdaguer et al., 2016
LOC111994753	AT2G48130	(LTP type 5) LTPG15	Glycosylphosphatidylinositol-anchored lipid transfer protein 15	1666.57	4370.57	1455.01	25598	Transport	Lee and Suh, 2018
LOC111987449	AT3G22600	(LTP type 5) LTPG5	Glycosylphosphatidylinositol-anchored lipid transfer protein 5	110233	139846	109670	1.29915e+06	Transport	Edstam and Edqvist, 2014
LOC111987452	AT3G22600	(LTP type 5) LTPG5	Glycosylphosphatidylinositol-anchored lipid transfer protein 5	8427.32	6594.87	6455.59	79316.2	Transport	Edstam and Edqvist, 2014
LOC111987450	AT3G22600	(LTP type 5) LTPG5	Glycosylphosphatidylinositol-anchored lipid transfer protein 5	2671.61	1976.85	1606.55	23043.2	Transport	Edstam and Edqvist, 2014
LOC111987474	AT3G22600	(LTP type 5) LTPG5	Glycosylphosphatidylinositol-anchored lipid transfer protein 5	452.644	631.339	396.52	5290.67	Transport	Edstam and Edqvist, 2014
LOC112041221	AT3G22600	(LTP type 5) LTPG5	Glycosylphosphatidylinositol-anchored lipid transfer protein 5	5.63573	5.02277	5.16021	58.252	Transport	Edstam and Edqvist, 2014
LOC112013129	AT3G22600	(LTP type 5) LTPG5	Glycosylphosphatidylinositol-anchored lipid transfer protein 5	2.21397	2.23884	2.26463	24.6309	Transport	Edstam and Edqvist, 2014
LOC112041214	AT3G22600	(LTP type 5) LTPG5	Glycosylphosphatidylinositol-anchored lipid transfer protein 5	0.383528	0.38368	0.389026	4.24126	Transport	Edstam and Edqvist, 2014
LOC111987395	AT1G55260	(LTP type 5) LTPG6	Glycosylphosphatidylinositol-anchored lipid transfer protein 6	307.622	297.539	479.176	4039.81	Transport	Edstam and Edqvist, 2014
LOC112015809	AT2G39350	WBC1 / ABCG1	ABCG transporter family protein 1	16642.5	36203.8	15063	235433	Transport	Landgraf et al., 2014	Shanmugarajah et al., 2019
LOC112029276	AT1G17840	WBC11 / ABCG11 / DSO / COF1	ABCG transporter family protein 11	1665.12	1685.98	2508.08	21750.7	Transport	Panikashvili et al., 2010
LOC111989383	AT1G17840	WBC11 / ABCG11 / DSO / COF1	ABCG transporter family protein 11	172.002	381.195	152.789	2442.75	Transport	Panikashvili et al., 2010
LOC112038306	AT1G17840	WBC11 / ABCG11 / DSO / COF1	ABCG transporter family protein 11	3.76256	5.16339	4.12769	47.0512	Transport	Panikashvili et al., 2010
LOC112001868	AT1G17840	WBC11 / ABCG11 / DSO / COF1	ABCG transporter family protein 11	2.6409	2.7007	2.49955	28.6639	Transport	Panikashvili et al., 2010
LOC112038307	AT1G17840	WBC11 / ABCG11 / DSO / COF1	ABCG transporter family protein 11	0.683096	0.724728	0.683783	7.6417	Transport	Panikashvili et al., 2010
LOC111999232	AT2G37360	WBC2 / ABCG2	ABCG transporter family protein 2	131124	187156	123683	1.58069e+06	Transport	Yadav et al., 2014
Suberin-related genes no identified in the cork transcriptome
	Arabidopsis identifier	Gene Name	Description	Literature curation
	AT1G68530	KCS6	3-ketoacyl-CoA synthase 6	Serra et al., 2009a
	AT1G04220	KCS20	3-ketoacyl-CoA synthase 20	Lee et al., 2009
	AT5G63560	FACT	Alcohol:Caffeoyl-CoA Tranferase	Kosma et al., 2012
	AT5G13580	ABCG6	ABCG transporter family protein 6	Yadav et al., 2014
	AT3G53510	ABCG20	ABCG transporter family protein 20	Yadav et al., 2014
	AT5G57620	MYB36	MYB domain protein 36	Wang et al., 2020
	AT4G17785	MYB39	MYB domain protein 39	Cohen et al., 2020
	AT4G28110	MYB41	MYB domain protein 41	Kosma et al., 2014
	AT5G10280	MYB92	MYB domain protein 92	To et al., 2020
	AT3G02940	MYB107	MYB domain protein 107	Lashbrooke et al., 2016	Gou et al., 2017
	AT5G22500	FAR1	Fatty acid reductase 1	Domergue et al., 2010	Vishwanath et al., 2013
	AT3G44550	FAR5	Fatty acid reductase 5	Domergue et al., 2010	Vishwanath et al., 2013
	AT5G06090	GPAT7	Glycerol-3-phosphate acyltransferase 7	Yang et al., 2012
	AT2G28670	ESB1	Dirigent-domain containing protein	Baxter et al., 2009	Hosmani et al., 2013
	AT1G54000	GELP22	GDSL_type esterase/lipase 22	Ursache et al., 2020
	AT2G19050	GELP49	GDSL_type esterase/lipase 49	Ursache et al., 2020
	AT2G30310	GELP55	GDSL_type esterase/lipase 55	Ursache et al., 2020
	AT1G45249	ABF2	Abscisic acid responsive elements-binding factor 2	Wei et al., 2020
	AT4G37650	SHR	Short-root	Wang et al., 2020
	AT2G38530	(LTP type 1)/AtLTPI.4	Lipid transfer protein I.4	Deeken et al., 2017
References
Almeida, T., Menéndez, E., Capote, T., Ribeiro, T., Santos, C., and Gonçalves, S. (2013). Molecular characterization of Quercus suber MYB1, a transcription factor up-regulated in cork tissues. J. Plant Physiol. 170: 172–178.
Andersen, T.G., Molina, D., Kilian, J., Franke, R., Ragni, L., and Geldner, N. (2020). Tissue-autonomous phenylpropanoid production is essential for establishment of root barriers. bioRxiv doi: 2020.06.18.159475.
Baxter, I., Hosmani, P.P.S., Rus, A., Lahner, B., Borevitz, J.O., Muthukumar, B., Mickelbart, M. V., Schreiber, L., Franke, R.B., and Salt, D.E. (2009). Root suberin forms an extracellular barrier that affects water relations and mineral nutrition in Arabidopsis. PLoS Genet. 5: e1000492.
Beisson, F., Li, Y., Bonaventure, G., Pollard, M., and Ohlrogge, J.B. (2007). The acyltransferase GPAT5 is required for the synthesis of suberin in seed coat and root of Arabidopsis. Plant Cell 19: 351–68.
Boher, P., Serra, O., Soler, M., Molinas, M., and Figueras, M. (2013). The potato suberin feruloyl transferase FHT which accumulates in the phellogen is induced by wounding and regulated by abscisic and salicylic acids. J. Exp. Bot. 64: 3225–36.
Cohen, H., Fedyuk, V., Wang, C., Wu, S., and Aharoni, A. (2020). SUBERMAN regulates developmental suberization of the Arabidopsis root endodermis. 102: 431–447.
Compagnon, V., Diehl, P., Benveniste, I., Meyer, D., Schaller, H., Schreiber, L., Franke, R., and Pinot, F. (2009). CYP86B1 is required for very long chain ω-hydroxyacid and α,ω-dicarboxylic acid synthesis in root and seed suberin polyester. Plant Physiol. 150: 1831–1843.
Deeken, R., Saupe, S., Klinkenberg, J., Riedel, M., Leide, J., Hedrich, R., and Mueller, T.D. (2016). The nonspecific lipid transfer protein atltpi-4 is involved in suberin formation of arabidopsis thaliana crown galls. Plant Physiol. 172: 1911–1927.
Domergue, F. et al. (2010). Three Arabidopsis fatty acyl-coenzyme A reductases, FAR1, FAR4, and FAR5, generate primary fatty alcohols associated with suberin deposition. Plant Physiol. 153: 1539–1554.
Edstam, M.M. and Edqvist, J. (2014). Involvement of GPI-anchored lipid transfer proteins in the development of seed coats and pollen in Arabidopsis thaliana. Physiol. Plant. 152: 32–42.
Franke, R., Höfer, R., Briesen, I., Emsermann, M., Efremova, N., Yephremov, A., and Schreiber, L. (2009). The DAISY gene from Arabidopsis encodes a fatty acid elongase condensing enzyme involved in the biosynthesis of aliphatic suberin in roots and the chalaza-micropyle region of seeds. Plant J. 57: 80–95.
Gou, J.-Y., Yu, X.-H., and Liu, C.-J. (2009). A hydroxycinnamoyltransferase responsible for synthesizing suberin aromatics in Arabidopsis. Proc. Natl. Acad. Sci. U. S. A. 106: 18855–18860.
Gou, M., Hou, G., Yang, H., Zhang, X., Cai, Y., Kai, G., and Liu, C.J. (2017). The MYB107 transcription factor positively regulates suberin biosynthesis. Plant Physiol. 173: 1045–1058.
Höfer, R., Briesen, I., Beck, M., Pinot, F., Schreiber, L., and Franke, R. (2008). The Arabidopsis cytochrome P450 CYP86A1 encodes a fatty acid omega-hydroxylase involved in suberin monomer biosynthesis. J. Exp. Bot. 59: 2347–60.
Landgraf, R. et al. (2014). The ABC Transporter ABCG1 Is Required for Suberin Formation in Potato Tuber Periderm. Plant Cell 13: 1–13.
Lashbrooke, J., Cohen, H., Levy-Samocha, D., Tzfadia, O., Panizel, I., Zeisler, V., Massalha, H., Stern, A., Trainotti, L., Schreiber, L., Costa, F., and Aharoni, A. (2016). MYB107 and MYB9 Homologs Regulate Suberin Deposition in Angiosperms. Plant Cell 28: 2097–2116.
Lee, S.B., Jung, S.J., Go, Y.S., Kim, H.U., Kim, J.K., Cho, H.J., Park, O.K., and Suh, M.C. (2009). Two Arabidopsis 3-ketoacyl CoA synthase genes, KCS20 and KCS2/DAISY, are functionally redundant in cuticular wax and root suberin biosynthesis, but differentially controlled by osmotic stress. Plant J. 60: 462–475.
Lee, S.B. and Suh, M.-C. (2018). Disruption of glycosylphosphatidylinositol-anchored lipid transfer protein 15 affects seed coat permeability in Arabidopsis. Plant J. 96: 1206–1217.
Legay, S., Guerriero, G., Andr, C., Cocco, E., Charton, S., Boutry, M., Rowland, O., and Hausman, J. (2016). MdMyb93 is a regulator of suberin deposition in russeted apple fruit skins. New Phytol. 212: 977–991.
Li, Y., Beisson, F., Koo, A.J.K., Molina, I., Pollard, M., and Ohlrogge, J. (2007). Identification of acyltransferases required for cutin biosynthesis and production of cutin with suberin-like monomers. Proc. Natl. Acad. Sci. U. S. A. 104: 18339–18344.
Mahmood, K., Zeisler-Diehl, V.V., Schreiber, L., Bi, Y.M., Rothstein, S.J., and Ranathunge, K. (2019). Overexpression of ANAC046 promotes suberin biosynthesis in roots of Arabidopsis thaliana. Int. J. Mol. Sci. 20: 6117.
Molina, I., Li-Beisson, Y., Beisson, F., Ohlrogge, J.B., and Pollard, M. (2009). Identification of an Arabidopsis feruloyl-coenzyme a transferase required for suberin synthesis. Plant Physiol. 151: 1317–1328.
Panikashvili, D., Shi, J.X., Bocobza, S., Franke, R.B., Schreiber, L., and Aharoni, A. (2010). The Arabidopsis DSO/ABCG11 transporter affects cutin metabolism in reproductive organs and suberin in roots. Mol. Plant 3: 563–575.
Serra, O., Hohn, C., Franke, R., Prat, S., Molinas, M., and Figueras, M. (2010). A feruloyl transferase involved in the biosynthesis of suberin and suberin-associated wax is required for maturation and sealing properties of potato periderm. Plant J. 62: 277–290.
Serra, O., Soler, M., Hohn, C., Franke, R., Schreiber, L., Prat, S., Molinas, M., and Figueras, M. (2009a). Silencing of StKCS6 in potato periderm leads to reduced chain lengths of suberin and wax compounds and increased peridermal transpiration. J. Exp. Bot. 60: 697–707.
Serra, O., Soler, M., Hohn, C., Sauveplane, V., Pinot, F., Franke, R., Schreiber, L., Prat, S., Molinas, M., and Figueras, M. (2009b). CYP86A33-targeted gene silencing in potato tuber alters suberin composition, distorts suberin lamellae, and impairs the periderm’s water barrier function. Plant Physiol. 149: 1050–1060.
Shanmugarajah, K., Linka, N., Gräfe, K., Smits, S.H.J., Weber, A.P.M., Zeier, J., and Schmitt, L. (2019). ABCG1 contributes to suberin formation in Arabidopsis thaliana roots. Sci. Rep. 9: 1–12.
To, A., Joubès, J., Thueux, J., Kazaz, S., Lepiniec, L., and Baud, S. (2020). AtMYB92 enhances fatty acid synthesis and suberin deposition in leaves of Nicotiana benthamiana. Plant J. 103: 660–676.
Todd, J., Post-Beittenmiller, D., and Jaworski, J.G. (1999). KCS1 encodes a fatty acid elongase 3-ketoacyl-CoA synthase affecting wax biosynthesis in Arabidopsis thaliana. Plant J. 17: 119–130.
Ursache, R. et al. (2020). GDSL-domain containing proteins mediate suberin biosynthesis and degradation, enabling developmental plasticity of the endodermis during lateral root emergence. bioRxiv doi: 2020.06.25.171389.
Verdaguer, R., Soler, M., Serra, O., Garrote, A., Fernández, S., Company-Arumí, D., Anticó, E., Molinas, M., and Figueras, M. (2016). Silencing of the potato StNAC103 gene enhances the accumulation of suberin polyester and associated wax in tuber skin. J. Exp. Bot. 67: 5415–5427.
Vishwanath, S.J., Kosma, D.K., Pulsifer, I.P., Scandola, S., Pascal, S., Joubès, J., Dittrich-Domergue, F., Lessire, R., Rowland, O., and Domergue, F. (2013). Suberin-associated fatty alcohols in Arabidopsis: distributions in roots and contributions to seed coat barrier properties. Plant Physiol. 163: 1118–32.
Wang, C., Wang, H., Li, P., Li, H., Xu, C., Cohen, H., Aharoni, A., and Wu, S. (2020). Developmental programs interact with abscisic acid to coordinate root suberization in Arabidopsis. Plant J. doi: 10.1111/tpj.14920.
Wei, X., Lu, W., Mao, L., Han, X., Wei, X., Zhao, X., Xia, M., Xu, C., and Costa, F. (2020). ABF2 and MYB transcription factors regulate feruloyl transferase FHT involved in ABA-mediated wound suberization of kiwifruit. J. Exp. Bot. 71: 305–317.
Yadav, V., Molina, I., Ranathunge, K., Castillo, I.Q., Rothstein, S.J., and Reed, J.W. (2014). ABCG Transporters Are Required for Suberin and Pollen Wall Extracellular Barriers in Arabidopsis. Plant Cell 26: 3569–3588.
Yang, W., Pollard, M., Li-Beisson, Y., Beisson, F., Feig, M., and Ohlrogge, J. (2010). A distinct type of glycerol-3-phosphate acyltransferase with sn-2 preference and phosphatase activity producing 2-monoacylglycerol. Proc. Natl. Acad. Sci. U. S. A. 107: 12040–12045.
Yang, W., Simpson, J.P., Li-Beisson, Y., Beisson, F., Pollard, M., and Ohlrogge, J.B. (2012). A land-plant-specific glycerol-3-phosphate acyltransferase family in arabidopsis: Substrate specificity, sn-2 preference, and evolution. Plant Physiol. 160: 638–652.

## Sheet: Table S4b
Supplemental Table 4. Expression profile along the growing season of cork oak genes involved in suberin biosynthesis, transport, polymerization and regulation (a) and candidates of these processes (b). For each gene the mean of normalized read count values for each month, the total expression in all the samples and the corresponding Arabidopsis ortholog are shown.
				Normalized read count values			Sum of the normalized read count values in all samples
Cork oak identifier	Arabidopsis identifier	Gene Name	Description	APRIL	JUNE	JULY	Total expression	Classified into
LOC112038061	AT1G36160	ACC1	acetyl-CoA carboxylase 1	304.205	319.297	280.07	3294.99	Aliphatic suberin
LOC112018409	AT3G11980	AlcFAR2 / MS2 MS2 / FAR2	Jojoba acyl CoA reductase-related male sterility protein	0.260376	0.260101	0.259964	2.86166	Aliphatic suberin
LOC112006012	AT4G33790	AlcFAR3 / CER4	Jojoba acyl CoA reductase-related male sterility protein	1710.5	3244.62	1806.24	23800.8	Aliphatic suberin
LOC112006078	AT4G33790	AlcFAR3 / CER4	Jojoba acyl CoA reductase-related male sterility protein	70.9418	47.5641	44.1138	602.915	Aliphatic suberin
LOC112006983	AT4G33790	AlcFAR3 / CER4	Jojoba acyl CoA reductase-related male sterility protein	38.0579	30.5311	25.0898	344.184	Aliphatic suberin
LOC112037863	AT4G33790	AlcFAR3 / CER4	Jojoba acyl CoA reductase-related male sterility protein	1.18704	1.10442	1.10419	12.4782	Aliphatic suberin
LOC112037962	AT4G33790	AlcFAR3 / CER4	Jojoba acyl CoA reductase-related male sterility protein	0.312428	0.311411	0.311179	3.42866	Aliphatic suberin
LOC111988103	AT4G00360	CYP86A2	cytochrome P450, family 86, subfamily A, polypeptide 2	4067.74	5132.83	4741.73	50636.4	Aliphatic suberin
LOC111988100	AT4G00360	CYP86A2	cytochrome P450, family 86, subfamily A, polypeptide 2	2.28591	2.27984	2.61594	26.4469	Aliphatic suberin
LOC112024208	AT2G45970	CYP86A8 / LCR	cytochrome P450, family 86, subfamily A, polypeptide 8	7.4113	4.97887	5.28951	65.7398	Aliphatic suberin
LOC112027099	AT2G23180	CYP96A1	cytochrome P450, family 96, subfamily A, polypeptide 1	520.347	898.559	803.559	7991.3	Aliphatic suberin
LOC112025226	AT2G23180	CYP96A1	cytochrome P450, family 96, subfamily A, polypeptide 1	471.875	421.104	233.588	4085.16	Aliphatic suberin
LOC112037246	AT5G51950	GMC	Glucose-methanol-choline (GMC) oxidoreductase family protein	421.534	1390.94	702.139	8667.51	Aliphatic suberin
LOC112006868	AT1G14185	GMC	Glucose-methanol-choline (GMC) oxidoreductase family protein	4.66303	4.76186	5.00086	52.9411	Aliphatic suberin
LOC112001787	AT1G73050	GMC	Glucose-methanol-choline (GMC) oxidoreductase family protein	1.40304	1.37749	1.3948	15.3238	Aliphatic suberin
LOC112001833	AT1G73050	GMC	Glucose-methanol-choline (GMC) oxidoreductase family protein	1.15876	1.2067	1.18997	13.015	Aliphatic suberin
LOC112001779	AT1G73050	GMC	Glucose-methanol-choline (GMC) oxidoreductase family protein	0.443913	0.443809	0.449226	4.90398	Aliphatic suberin
LOC112037237	AT5G51950	GMC	Glucose-methanol-choline (GMC) oxidoreductase family protein	0.259652	0.260092	0.260689	2.86164	Aliphatic suberin
LOC112010503	AT1G02390	GPAT2	glycerol-3-phosphate acyltransferase 2	15.3804	26.8881	24.0756	238.489	Aliphatic suberin
LOC112023738	AT4G01950	GPAT3	glycerol-3-phosphate acyltransferase 3	5.02268	5.38599	5.16875	56.9237	Aliphatic suberin
LOC112023672	AT4G01950	GPAT3	glycerol-3-phosphate acyltransferase 3	0.397661	0.39752	0.401185	4.38794	Aliphatic suberin
LOC112038712	AT4G01950	GPAT3	glycerol-3-phosphate acyltransferase 3	0.260364	0.260105	0.259976	2.86167	Aliphatic suberin
LOC112038692	AT2G47240	LACS1	AMP-dependent synthetase and ligase family protein	402.51	207.552	257.766	3263.76	Aliphatic suberin
LOC111993942	AT1G49430	LACS2	long-chain acyl-CoA synthetase 2	127418	160502	102754	1.40219e+06	Aliphatic suberin
LOC112003360	AT5G55340	MBOAT	MBOAT (membrane bound O-acyl transferase) family protein	777.109	278.185	332.76	5274.03	Aliphatic suberin
LOC112014140	AT5G55340	MBOAT	MBOAT (membrane bound O-acyl transferase) family protein	2.49108	2.40477	2.41227	26.8277	Aliphatic suberin
LOC112005645	AT3G54010	PAS1 / DEI1	FKBP-type peptidyl-prolyl cis-trans isomerase family protein	3538.98	4811.59	3821.92	43878.4	Aliphatic suberin
LOC112028607	AT3G54010	PAS1 / DEI1	FKBP-type peptidyl-prolyl cis-trans isomerase family protein	86.63	103.656	128.682	1172.21	Aliphatic suberin
LOC112028606	AT3G54010	PAS1 / DEI1	FKBP-type peptidyl-prolyl cis-trans isomerase family protein	33.1123	31.548	31.8212	354.378	Aliphatic suberin
LOC112018908	AT3G54010	PAS1 / DEI1	FKBP-type peptidyl-prolyl cis-trans isomerase family protein	2.05003	1.94872	1.91189	21.6938	Aliphatic suberin
LOC112034580	AT1G01610	sn-2-GPAT4	glycerol-3-phosphate acyltransferase 4	75313.2	105088	69126.8	893024	Aliphatic suberin
LOC111983156	AT2G38110	sn-2-GPAT6	glycerol-3-phosphate acyltransferase 6	1273.19	4352.34	3255.54	31172	Aliphatic suberin
LOC112040057	AT2G38110	sn-2-GPAT6	glycerol-3-phosphate acyltransferase 6	0.260487	0.260072	0.259868	2.86163	Aliphatic suberin
LOC111986584	AT5G53390	WDS11	O-acyltransferase (WSD1-like) family protein	4.88332	5.2283	5.16386	55.8736	Aliphatic suberin
LOC112040209	AT5G53390	WSD11	O-acyltransferase (WSD1-like) family protein	17.5467	25.5479	25.4996	248.829	Aliphatic suberin
LOC112035001	AT5G53390	WSD11	O-acyltransferase (WSD1-like) family protein	0.312419	0.311418	0.311192	3.4287	Aliphatic suberin
LOC111992293	AT3G49200	WSD1-like	O-acyltransferase (WSD1-like) family protein	808.693	1058.69	658.524	9044.94	Aliphatic suberin
LOC112017985	AT3G49200	WSD1-like	O-acyltransferase (WSD1-like) family protein	25.4295	21.3327	15.9609	229.559	Aliphatic suberin
LOC112027661	AT3G55360	ECR / CER10	3-oxo-5-alpha-steroid 4-dehydrogenase family protein	37460.4	55105.3	42843	486529	FAE complex
LOC112018088	AT5G10480	HCD / PAS2	Protein-tyrosine phosphatase-like, PTPLA	21073.8	27650.4	25928	270959	FAE complex
LOC111994437	AT5G59770	HCD / PAS2	Protein-tyrosine phosphatase-like, PTPLA	103.679	78.6785	80.6232	973.245	FAE complex
LOC112015908	AT1G67730	KCR1	beta-ketoacyl reductase 1	48914.1	62478.2	42473.6	552985	FAE complex
LOC112015935	AT1G24470	KCR2	beta-ketoacyl reductase 2	39.4222	35.6937	28.1097	377.209	FAE complex
LOC111986644	AT2G26250	KCS10 / FDH	3-ketoacyl-CoA synthase 10	1.01834	1.03428	1.02041	11.2578	FAE complex
LOC112026050	AT2G26250	KCS10 / FDH	3-ketoacyl-CoA synthase 10	0.312349	0.312744	0.311371	3.43311	FAE complex
LOC111987819	AT2G26640	KCS11	3-ketoacyl-CoA synthase 11	796.296	1522.81	1725.54	14655.8	FAE complex
LOC112004711	AT2G26640	KCS11	3-ketoacyl-CoA synthase 11	57.3808	110.587	83.0002	893.285	FAE complex
LOC112024529	AT2G26640	KCS11	3-ketoacyl-CoA synthase 11	22.392	59.9436	53.2771	482.507	FAE complex
LOC111988315	AT2G26640	KCS11	3-ketoacyl-CoA synthase 11	13.579	22.7291	22.6194	212.981	FAE complex
LOC112020230	AT2G28630	KCS12	3-ketoacyl-CoA synthase 12	99.8532	37.0895	37.6448	661.26	FAE complex
LOC112038607	AT1G19440	KCS4	3-ketoacyl-CoA synthase 4	19717.4	40366.9	30773.7	323065	FAE complex
LOC112005654	AT1G19440	KCS4	3-ketoacyl-CoA synthase 4	2723.86	3950.09	3184.6	35484.1	FAE complex
LOC112018480	AT2G38040	&alpha;-CT	acetyl Co-enzyme a carboxylase carboxyltransferase alpha subunit	24910.6	30728.2	24330.1	289148	Fatty acid synthesis
LOC112015021	AT2G38040	&alpha;-CT	acetyl Co-enzyme a carboxylase carboxyltransferase alpha subunit	77.5193	29.7539	24.5482	497.532	Fatty acid synthesis
LOC111994800	AT2G38040	&alpha;-CT	acetyl Co-enzyme a carboxylase carboxyltransferase alpha subunit	2.48813	2.21458	2.18535	25.3377	Fatty acid synthesis
LOC112006371	AT1G54350	ABCAT	ABC transporter family protein	68.8032	52.6887	48.4875	627.229	Fatty acid synthesis
LOC111999050	AT1G54350	ABCAT	ABC transporter family protein	26.4606	19.771	21.0274	249.265	Fatty acid synthesis
LOC112039283	AT1G54630	ACP3	acyl carrier protein 3	6792.81	8603.82	7158.99	81618.7	Fatty acid synthesis
LOC111987702	AT4G25050	ACP4	acyl carrier protein 4	89867.8	118807	92502.8	1.0859e+06	Fatty acid synthesis
LOC111988762	AT4G25050	ACP4	acyl carrier protein 4	0.420969	0.416396	0.41597	4.59695	Fatty acid synthesis
LOC111999976	AT5G35360	BC	acetyl Co-enzyme a carboxylase biotin carboxylase subunit	11829.5	17253.2	12241	148042	Fatty acid synthesis
LOC111996125	AT5G35360	BC	acetyl Co-enzyme a carboxylase biotin carboxylase subunit	6121.51	4910.61	3411.92	52865.6	Fatty acid synthesis
LOC112008823	AT5G35360	BC	acetyl Co-enzyme a carboxylase biotin carboxylase subunit	4235.19	3480.6	2483.98	37318.5	Fatty acid synthesis
LOC112034120	AT5G16390	BCCP1	chloroplastic acetylcoenzyme A carboxylase 1	1594.53	1632.13	1628.91	17790.2	Fatty acid synthesis
LOC112027359	AT5G15530	BCCP2	biotin carboxyl carrier protein 2	21152.3	30051	26376.9	280270	Fatty acid synthesis
LOC112039350	AT3G02630	DES5	Plant stearoyl-acyl-carrier-protein desaturase family protein	11247.4	21575.2	18297.7	182906	Fatty acid synthesis
LOC111992805	AT3G02630	DES5	Plant stearoyl-acyl-carrier-protein desaturase family protein	3.8677	3.95745	3.63576	41.8862	Fatty acid synthesis
LOC111989517	AT1G43800	DES6	Plant stearoyl-acyl-carrier-protein desaturase family protein	2660.9	7817.87	5323.21	55390	Fatty acid synthesis
LOC112004910	AT1G34430	EMB3003 (E2 )	2-oxoacid dehydrogenases acyltransferase family protein	6669.87	9462.05	6823.88	82361.2	Fatty acid synthesis
LOC112021220	AT1G34430	EMB3003 (E2 )	2-oxoacid dehydrogenases acyltransferase family protein	4356.54	5766.11	4307.16	51953.2	Fatty acid synthesis
LOC112025575	AT2G05990	ENR1 (MOD1)	NAD(P)-binding Rossmann-fold superfamily protein	19877.8	29875.8	22663.6	259793	Fatty acid synthesis
LOC112015283	AT2G05990	ENR1 (MOD1)	NAD(P)-binding Rossmann-fold superfamily protein	6237.57	6959.06	5835.54	69169.6	Fatty acid synthesis
LOC112025684	AT2G43710	FAB2	Plant stearoyl-acyl-carrier-protein desaturase family protein	21041.7	18756.2	17263.4	209489	Fatty acid synthesis
LOC112011824	AT2G43710	FAB2	Plant stearoyl-acyl-carrier-protein desaturase family protein	74.0589	72.424	135.892	1057.08	Fatty acid synthesis
LOC112025675	AT2G43710	FAB2	Plant stearoyl-acyl-carrier-protein desaturase family protein	28.4135	26.6508	20.6974	276.396	Fatty acid synthesis
LOC111992817	AT2G43710	FAB2	Plant stearoyl-acyl-carrier-protein desaturase family protein	14.5249	12.9118	13.0012	148.84	Fatty acid synthesis
LOC112008374	AT4G13050	FATA	Acyl-ACP thioesterase	1159.9	1122.41	969.894	11886.4	Fatty acid synthesis
LOC112004983	AT3G25110	FatA	fatA acyl-ACP thioesterase	381.383	837.585	592.458	6408.12	Fatty acid synthesis
LOC112008377	AT4G13050	FATA	Acyl-ACP thioesterase	0.364574	0.362225	0.361905	3.99259	Fatty acid synthesis
LOC112028149	AT1G08510	FatB	fatty acyl-ACP thioesterases B	37911.6	23410.8	13833.5	277213	Fatty acid synthesis
LOC112027571	AT1G08510	FatB	fatty acyl-ACP thioesterases B	11720.9	22514	20107.6	194856	Fatty acid synthesis
LOC111992796	AT1G08510	FatB	fatty acyl-ACP thioesterases B	13.3803	13.1334	9.11347	129.375	Fatty acid synthesis
LOC111989449	AT1G08510	FatB	fatty acyl-ACP thioesterases B	0.411698	0.41258	0.412437	4.53428	Fatty acid synthesis
LOC112001151	AT3G11470	HACPS	4'-phosphopantetheinyl transferase superfamily	182.38	118.406	129.703	1603.55	Fatty acid synthesis
LOC111998430	AT3G11470	HACPS	4'-phosphopantetheinyl transferase superfamily	150.625	136.798	125.827	1516.2	Fatty acid synthesis
LOC112022834	AT3G11470	HACPS	4'-phosphopantetheinyl transferase superfamily	32.3442	22.5743	22.9658	288.963	Fatty acid synthesis
LOC112022489	AT3G11470	HACPS	4'-phosphopantetheinyl transferase superfamily	4.44093	3.80879	3.64191	43.7578	Fatty acid synthesis
LOC112022492	AT3G11470	HACPS	4'-phosphopantetheinyl transferase superfamily	0.715734	0.711218	0.699002	7.7926	Fatty acid synthesis
LOC112037942	AT3G11470	HACPS	4'-phosphopantetheinyl transferase superfamily	0.479658	0.475606	0.478773	5.26054	Fatty acid synthesis
LOC112005067	AT5G10160	HAD	Thioesterase superfamily protein	5448.06	6042.26	5309.09	61155.4	Fatty acid synthesis
LOC112021130	AT2G22230	HAD	Thioesterase superfamily protein	3675.19	4120.54	3070.62	39344.9	Fatty acid synthesis
LOC112018957	AT2G22230	HAD	Thioesterase superfamily protein	2.14558	1333.12	2.76633	4019.02	Fatty acid synthesis
LOC111985478	AT1G24360	KAR	NAD(P)-binding Rossmann-fold superfamily protein	7175.16	6912.64	5545.71	71621.4	Fatty acid synthesis
LOC111985469	AT1G24360	KAR	NAD(P)-binding Rossmann-fold superfamily protein	2404.13	2333.13	1360.26	22057	Fatty acid synthesis
LOC111995087	AT1G24360	KAR	NAD(P)-binding Rossmann-fold superfamily protein	359.475	309.959	277.901	3479.38	Fatty acid synthesis
LOC112015415	AT3G55290	KAR	NAD(P)-binding Rossmann-fold superfamily protein	199.46	224.133	261.61	2516.68	Fatty acid synthesis
LOC112029549	AT3G55290	KAR	NAD(P)-binding Rossmann-fold superfamily protein	225.46	80.7358	92.7987	1515.24	Fatty acid synthesis
LOC112029555	AT3G55290	KAR	NAD(P)-binding Rossmann-fold superfamily protein	185.764	136.861	72.6274	1444.15	Fatty acid synthesis
LOC112029552	AT3G55290	KAR	NAD(P)-binding Rossmann-fold superfamily protein	60.6163	44.5589	93.2802	749.263	Fatty acid synthesis
LOC112029558	AT3G55290	KAR	NAD(P)-binding Rossmann-fold superfamily protein	21.7646	25.3145	28.0681	275.275	Fatty acid synthesis
LOC112015413	AT3G55290	KAR	NAD(P)-binding Rossmann-fold superfamily protein	19.7771	26.6468	26.8344	266.386	Fatty acid synthesis
LOC112029551	AT3G55290	KAR	NAD(P)-binding Rossmann-fold superfamily protein	1.24322	1.23973	1.20195	13.4999	Fatty acid synthesis
LOC112032708	AT1G24360	KAR	NAD(P)-binding Rossmann-fold superfamily protein	0.516201	0.519488	0.514263	5.68032	Fatty acid synthesis
LOC112002464	AT1G24360	KAR	NAD(P)-binding Rossmann-fold superfamily protein	0.310694	0.316181	0.311476	3.43722	Fatty acid synthesis
LOC112028326	AT5G46290	KASI	3-ketoacyl-acyl carrier protein synthase I	38568	49299.4	38030.2	454291	Fatty acid synthesis
LOC112024871	AT5G46290	KASI	3-ketoacyl-acyl carrier protein synthase I	0.794421	0.799144	0.798706	8.76994	Fatty acid synthesis
LOC112022502	AT1G74960	KASII	fatty acid biosynthesis 1	20153.7	20209	15457.7	203073	Fatty acid synthesis
LOC112013099	AT1G74960	KASII	fatty acid biosynthesis 1	1611.93	5300.47	3102.99	34761.1	Fatty acid synthesis
LOC112022500	AT1G74960	KASII	fatty acid biosynthesis 1	400.064	119.42	115.19	2419.27	Fatty acid synthesis
LOC111986664	AT1G74960	KASII	fatty acid biosynthesis 1	3.5875	4.01388	3.56515	40.6522	Fatty acid synthesis
LOC112013091	AT1G74960	KASII	fatty acid biosynthesis 1	2.0814	2.12546	2.17961	23.4204	Fatty acid synthesis
LOC112020335	AT1G62640	KASIII	3-ketoacyl-acyl carrier protein synthase III	9467.94	9347.49	8092.49	98284.2	Fatty acid synthesis
LOC112005518	AT1G62640	KASIII	3-ketoacyl-acyl carrier protein synthase III	1746.72	3077.77	2484.91	26159.8	Fatty acid synthesis
LOC112029596	AT2G04350	LACS8	AMP-dependent synthetase and ligase family protein	1709.85	2297.11	2379.91	23250.4	Fatty acid synthesis
LOC112029607	AT2G04350	LACS8	AMP-dependent synthetase and ligase family protein	171.613	190.416	140.898	1821.29	Fatty acid synthesis
LOC112007141	AT1G77590	LACS9	long chain acyl-CoA synthetase 9	8420.13	9767.51	8031.79	95110.2	Fatty acid synthesis
LOC112007313	AT3G16950	LPD1 (E3)	lipoamide dehydrogenase 1	6710.39	9635.41	7170.92	84431.5	Fatty acid synthesis
LOC112024387	AT4G16155	LPD2 (E3)	dihydrolipoyl dehydrogenases	26.8902	17.1468	17.1408	227.564	Fatty acid synthesis
LOC112020652	AT5G08415	LS	Radical SAM superfamily protein	2719.99	3962.3	2814.56	34025.1	Fatty acid synthesis
LOC111993377	AT5G08415	LS	Radical SAM superfamily protein	691.205	1026.25	733.366	8777.03	Fatty acid synthesis
LOC111993386	AT5G08415	LS	Radical SAM superfamily protein	95.7591	67.8518	63.0818	838.919	Fatty acid synthesis
LOC112026449	AT3G25860	LTA2 (E2)	2-oxoacid dehydrogenases acyltransferase family protein	21079.4	37811.7	27530.5	307875	Fatty acid synthesis
LOC112000442	AT2G30200	MCMT	catalytics;transferases;[acyl-carrier-protein] S-malonyltransferases;binding	10849.5	17883.6	11226.1	141953	Fatty acid synthesis
LOC112023317	AT2G30200	MCMT	catalytics;transferases;[acyl-carrier-protein] S-malonyltransferases;binding	5.94694	7.19451	6.82883	72.6866	Fatty acid synthesis
LOC112008527	AT1G01090	PDH (E1 alpha)	pyruvate dehydrogenase E1 alpha	50595.1	68250.6	50246.4	608118	Fatty acid synthesis
LOC112008516	AT1G01090	PDH (E1 alpha)	pyruvate dehydrogenase E1 alpha	0.988371	0.968469	0.957382	10.6884	Fatty acid synthesis
LOC112001786	AT2G34590	PDH (E1 beta )	Transketolase family protein	38772.4	46982.1	34110.9	432480	Fatty acid synthesis
LOC112012907	AT2G34590	PDH (E1 beta )	Transketolase family protein	1391.75	1670	844.439	13954.7	Fatty acid synthesis
LOC112010463	AT4G01900	PII	GLNB1 homolog	3942.57	3774.05	3427.65	40803	Fatty acid synthesis
LOC111997128	AT1G19800	TGD1	trigalactosyldiacylglycerol 1	1125.62	1431.24	1167.35	13465.6	Fatty acid synthesis
LOC112012371	AT3G54320	WRI1	Integrase-type DNA-binding superfamily protein	11255.7	12178.7	7819.17	112836	Fatty acid synthesis
LOC112006985	AT1G16060	WRINKLED 3	ARIA-interacting double AP2 domain protein	852.352	635.69	406.36	6941.92	Fatty acid synthesis
LOC111986476	AT1G16060	WRINKLED 3	ARIA-interacting double AP2 domain protein	340.204	220.4	218.729	2896.93	Fatty acid synthesis
LOC112026275	AT1G65060	4CL	4-coumarate:CoA ligase 3	11521.4	18699.7	16121.4	166670	Phenylpropanoid pathway
LOC112007503	AT2G40890	C3H	cytochrome P450, family 98, subfamily A, polypeptide 3	19302.5	35394.5	28425.6	297096	Phenylpropanoid pathway
LOC112007479	AT2G40890	C3H	cytochrome P450, family 98, subfamily A, polypeptide 3	3.12224	2.67724	2.72453	31.4188	Phenylpropanoid pathway
LOC112005113	AT2G30490	C4H	cinnamate-4-hydroxylase	63990.1	101127	80697.2	882130	Phenylpropanoid pathway
LOC112004043	AT2G30490	C4H	cinnamate-4-hydroxylase	7579.79	14438.6	14819.4	132912	Phenylpropanoid pathway
LOC111996133	AT2G30490	C4H	cinnamate-4-hydroxylase	3127.98	6147.62	2258.09	39987.2	Phenylpropanoid pathway
LOC112039883	AT2G30490	C4H	cinnamate-4-hydroxylase	644.676	1278.77	1915.94	14078.8	Phenylpropanoid pathway
LOC112016165	AT2G30490	C4H	cinnamate-4-hydroxylase	8.74476	9.66721	10.458	105.813	Phenylpropanoid pathway
LOC111992262	AT4G34050	CCoAOMT	S-adenosyl-L-methionine-dependent methyltransferases superfamily protein	100602	117728	107142	1.18416e+06	Phenylpropanoid pathway
LOC111988801	AT4G34050	CCoAOMT	S-adenosyl-L-methionine-dependent methyltransferases superfamily protein	3548.1	4202.2	5031.58	46925.3	Phenylpropanoid pathway
LOC111988807	AT4G34050	CCoAOMT	S-adenosyl-L-methionine-dependent methyltransferases superfamily protein	248.826	171.999	92.7927	1882.47	Phenylpropanoid pathway
LOC112030629	AT1G02205	CER1	Fatty acid hydroxylase superfamily	0.428856	0.434885	0.433622	4.75457	Transcription factors
LOC111998302	AT1G02205	CER1	Fatty acid hydroxylase superfamily	0.310227	0.316515	0.311123	3.43494	Transcription factors
LOC111994153	AT3G60500	CER7	3'-5'-exoribonuclease family protein	345.933	187.999	247.674	2938.43	Transcription factors
LOC111991731	AT4G34100	CER9	RING/U-box superfamily protein	4878.69	7735.16	7471.58	72606.6	Transcription factors
LOC112025231	AT2G33510	CFL1	0	1042.56	824.355	625.327	9144.61	Transcription factors
LOC111998628	AT3G01140	MYB106	myb domain protein 106	1823.15	1210.66	723.715	13819.4	Transcription factors
LOC112040888	AT3G01140	MYB106	myb domain protein 106	23.4313	22.8391	20.2343	243.18	Transcription factors
LOC111988192	AT3G01140	MYB106	myb domain protein 106	0.259097	0.260024	0.261302	2.86167	Transcription factors
LOC111987893	AT3G47600	MYB94	myb domain protein 94	9.11728	7.32542	7.54188	88.6129	Transcription factors
LOC112033303	AT1G34670	MYB95	myb domain protein 95	964.864	1239.42	1375.09	13078.1	Transcription factors
LOC111994332	AT5G25390	SHN3	Integrase-type DNA-binding superfamily protein	173.771	401.326	295.048	3079.26	Transcription factors
LOC112002896	AT1G15360	WIN1 / SHN1	Integrase-type DNA-binding superfamily protein	26.9565	101.038	114.612	869.385	Transcription factors
LOC112005145	AT5G59320	(LTP type 1)	Lipid transfer protein type 1	515.996	447.993	539.4	5565.56	Transport
LOC112017776	AT2G18370	(LTP type 1)	Lipid transfer protein type 1	356.691	70.3485	112.245	2086.79	Transport
LOC111984909	AT5G59320	(LTP type 1)	Lipid transfer protein type 1	23.7449	18.5262	20.1651	231.219	Transport
LOC112017784	AT2G18370	(LTP type 1)	Lipid transfer protein type 1	21.4151	17.2484	18.7599	212.445	Transport
LOC112036587	AT5G59320	(LTP type 1)	Lipid transfer protein type 1	2.99645	2.98735	4.32925	38.2648	Transport
LOC111984915	AT5G59320	(LTP type 1)	Lipid transfer protein type 1	2.21365	2.61374	2.21084	25.5392	Transport
LOC112012476	AT5G59320	(LTP type 1)	Lipid transfer protein type 1	1.33994	1.30664	1.36977	14.7588	Transport
LOC111997712	AT5G62065	(LTP type 1)	Lipid transfer protein type 1	0.764552	0.779059	0.787973	8.54728	Transport
LOC112005117	AT5G59320	(LTP type 1)	Lipid transfer protein type 1	0.260487	0.260072	0.259868	2.86163	Transport
LOC112022577	AT2G18370	(LTP type 1)/StLTPI.3	Lipid transfer protein type 1	19458	15632.5	16066	188993	Transport
LOC112036584	AT2G38540	(LTP type 1)/AtLTP I.5	Lipid transfer protein type1	21501.9	32037.4	43833.9	357455	Transport
LOC112012660	AT2G38540	(LTP type 1)/AtLTP I.5	Lipid transfer protein type 1	176.847	438.188	476.095	3926.33	Transport
LOC112006686	AT3G18280	(LTP type 2)	Lipid transfer protein type 3	1889.5	2414.11	4156.22	31425.2	Transport
LOC112009321	AT1G48750	(LTP type 2)	Lipid transfer protein type 2	818.947	599.633	526.942	7182.46	Transport
LOC111987420	AT5G48485	(LTP type 3)	Lipid transfer protein type 3	21656.2	4708.95	8389.25	134308	Transport
LOC112037446	AT4G33550	(LTP type 3)	Lipid transfer protein type 3	42.4665	41.3764	39.2517	451.002	Transport
LOC112004948	AT4G30880	(LTP type 3)	Lipid transfer protein type 3	11.2626	10.5592	8.45382	110.543	Transport
LOC112004879	AT3G07450	(LTP type 3)	Lipid transfer protein type 3	0.260355	0.260107	0.259984	2.86168	Transport
LOC111991064	AT3G53980	(LTP type 4)	Lipid transfer protein type 4	420.094	473.658	358.854	4536.76	Transport
LOC111987470	AT3G22620	(LTP type 5)	Glycosylphosphatidylinositol-anchored lipid transfer protein 20	18013.8	19029.5	13339.7	182502	Transport
LOC111991568	AT1G62790	(LTP type 5)	Glycosylphosphatidylinositol-anchored lipid transfer protein 7	2586.31	2366.04	2364.75	26902.4	Transport
LOC112029845	AT3G43720	(LTP type 5)	Glycosylphosphatidylinositol-anchored lipid transfer protein 2	1888.65	1268.3	1310.76	16602.6	Transport
LOC112008421	AT5G13900	(LTP type 5)	Glycosylphosphatidylinositol-anchored lipid transfer protein 30	33.8956	68.3269	81.236	665.507	Transport
LOC112035928	AT2G44300	(LTP type 5)	Glycosylphosphatidylinositol-anchored lipid transfer protein 14	9.72425	10.2546	8.20584	102.484	Transport
LOC112015107	AT3G22620	(LTP type 5)	Glycosylphosphatidylinositol-anchored lipid transfer protein 20	8.58906	8.67099	8.93494	96.1089	Transport
LOC111988050	AT2G13820	(LTP type 5)	Glycosylphosphatidylinositol-anchored lipid transfer protein 11	5.60668	5.07747	4.48535	55.6005	Transport
LOC112040056	AT2G44300	(LTP type 5)	Glycosylphosphatidylinositol-anchored lipid transfer protein 14	0.312342	0.312711	0.311428	3.43321	Transport
LOC112006106	AT2G26910	ABCG32 / PEC1	ABCG transporter family protein 32	21254.1	29181.9	21291.3	257727	Transport
LOC112026046	AT1G09330	ECHIDNA	golgi apparatus membrane protein-like protein ECHIDNA protein	883.215	779.676	700.971	8675.77	Transport
LOC112028688	AT1G09330	ECHIDNA	golgi apparatus membrane protein-like protein ECHIDNA protein	939.515	569.363	626.948	7973.94	Transport
LOC112011078	AT2G48140	EDA4 (LTP type 5)	Glycosylphosphatidylinositol-anchored lipid transfer protein 16	4079.32	2011.74	1889.72	29911.4	Transport
LOC111992190	AT1G53270	WBC10 / ABCG10	ABCG transporter family protein 10	3891.14	6658.18	4539.74	53698.1	Transport
LOC112002059	AT1G53270	WBC10 / ABCG10	ABCG transporter family protein 10	0.454787	0.45321	0.459014	5.01484	Transport
LOC111992443	AT1G31770	WBC14 / ABCG14	ABCG transporter family protein 14	0.83102	0.83599	0.824627	9.13056	Transport
LOC112018336	AT3G21090	WBC15 / 22 / ABCG15	ABCG transporter family protein 15	1.08023	1.21307	1.08083	12.2835	Transport
LOC111994149	AT3G21090	WBC15 / 22 / ABCG15	ABCG transporter family protein 15	0.310227	0.316515	0.311123	3.43494	Transport
LOC112008981	AT3G55090	WBC16 / ABCG16	ABCG transporter family protein 16	691.21	1092.25	493.148	8014.18	Transport
LOC112024073	AT3G25620	WBC21 / ABCG21	ABCG transporter family protein 21	0.374342	0.375028	0.37417	4.11913	Transport
LOC112024077	AT3G25620	WBC21 / ABCG21	ABCG transporter family protein 21	0.309261	0.308321	0.308103	3.39442	Transport
LOC111991111	AT5G06530	WBC23 / ABCG22	ABCG transporter family protein 22	16.4836	26.9907	35.5038	288.922	Transport
LOC111991106	AT5G06530	WBC23 / ABCG22	ABCG transporter family protein 22	0.953128	0.978831	0.985739	10.692	Transport
LOC111988868	AT5G19410	WBC24 / ABCG23	ABCG transporter family protein 23	12087.6	19680.2	12664.3	158048	Transport
LOC111985451	AT1G53390	WBC25 / ABCG24	ABCG transporter family protein 24	71.7958	64.0942	59.6367	718.013	Transport
LOC111999600	AT1G53390	WBC25 / ABCG24	ABCG transporter family protein 24	1.89482	1.9462	2.07322	21.7108	Transport
LOC111985454	AT5G60740	WBC29 / ABCG28	ABCG transporter family protein 28	35.2713	33.7386	39.1475	398.891	Transport
LOC111985455	AT5G60740	WBC29 / ABCG28	ABCG transporter family protein 28	30.5264	26.7968	19.1463	279.081	Transport
LOC112015506	AT5G60740	WBC29 / ABCG28	ABCG transporter family protein 28	10.4873	10.8322	9.70152	113.252	Transport
LOC112025521	AT5G60740	WBC29 / ABCG28	ABCG transporter family protein 28	2.49846	2.28384	2.28387	25.9809	Transport
LOC112028056	AT2G28070	WBC3 / ABCG3	ABCG transporter family protein 3	1028.49	1294.3	1290.42	13158.5	Transport
LOC112012025	AT2G13610	WBC5 / ABCG5	ABCG transporter family protein 5	886.88	545.289	789.204	8340.2	Transport
LOC112027352	AT2G01320	WBC7 / ABCG7	ABCG transporter family protein 7	709.044	858.487	843.431	8785.36	Transport
LOC111999769	AT2G01320	WBC7 / ABCG7	ABCG transporter family protein 7	518.082	594.863	254.204	4873.73	Transport
LOC112007275	AT5G52860	WBC8 / ABCG8	ABCG transporter family protein 8	87.5539	52.7307	78.7455	823.389	Transport
