# Supplementary material for: Transcriptomic analysis of cork during seasonal growth highlights regulatory and developmental processes from phellogen to phellem formation
Source: Sci Rep. 2021 Jun 8;11:12053. doi: 10.1038/s41598-021-90938-5 (PMC8187341; doi:10.1038/s41598-021-90938-5)
Supplement: Supplementary file 6 — Supplementary Information 6. [file 41598_2021_90938_MOESM6_ESM.xlsx]

## Sheet: List of Sup Tables in this file
Supplemental Data. Fernández-Piñán et al. (2021).
Supplemental Tables in this file:
Supplemental Table 5. GO-enrichment for Cluster 2
Supplemental Table 6. GO-enrichment for Cluster 4
Supplemental Table 7. GO-enrichment for Cluster 3
Supplemental Table 8. GO-enrichment for Cluster 1

## Sheet: Table S5_GO-enrichment_Cluster2
Supplementary Table 5. Gene ontology enrichment of the differentially regulated genes present in Cluster 2 using their Arabidopsis putative orthologue. Corrected p-values for False Discovery Rate (FDR) are displayed for each GO term over-represented. Related terms were manually classified into general categories. Term type: BP= Biological Process; CC= Cellular Component; MF= Molecular Function.
term_type	GO_acc	Term	queryitem	querytotal	bgitem	bgtotal	pvalue	FDR	entries
BP		RESPONSE TO STIMULUS
	GO:0050896	response to stimulus	252	833	6250	28362	3.6e-08	0.00014	AT5G49520	AT4G12560	AT5G52830	AT5G57660	AT5G41315	AT5G62090	AT5G20480	AT4G22950	AT2G46210	AT1G53210	AT1G43890	AT4G37790	AT4G25560	AT1G20930	AT1G67960	AT4G08980	AT4G19020	AT3G60130	AT1G08830	AT4G16155	AT2G14580	AT5G17680	AT3G59030	AT5G13170	AT2G17500	AT1G75280	AT4G34160	AT3G16030	AT2G40340	AT4G29140	AT2G31180	AT3G09770	AT5G38210	AT1G11580	AT1G24620	AT3G54560	AT2G21195	AT3G57270	AT3G17600	AT4G33010	AT3G57710
	GO:0042221	response to chemical	128	833	2853	28362	1.7e-06	0.0016	AT5G49520	AT5G52830	AT3G09770	AT3G08040	AT4G37790	AT4G25560	AT1G20930	AT1G67960	AT3G60130	AT1G08830	AT4G16155	AT2G14580	AT5G13170	AT2G17500	AT2G40340	AT1G07440	AT2G31180	AT1G43670	AT3G54770	AT3G17600	AT4G33010	AT5G41315	AT3G21780	AT1G75280	AT3G02120	AT3G18000	AT3G15390	AT4G34160	AT1G32230	AT3G50260	AT5G40820	AT3G09270	AT1G63440	AT5G20810	AT5G56130	AT2G26300	AT2G37220	AT2G33710	AT1G20440	AT4G39330	AT1G65930
	GO:0009628	response to abiotic stimulus	97	833	2022	28362	2.7e-06	0.0021	AT5G57660	AT5G62090	AT3G61220	AT2G46210	AT1G53210	AT4G37790	AT4G25560	AT5G40820	AT4G19020	AT3G60130	AT1G08830	AT5G13170	AT2G40340	AT1G07440	AT2G31180	AT4G22950	AT1G24620	AT3G54560	AT3G54770	AT3G17600	AT3G21780	AT2G43000	AT2G23380	AT4G18390	AT1G32230	AT3G50260	AT1G22640	AT5G24930	AT5G02270	AT3G05550	AT3G47390	AT2G26300	AT2G37220	AT2G23910	AT1G20440	AT1G65930	AT5G06150	AT1G09530	AT4G30380	AT5G08020	AT2G43400
BP		METABOLIC PROCESS, NUCLEIC ACID METABOLISM
	GO:0044699	single-organism process	349	833	9448	28362	2.2e-07	0.00043	AT4G12560	AT1G06620	AT4G14210	AT5G09530	AT2G46210	AT5G56750	AT2G34630	AT2G04560	AT3G54170	AT3G01140	AT4G29140	AT5G49555	AT4G22950	AT2G48020	AT3G57710	AT3G21780	AT1G75280	AT3G57650	AT2G02710	AT4G26220	AT5G40820	AT2G22010	AT4G31400	AT1G79950	AT5G13980	AT2G33710	AT4G39330	AT1G26640	AT2G32660	AT1G20190	AT5G17430	AT1G70410	AT4G18270	AT3G24660	AT5G64060	AT5G57620	AT1G09795	AT4G19510	AT3G20060	AT2G26560	AT2G47140
	GO:0008152	metabolic process	422	833	12035	28362	1.5e-06	0.0016	AT4G12560	AT1G06620	AT4G14210	AT4G22950	AT2G46210	AT3G57270	AT3G58580	AT2G34630	AT4G29090	AT2G04560	AT3G54170	AT5G28640	AT4G30860	AT3G01140	AT5G49555	AT3G09770	AT1G11580	AT3G57710	AT3G21780	AT1G75280	AT3G57650	AT2G20980	AT2G02710	AT4G26220	AT5G40820	AT1G09530	AT2G22010	AT4G31400	AT4G30800	AT1G09130	AT5G13980	AT1G67820	AT4G39330	AT1G01760	AT5G17430	AT5G62180	AT1G69380	AT4G18270	AT3G43240	AT2G20450	AT3G24660
	GO:0044763	single-organism cellular process	246	833	6591	28362	2.2e-05	0.014	AT4G12560	AT5G52830	AT5G41315	AT5G62090	AT4G14210	AT4G22950	AT2G46210	AT1G17600	AT1G43890	AT4G37790	AT4G25560	AT1G20930	AT5G56750	AT1G67960	AT2G34630	AT1G76310	AT2G04560	AT1G08830	AT4G16155	AT2G29525	AT5G20480	AT5G17680	AT5G17290	AT4G22540	AT1G47578	AT2G17500	AT3G14150	AT4G34160	AT3G01140	AT2G23380	AT2G40340	AT1G55810	AT2G31180	AT3G09770	AT4G04640	AT5G38210	AT1G13120	AT1G24620	AT3G54560	AT5G36930	AT3G54420
	GO:1901360	organic cyclic compound metabolic process	184	833	4700	28362	2.9e-05	0.014	AT5G49520	AT5G65210	AT5G52830	AT5G57660	AT2G43810	AT5G62090	AT4G22950	AT1G30650	AT3G58580	AT4G37790	AT1G04530	AT4G04450	AT4G25560	AT1G12350	AT4G22810	AT4G19020	AT4G29090	AT3G55490	AT4G29940	AT3G20420	AT5G58240	AT2G20540	AT2G32230	AT4G22540	AT1G78010	AT1G62360	AT3G01140	AT5G51300	AT2G40340	AT1G55810	AT2G31180	AT4G37940	AT3G54560	AT3G20650	AT3G17600	AT5G41315	AT2G43000	AT2G23380	AT4G18390	AT2G26550	AT1G55150
	GO:0090304	nucleic acid metabolic process	153	833	3768	28362	2.9e-05	0.014	AT5G49520	AT5G65210	AT5G52830	AT5G57660	AT2G43810	AT5G62090	AT4G22950	AT1G30650	AT3G58580	AT4G37790	AT1G04530	AT4G04450	AT4G25560	AT4G22810	AT4G19020	AT4G29090	AT3G55490	AT4G29940	AT3G20420	AT3G54170	AT2G20540	AT2G02760	AT1G78010	AT1G62360	AT3G01140	AT5G51300	AT2G40340	AT3G04160	AT2G31180	AT4G37940	AT3G54560	AT3G20650	AT3G17600	AT5G41315	AT2G43000	AT2G23380	AT4G18390	AT1G55150	AT3G15390	AT5G14750	AT3G50260
	GO:0006725	cellular aromatic compound metabolic process	178	833	4588	28362	6.7e-05	0.024	AT5G49520	AT5G65210	AT5G52830	AT5G57660	AT2G43810	AT5G62090	AT4G22950	AT1G30650	AT3G58580	AT4G37790	AT1G04530	AT4G04450	AT4G25560	AT1G12350	AT4G22810	AT4G19020	AT4G29090	AT3G55490	AT4G29940	AT3G20420	AT5G58240	AT2G20540	AT2G32230	AT2G02760	AT1G78010	AT1G62360	AT3G01140	AT5G51300	AT2G40340	AT1G55810	AT2G31180	AT4G37940	AT3G54560	AT3G20650	AT3G17600	AT5G41315	AT2G43000	AT2G23380	AT4G18390	AT2G26550	AT1G55150
	GO:0006139	nucleobase-containing compound metabolic process	164	833	4178	28362	7.9e-05	0.026	AT5G49520	AT5G65210	AT5G52830	AT5G57660	AT2G43810	AT5G62090	AT4G22950	AT1G30650	AT3G58580	AT4G37790	AT1G04530	AT4G04450	AT4G25560	AT1G12350	AT4G22810	AT4G19020	AT4G29090	AT3G55490	AT4G29940	AT3G20420	AT5G58240	AT2G20540	AT2G02760	AT1G78010	AT1G62360	AT3G01140	AT5G51300	AT2G40340	AT1G55810	AT2G31180	AT4G37940	AT3G54560	AT3G20650	AT3G17600	AT5G41315	AT2G43000	AT2G23380	AT4G18390	AT1G55150	AT3G15390	AT5G14750
	GO:0046483	heterocycle metabolic process	170	833	4433	28362	0.00018	0.048	AT5G49520	AT5G65210	AT5G52830	AT5G57660	AT2G43810	AT5G62090	AT4G22950	AT1G30650	AT3G58580	AT4G37790	AT1G04530	AT4G04450	AT4G25560	AT1G12350	AT4G22810	AT4G19020	AT4G29090	AT3G55490	AT4G29940	AT3G20420	AT5G58240	AT2G20540	AT2G32230	AT2G02760	AT1G78010	AT1G62360	AT3G01140	AT5G51300	AT2G40340	AT1G55810	AT2G31180	AT4G37940	AT3G54560	AT3G20650	AT3G17600	AT5G41315	AT2G43000	AT2G23380	AT4G18390	AT2G26550	AT1G55150
	GO:0009987	cellular process	432	833	12771	28362	5.7e-05	0.024	AT4G12560	AT4G14210	AT4G22950	AT2G46210	AT1G53210	AT3G58580	AT5G56750	AT2G34630	AT4G29090	AT2G04560	AT3G54170	AT4G30860	AT3G01140	AT3G09770	AT1G11580	AT3G57710	AT3G21780	AT3G57650	AT2G20980	AT2G02710	AT4G26220	AT5G40820	AT2G22010	AT4G31400	AT1G70250	AT4G30800	AT1G67820	AT4G39330	AT1G01760	AT2G32660	AT1G20190	AT5G17430	AT4G30380	AT1G70410	AT1G69380	AT4G18270	AT3G43240	AT2G20450	AT3G24660	AT4G14320	AT5G04320
	GO:0071704	organic substance metabolic process	369	833	10672	28362	6.1e-05	0.024	AT4G12560	AT4G14210	AT4G22950	AT2G46210	AT3G57270	AT3G58580	AT2G34630	AT4G29090	AT2G04560	AT3G54170	AT5G28640	AT4G30860	AT3G01140	AT3G09770	AT1G11580	AT3G57710	AT3G21780	AT3G57650	AT2G20980	AT2G02710	AT4G26220	AT5G40820	AT1G09530	AT2G22010	AT4G31400	AT4G30800	AT1G09130	AT5G13980	AT1G67820	AT4G39330	AT1G01760	AT5G17430	AT1G69380	AT4G18270	AT3G43240	AT2G20450	AT3G24660	AT4G14320	AT5G64060	AT5G57620	AT1G74060
	GO:0044238	primary metabolic process	344	833	9890	28362	8.7e-05	0.026	AT4G12560	AT4G14210	AT4G22950	AT2G46210	AT3G57270	AT3G58580	AT2G34630	AT4G29090	AT2G04560	AT3G54170	AT3G01140	AT3G09770	AT1G11580	AT3G57710	AT3G57650	AT2G20980	AT2G02710	AT5G40820	AT1G09530	AT2G22010	AT4G31400	AT4G30800	AT1G09130	AT5G13980	AT1G67820	AT1G01760	AT5G17430	AT1G69380	AT4G18270	AT3G43240	AT2G20450	AT1G70520	AT4G14320	AT5G64060	AT5G57620	AT1G74060	AT1G09795	AT3G20060	AT1G67430	AT1G28110	AT4G17740
BP		REGULATION OF CELL CYCLE
	GO:0051726	regulation of cell cycle	17	833	191	28362	0.00011	0.03	AT5G43080	AT2G22010	AT2G33560	AT3G48160	AT1G20610	AT3G14190	AT1G69380	AT4G03270	AT4G34160	AT3G20060	AT3G11520	AT1G07270	AT1G20930	AT5G06150	AT1G47210	AT1G76310	AT5G65420
MF		TRANSCRIPTION FACTOR ACTIVITY
	GO:0001071	nucleic acid binding transcription factor activity	78	833	1730	28362	0.00019	0.026	AT5G64060	AT1G07530	AT5G52830	AT1G30970	AT4G27950	AT5G57620	AT4G22950	AT4G38620	AT4G00150	AT4G04450	AT4G25560	AT1G16060	AT5G57660	AT5G66980	AT2G37060	AT4G22810	AT5G10510	AT2G34710	AT2G33710	AT2G44940	AT4G37940	AT4G29940	AT4G32280	AT4G30410	AT3G51880	AT5G65640	AT1G07640	AT1G63100	AT4G24660	AT3G15510	AT1G62360	AT1G46480	AT3G01140	AT3G06740	AT2G40340	AT5G17430	AT5G45580	AT1G09530	AT3G48160	AT2G31180	AT3G22760
	GO:0003700	transcription factor activity, sequence-specific DNA binding	78	833	1729	28362	0.00018	0.026	AT5G64060	AT1G07530	AT5G52830	AT1G30970	AT4G27950	AT5G57620	AT4G22950	AT4G38620	AT4G00150	AT4G04450	AT4G25560	AT1G16060	AT5G57660	AT5G66980	AT2G37060	AT4G22810	AT5G10510	AT2G34710	AT2G33710	AT2G44940	AT4G37940	AT4G29940	AT4G32280	AT4G30410	AT3G51880	AT5G65640	AT1G07640	AT1G63100	AT4G24660	AT3G15510	AT1G62360	AT1G46480	AT3G01140	AT3G06740	AT2G40340	AT5G17430	AT5G45580	AT1G09530	AT3G48160	AT2G31180	AT3G22760
	GO:0003677	DNA binding	100	833	2417	28362	0.00046	0.04	AT5G49520	AT5G65210	AT5G52830	AT4G22950	AT1G30650	AT4G37790	AT4G04450	AT4G25560	AT4G22810	AT4G19020	AT4G29940	AT1G62360	AT3G01140	AT2G40340	AT2G31180	AT4G37940	AT3G54560	AT5G41315	AT2G43000	AT4G18390	AT5G59970	AT5G14750	AT3G50260	AT2G31450	AT1G22640	AT2G07690	AT3G17450	AT1G30970	AT1G79950	AT3G51880	AT2G34710	AT2G33710	AT2G44940	AT2G46870	AT1G26840	AT2G20980	AT5G10510	AT5G17430	AT1G09530	AT3G22760	AT1G07640
MF		STRUCTURAL CONSTITUENT OF RIBOSOME
	GO:0003735	structural constituent of ribosome	26	833	391	28362	0.00019	0.026	AT4G36130	AT1G74060	AT4G29390	AT4G30800	AT5G39850	AT1G67430	AT2G09990	AT5G02960	AT3G53740	AT2G39390	AT3G63490	AT4G31985	AT5G66860	AT1G08360	AT2G47110	AT3G13580	AT1G80750	AT4G15000	AT4G33865	AT5G64140	AT5G04800	AT3G04400	AT4G14320	AT2G20450	AT1G77940	AT5G61170
	GO:0005198	structural molecule activity	33	833	538	28362	0.00012	0.026	AT4G36130	AT5G19770	AT1G74060	AT4G29390	AT4G30800	AT5G39850	AT1G67430	AT2G09990	AT3G51880	AT5G02960	AT3G53740	AT1G79990	AT5G12250	AT2G39390	AT3G63490	AT4G31985	AT5G66860	AT1G08360	AT2G47110	AT3G13580	AT1G80750	AT4G15000	AT4G33865	AT5G64140	AT2G29550	AT5G03905	AT5G56180	AT3G04400	AT4G14320	AT5G04800	AT2G20450	AT1G77940	AT5G61170
MF		METHYLTRANSFERASE ACTIVITY
	GO:0008168	methyltransferase activity	21	833	292	28362	0.00029	0.035	AT1G06560	AT5G47680	AT5G13710	AT5G25480	AT4G02405	AT1G23360	AT3G20650	AT3G18000	AT2G26810	AT4G28830	AT4G13330	AT1G79915	AT4G34050	AT3G23510	AT4G14000	AT4G26220	AT3G25470	AT1G80740	AT4G19020	AT4G25730	AT2G23380
	GO:0016741	transferase activity, transferring one-carbon groups	21	833	306	28362	0.00051	0.041	AT1G06560	AT5G47680	AT5G13710	AT5G25480	AT4G02405	AT1G23360	AT3G20650	AT3G18000	AT2G26810	AT4G28830	AT4G13330	AT1G79915	AT4G34050	AT3G23510	AT4G14000	AT4G26220	AT3G25470	AT1G80740	AT4G19020	AT4G25730	AT2G23380
MF		OTHERS
	GO:0003824	catalytic activity	344	833	9101	28362	2.4e-08	2.3e-05	AT4G12560	AT1G06620	AT4G14210	AT5G20260	AT3G09770	AT2G46210	AT3G57270	AT3G58580	AT5G04070	AT2G34630	AT4G29090	AT2G04560	AT5G49555	AT1G11580	AT3G57710	AT3G21780	AT1G75280	AT3G57650	AT2G02710	AT4G26220	AT5G40820	AT4G26555	AT2G22010	AT4G31400	AT1G47890	AT1G79950	AT1G09130	AT5G54130	AT1G67820	AT4G39330	AT1G01760	AT5G13500	AT2G32660	AT5G62180	AT1G70410	AT4G18270	AT3G24660	AT3G20420	AT1G50575	AT1G09795	AT3G20060
	GO:0005488	binding	432	833	12081	28362	7.2e-08	3.5e-05	AT4G12560	AT1G06620	AT4G22950	AT2G46210	AT1G53210	AT3G58580	AT1G63980	AT2G34630	AT4G29090	AT2G04560	AT3G54170	AT3G15430	AT3G01140	AT5G49555	AT3G09770	AT5G24580	AT3G57270	AT4G37750	AT3G57710	AT2G20980	AT4G26220	AT5G40820	AT1G09530	AT4G26555	AT2G22010	AT4G31400	AT4G30800	AT1G14730	AT5G54130	AT2G37510	AT1G67820	AT4G39330	AT1G01760	AT5G17430	AT1G70410	AT3G43240	AT1G70520	AT5G62740	AT5G64060	AT5G03040	AT5G57620
	GO:0005515	protein binding	145	833	3669	28362	0.00017	0.026	AT5G65210	AT4G12560	AT5G52830	AT5G62090	AT5G53350	AT5G20480	AT3G09770	AT5G50840	AT4G27450	AT4G25560	AT2G44920	AT1G20930	AT1G76310	AT1G08830	AT5G17840	AT4G29940	AT3G54170	AT3G08690	AT5G13170	AT3G15430	AT1G62360	AT4G34040	AT5G51300	AT2G40340	AT2G40435	AT4G22950	AT1G13120	AT4G37940	AT3G54560	AT4G33010	AT5G41315	AT5G44560	AT2G23380	AT4G18390	AT5G28650	AT5G59970	AT1G20610	AT5G39850	AT5G14750	AT1G32230	AT5G47820
	GO:0016740	transferase activity	147	833	3791	28362	0.00034	0.037	AT4G12560	AT3G09770	AT2G04845	AT1G20930	AT2G16750	AT2G34630	AT4G19020	AT4G29090	AT2G04560	AT2G29525	AT3G21780	AT5G24080	AT3G08690	AT2G02760	AT1G47578	AT4G34040	AT3G16030	AT1G07110	AT1G55810	AT3G03900	AT5G38210	AT1G22360	AT1G49350	AT3G20650	AT4G18250	AT1G53570	AT3G57710	AT3G23510	AT2G37250	AT1G52630	AT5G38280	AT3G57650	AT5G45100	AT5G01250	AT3G18000	AT1G32230	AT2G02710	AT2G33560	AT1G16670	AT4G26220	AT5G40820
	GO:0016538	cyclin-dependent protein serine/threonine kinase regulator activity	7	833	41	28362	0.0004	0.038	AT5G43080	AT1G20610	AT4G34160	AT3G11520	AT5G06150	AT1G76310	AT5G65420
CC		NUCLEUS
	GO:0005634	nucleus	358	833	9924	28362	1.6e-06	0.00036	AT4G12560	AT4G22950	AT3G58580	AT1G63980	AT3G54170	AT5G46020	AT3G01140	AT3G13480	AT5G24580	AT1G31320	AT4G37750	AT3G57710	AT3G26050	AT3G02120	AT2G20980	AT5G40820	AT4G31400	AT1G79950	AT2G33710	AT1G01760	AT5G17430	AT5G62180	AT1G18335	AT3G43240	AT4G02800	AT5G04320	AT5G64060	AT3G48210	AT5G57620	AT1G74060	AT3G20060	AT4G17670	AT1G63100	AT3G48100	AT2G43280	AT3G19500	AT1G28360	AT1G23280	AT1G07110	AT2G35320	AT2G01120
CC		RIBOSOME
	GO:0022625	cytosolic large ribosomal subunit	16	833	134	28362	6.5e-06	0.0011	AT4G36130	AT4G31985	AT1G67430	AT3G53740	AT1G74060	AT3G05560	AT2G39390	AT3G04400	AT3G13580	AT2G20450	AT1G08360	AT1G77940	AT1G80750	AT4G14320	AT3G63490	AT4G15000
	GO:0022626	cytosolic ribosome	26	833	323	28362	9.7e-06	0.0013	AT4G36130	AT1G74060	AT4G29390	AT4G30800	AT5G39850	AT1G67430	AT2G09990	AT5G02960	AT3G53740	AT2G39390	AT3G63490	AT4G31985	AT1G08360	AT3G05560	AT2G47110	AT5G15650	AT3G13580	AT1G80750	AT4G15000	AT4G33865	AT5G64140	AT3G04400	AT4G14320	AT2G20450	AT1G77940	AT5G61170
	GO:0044391	ribosomal subunit	25	833	322	28362	2.5e-05	0.0019	AT4G36130	AT1G74060	AT4G29390	AT4G30800	AT5G39850	AT1G67430	AT2G09990	AT5G02960	AT3G53740	AT1G08360	AT3G63490	AT4G31985	AT4G33865	AT3G05560	AT2G39390	AT2G47110	AT3G13580	AT1G80750	AT4G15000	AT5G64140	AT3G04400	AT4G14320	AT2G20450	AT1G77940	AT5G61170
	GO:0044445	cytosolic part	26	833	350	28362	3.5e-05	0.0024	AT4G36130	AT1G74060	AT4G29390	AT4G30800	AT5G39850	AT1G67430	AT2G09990	AT5G02960	AT3G53740	AT2G39390	AT3G63490	AT4G31985	AT1G08360	AT3G05560	AT2G47110	AT5G15650	AT3G13580	AT1G80750	AT4G15000	AT4G33865	AT5G64140	AT3G04400	AT4G14320	AT2G20450	AT1G77940	AT5G61170
	GO:0015934	large ribosomal subunit	16	833	181	28362	0.00018	0.011	AT4G36130	AT4G31985	AT1G67430	AT3G53740	AT1G74060	AT3G05560	AT2G39390	AT3G04400	AT3G13580	AT2G20450	AT1G08360	AT1G77940	AT1G80750	AT4G14320	AT3G63490	AT4G15000
CC		OTHERS
	GO:0044464	cell part	731	833	22662	28362	2.3e-09	8e-07	AT4G12560	AT1G06620	AT4G14210	AT5G20260	AT4G22950	AT2G46210	AT1G53210	AT3G58580	AT1G63980	AT5G56750	AT2G34630	AT4G29090	AT2G04560	AT1G03905	AT5G62090	AT3G24840	AT1G53570	AT4G30860	AT5G46020	AT4G25730	AT3G01140	AT4G29140	AT5G49555	AT3G09770	AT3G13480	AT5G24580	AT1G31320	AT2G21195	AT3G57270	AT3G57710	AT3G21780	AT3G26050	AT1G75280	AT3G57650	AT3G02120	AT1G19980	AT2G20980	AT2G02710	AT4G26220	AT5G40820	AT4G26550
	GO:0005623	cell	731	833	22664	28362	2.4e-09	8e-07	AT4G12560	AT1G06620	AT4G14210	AT5G20260	AT4G22950	AT2G46210	AT1G53210	AT3G58580	AT1G63980	AT5G56750	AT2G34630	AT4G29090	AT2G04560	AT1G03905	AT5G62090	AT3G24840	AT1G53570	AT4G30860	AT5G46020	AT4G25730	AT3G01140	AT4G29140	AT5G49555	AT3G09770	AT3G13480	AT5G24580	AT1G31320	AT2G21195	AT3G57270	AT3G57710	AT3G21780	AT3G26050	AT1G75280	AT3G57650	AT3G02120	AT1G19980	AT2G20980	AT2G02710	AT4G26220	AT5G40820	AT4G26550
	GO:0044424	intracellular part	660	833	20693	28362	2.2e-05	0.0019	AT4G12560	AT1G06620	AT4G14210	AT4G22950	AT2G46210	AT1G53210	AT3G58580	AT1G63980	AT5G56750	AT2G34630	AT4G29090	AT2G04560	AT1G03905	AT5G62090	AT3G24840	AT5G28640	AT4G30860	AT5G46020	AT4G25730	AT3G01140	AT4G29140	AT5G49555	AT3G09770	AT3G13480	AT5G24580	AT1G31320	AT2G21195	AT4G37750	AT3G57710	AT3G21780	AT3G26050	AT1G75280	AT3G57650	AT3G02120	AT2G20980	AT4G26220	AT5G40820	AT4G26550	AT4G26555	AT2G22010	AT4G31400
	GO:0005622	intracellular	661	833	20721	28362	2e-05	0.0019	AT4G12560	AT1G06620	AT4G14210	AT4G22950	AT2G46210	AT1G53210	AT3G58580	AT1G63980	AT5G56750	AT2G34630	AT4G29090	AT2G04560	AT1G03905	AT5G62090	AT3G24840	AT5G28640	AT4G30860	AT5G46020	AT4G25730	AT3G01140	AT4G29140	AT5G49555	AT3G09770	AT3G13480	AT5G24580	AT1G31320	AT2G21195	AT4G37750	AT3G57710	AT3G21780	AT3G26050	AT1G75280	AT3G57650	AT3G02120	AT2G20980	AT4G26220	AT5G40820	AT4G26550	AT4G26555	AT2G22010	AT4G31400
	GO:0005829	cytosol	92	833	1993	28362	2.1e-05	0.0019	AT5G58240	AT3G61220	AT4G29390	AT5G39850	AT1G30690	AT5G02960	AT2G04560	AT1G08830	AT3G54860	AT2G02760	AT5G46020	AT1G07110	AT1G55810	AT3G03900	AT1G11580	AT3G05560	AT2G47110	AT1G55150	AT3G18000	AT2G38610	AT4G26220	AT1G77940	AT3G51000	AT5G61170	AT3G09270	AT5G05340	AT4G33865	AT4G30800	AT2G09990	AT3G51880	AT1G20440	AT1G26640	AT1G65930	AT1G08360	AT1G60780	AT2G18220	AT3G13580	AT5G13990	AT3G62760	AT4G19880	AT4G24220
	GO:0043226	organelle	589	833	18527	28362	0.00064	0.036	AT4G12560	AT4G14210	AT4G22950	AT2G46210	AT1G53210	AT3G58580	AT1G63980	AT2G34630	AT4G29090	AT2G04560	AT5G62090	AT3G24840	AT5G28640	AT4G30860	AT5G46020	AT4G25730	AT3G01140	AT4G29140	AT5G49555	AT3G13480	AT5G24580	AT1G31320	AT2G21195	AT4G37750	AT3G57710	AT3G21780	AT3G26050	AT3G57650	AT3G02120	AT2G20980	AT5G40820	AT4G26550	AT4G26555	AT4G31400	AT4G30800	AT1G14730	AT1G09130	AT5G13980	AT1G67820	AT1G01760	AT5G13500
	GO:0043229	intracellular organelle	588	833	18517	28362	0.00076	0.04	AT4G12560	AT4G14210	AT4G22950	AT2G46210	AT1G53210	AT3G58580	AT1G63980	AT2G34630	AT4G29090	AT2G04560	AT5G62090	AT3G24840	AT5G28640	AT4G30860	AT5G46020	AT4G25730	AT3G01140	AT4G29140	AT5G49555	AT3G13480	AT5G24580	AT1G31320	AT2G21195	AT4G37750	AT3G57710	AT3G21780	AT3G26050	AT3G57650	AT3G02120	AT2G20980	AT5G40820	AT4G26550	AT4G26555	AT4G31400	AT4G30800	AT1G14730	AT1G09130	AT5G13980	AT1G67820	AT1G01760	AT5G13500
[truncated: 690 more columns]

## Sheet: Table S6_GO-enrichment_Cluster4
Supplementary Table 6. Gene ontology enrichment of the differentially regulated genes present in Cluster 4 using their Arabidopsis putative orthologue. Corrected p-values for False Discovery Rate (FDR) are displayed for each GO term over-represented. Related terms were manually classified into general categories. Term type: BP= Biological Process; CC= Cellular Component; MF= Molecular Function.
term_type	GO_acc	Term	queryitem	querytotal	bgitem	bgtotal	pvalue	FDR	entries
BP		RESPONSE TO STIMULUS
	GO:0050896	response to stimulus	76	213	6250	28362	4.3e-06	0.0028	AT1G08130	AT5G05340	AT3G25830	AT5G13840	AT5G35550	AT2G34930	AT5G07440	AT5G57630	AT4G16420	AT5G02790	AT5G24620	AT5G48130	AT3G44630	AT1G02400	AT2G37770	AT4G02330	AT2G46270	AT2G26560	AT4G18470	AT5G41540	AT1G63870	AT3G03270	AT1G78440	AT5G14930	AT5G44510	AT3G05660	AT5G17680	AT5G02810	AT2G35160	AT3G14470	AT1G62280	AT3G54050	AT5G06720	AT1G15330	AT5G16770	AT4G04850	AT2G22840	AT5G61000	AT5G16970	AT5G05190	AT3G14930
	GO:0006950	response to stress	48	213	3506	28362	2.8e-05	0.0091	AT1G08130	AT5G05340	AT3G25830	AT2G34930	AT5G07440	AT5G57630	AT4G16420	AT3G25180	AT3G44630	AT5G35550	AT2G37770	AT4G02330	AT2G26560	AT4G18470	AT5G41540	AT1G63870	AT3G03270	AT5G14930	AT5G44510	AT3G05660	AT5G17680	AT3G14470	AT1G62280	AT3G54050	AT5G06720	AT5G61000	AT5G05190	AT1G07870	AT1G75500	AT1G58807	AT5G36930	AT3G50940	AT2G01650	AT3G08720	AT4G27190	AT1G74960	AT3G14460	AT1G08860	AT5G16970	AT4G23180	AT5G14920
	GO:0006952	defense response	28	213	1566	28362	2.3e-05	0.0091	AT3G25830	AT2G34930	AT3G25180	AT3G44630	AT2G26560	AT4G18470	AT5G41540	AT1G63870	AT5G14930	AT5G44510	AT3G05660	AT5G17680	AT3G14470	AT4G23180	AT5G05190	AT1G07870	AT1G75500	AT1G58807	AT5G36930	AT2G01650	AT4G27190	AT3G14460	AT1G08860	AT5G06720	AT1G69550	AT4G12010	AT1G45616	AT5G62570
BP		OTHERS
	GO:0044699	single-organism process	103	213	9448	28362	4.3e-06	0.0028	AT1G08130	AT1G14290	AT1G04635	AT2G41720	AT2G34930	AT4G39410	AT1G12100	AT1G63870	AT2G35190	AT5G14930	AT3G05660	AT5G17680	AT5G11470	AT2G22840	AT5G55490	AT5G05190	AT2G46580	AT5G36930	AT1G12500	AT2G02955	AT1G78770	AT4G31940	AT5G14920	AT3G29360	AT3G23590	AT5G43270	AT5G05340	AT5G07440	AT4G16420	AT4G33510	AT3G44630	AT5G13980	AT1G02400	AT5G41540	AT1G78440	AT1G69500	AT5G06720	AT3G09220	AT5G56720	AT1G07650	AT4G33270
	GO:0009987	cellular process	123	213	12771	28362	0.00014	0.036	AT5G15020	AT1G08130	AT1G04635	AT2G41720	AT2G34930	AT5G60670	AT4G39410	AT5G48130	AT3G22630	AT4G29090	AT1G63870	AT2G35190	AT5G14930	AT3G05660	AT5G17680	AT5G11470	AT4G04850	AT2G22840	AT5G61000	AT3G23610	AT5G05190	AT2G46580	AT5G36930	AT2G02955	AT1G78770	AT4G31940	AT5G14920	AT3G29360	AT3G23590	AT5G43270	AT5G05340	AT5G07440	AT4G16420	AT4G33510	AT3G44630	AT1G02400	AT4G02330	AT2G46270	AT2G25760	AT5G41540	AT1G78440
MF		ADP AND CARBOHYDRATE DERIVATIVE BINDING
	GO:0043531	ADP binding	12	213	157	28362	5.9e-09	2.1e-06	AT1G63870	AT5G44510	AT1G69550	AT1G58807	AT5G36930	AT5G17680	AT4G12010	AT3G44630	AT3G14470	AT4G27190	AT3G14460	AT5G41540
	GO:0032559	adenyl ribonucleotide binding	35	213	2364	28362	9.6e-05	0.012	AT1G08130	AT5G53130	AT5G07440	AT3G08720	AT3G01610	AT3G44630	AT5G35550	AT4G25160	AT5G41540	AT1G63870	AT5G10290	AT5G44510	AT5G17680	AT3G14470	AT4G23180	AT2G22840	AT5G61000	AT1G08060	AT1G72550	AT1G07870	AT1G58807	AT5G36930	AT3G50940	AT5G57630	AT4G27190	AT3G14460	AT3G47570	AT4G27290	AT4G24150	AT3G13960	AT1G69550	AT4G12010	AT2G25760	AT1G07650	AT5G49770
	GO:0030554	adenyl nucleotide binding	35	213	2366	28362	9.8e-05	0.012	AT1G08130	AT5G53130	AT5G07440	AT3G08720	AT3G01610	AT3G44630	AT5G35550	AT4G25160	AT5G41540	AT1G63870	AT5G10290	AT5G44510	AT5G17680	AT3G14470	AT4G23180	AT2G22840	AT5G61000	AT1G08060	AT1G72550	AT1G07870	AT1G58807	AT5G36930	AT3G50940	AT5G57630	AT4G27190	AT3G14460	AT3G47570	AT4G27290	AT4G24150	AT3G13960	AT1G69550	AT4G12010	AT2G25760	AT1G07650	AT5G49770
	GO:1901265	nucleoside phosphate binding	43	213	3370	28362	0.00038	0.013	AT1G08130	AT1G22330	AT5G53130	AT5G07440	AT3G08720	AT3G01610	AT3G44630	AT5G35550	AT2G37770	AT4G25160	AT5G41540	AT1G63870	AT5G15550	AT5G10290	AT5G44510	AT5G17680	AT3G14470	AT5G51120	AT4G23180	AT2G22840	AT5G61000	AT1G08060	AT1G72550	AT1G07870	AT1G58807	AT2G46580	AT5G36930	AT3G50940	AT5G57630	AT4G27190	AT5G03530	AT3G14460	AT3G47570	AT4G27290	AT2G43770	AT4G24150	AT3G13960	AT1G69550	AT4G12010	AT3G29360	AT2G25760
	GO:0000166	nucleotide binding	43	213	3370	28362	0.00038	0.013	AT1G08130	AT1G22330	AT5G53130	AT5G07440	AT3G08720	AT3G01610	AT3G44630	AT5G35550	AT2G37770	AT4G25160	AT5G41540	AT1G63870	AT5G15550	AT5G10290	AT5G44510	AT5G17680	AT3G14470	AT5G51120	AT4G23180	AT2G22840	AT5G61000	AT1G08060	AT1G72550	AT1G07870	AT1G58807	AT2G46580	AT5G36930	AT3G50940	AT5G57630	AT4G27190	AT5G03530	AT3G14460	AT3G47570	AT4G27290	AT2G43770	AT4G24150	AT3G13960	AT1G69550	AT4G12010	AT3G29360	AT2G25760
	GO:0017076	purine nucleotide binding	36	213	2633	28362	0.00035	0.013	AT1G08130	AT5G53130	AT5G07440	AT3G08720	AT3G01610	AT3G44630	AT5G35550	AT4G25160	AT5G41540	AT1G63870	AT5G10290	AT5G44510	AT5G17680	AT3G14470	AT4G23180	AT2G22840	AT5G61000	AT1G08060	AT1G72550	AT1G07870	AT1G58807	AT5G36930	AT3G50940	AT5G57630	AT4G27190	AT5G03530	AT3G14460	AT3G47570	AT4G27290	AT4G24150	AT3G13960	AT1G69550	AT4G12010	AT2G25760	AT1G07650	AT5G49770
	GO:0032555	purine ribonucleotide binding	36	213	2631	28362	0.00035	0.013	AT1G08130	AT5G53130	AT5G07440	AT3G08720	AT3G01610	AT3G44630	AT5G35550	AT4G25160	AT5G41540	AT1G63870	AT5G10290	AT5G44510	AT5G17680	AT3G14470	AT4G23180	AT2G22840	AT5G61000	AT1G08060	AT1G72550	AT1G07870	AT1G58807	AT5G36930	AT3G50940	AT5G57630	AT4G27190	AT5G03530	AT3G14460	AT3G47570	AT4G27290	AT4G24150	AT3G13960	AT1G69550	AT4G12010	AT2G25760	AT1G07650	AT5G49770
	GO:0032553	ribonucleotide binding	37	213	2664	28362	0.00021	0.013	AT1G08130	AT5G53130	AT5G07440	AT3G08720	AT3G01610	AT3G44630	AT5G35550	AT4G25160	AT5G41540	AT1G63870	AT5G10290	AT5G44510	AT5G17680	AT3G14470	AT4G23180	AT2G22840	AT5G61000	AT1G08060	AT1G72550	AT1G07870	AT1G58807	AT2G46580	AT5G36930	AT3G50940	AT5G57630	AT4G27190	AT5G03530	AT3G14460	AT3G47570	AT4G27290	AT4G24150	AT3G13960	AT1G69550	AT4G12010	AT2G25760	AT1G07650	AT5G49770
	GO:0032549	ribonucleoside binding	35	213	2617	28362	0.00064	0.015	AT1G08130	AT5G07440	AT3G08720	AT3G01610	AT3G44630	AT5G35550	AT4G25160	AT5G41540	AT1G63870	AT5G10290	AT5G44510	AT5G17680	AT3G14470	AT4G23180	AT2G22840	AT5G61000	AT1G08060	AT1G72550	AT1G07870	AT1G58807	AT5G36930	AT3G50940	AT5G57630	AT4G27190	AT5G03530	AT3G14460	AT3G47570	AT4G27290	AT4G24150	AT3G13960	AT1G69550	AT4G12010	AT2G25760	AT1G07650	AT5G49770
	GO:0036094	small molecule binding	43	213	3434	28362	0.00056	0.015	AT1G08130	AT1G22330	AT5G53130	AT5G07440	AT3G08720	AT3G01610	AT3G44630	AT5G35550	AT2G37770	AT4G25160	AT5G41540	AT1G63870	AT5G15550	AT5G10290	AT5G44510	AT5G17680	AT3G14470	AT5G51120	AT4G23180	AT2G22840	AT5G61000	AT1G08060	AT1G72550	AT1G07870	AT1G58807	AT2G46580	AT5G36930	AT3G50940	AT5G57630	AT4G27190	AT5G03530	AT3G14460	AT3G47570	AT4G27290	AT2G43770	AT4G24150	AT3G13960	AT1G69550	AT4G12010	AT3G29360	AT2G25760
	GO:0001882	nucleoside binding	35	213	2618	28362	0.00064	0.015	AT1G08130	AT5G07440	AT3G08720	AT3G01610	AT3G44630	AT5G35550	AT4G25160	AT5G41540	AT1G63870	AT5G10290	AT5G44510	AT5G17680	AT3G14470	AT4G23180	AT2G22840	AT5G61000	AT1G08060	AT1G72550	AT1G07870	AT1G58807	AT5G36930	AT3G50940	AT5G57630	AT4G27190	AT5G03530	AT3G14460	AT3G47570	AT4G27290	AT4G24150	AT3G13960	AT1G69550	AT4G12010	AT2G25760	AT1G07650	AT5G49770
	GO:0001883	purine nucleoside binding	35	213	2612	28362	0.00061	0.015	AT1G08130	AT5G07440	AT3G08720	AT3G01610	AT3G44630	AT5G35550	AT4G25160	AT5G41540	AT1G63870	AT5G10290	AT5G44510	AT5G17680	AT3G14470	AT4G23180	AT2G22840	AT5G61000	AT1G08060	AT1G72550	AT1G07870	AT1G58807	AT5G36930	AT3G50940	AT5G57630	AT4G27190	AT5G03530	AT3G14460	AT3G47570	AT4G27290	AT4G24150	AT3G13960	AT1G69550	AT4G12010	AT2G25760	AT1G07650	AT5G49770
	GO:0032550	purine ribonucleoside binding	35	213	2612	28362	0.00061	0.015	AT1G08130	AT5G07440	AT3G08720	AT3G01610	AT3G44630	AT5G35550	AT4G25160	AT5G41540	AT1G63870	AT5G10290	AT5G44510	AT5G17680	AT3G14470	AT4G23180	AT2G22840	AT5G61000	AT1G08060	AT1G72550	AT1G07870	AT1G58807	AT5G36930	AT3G50940	AT5G57630	AT4G27190	AT5G03530	AT3G14460	AT3G47570	AT4G27290	AT4G24150	AT3G13960	AT1G69550	AT4G12010	AT2G25760	AT1G07650	AT5G49770
	GO:0097367	carbohydrate derivative binding	37	213	2696	28362	0.00027	0.013	AT1G08130	AT5G53130	AT5G07440	AT3G08720	AT3G01610	AT3G44630	AT5G35550	AT4G25160	AT5G41540	AT1G63870	AT5G10290	AT5G44510	AT5G17680	AT3G14470	AT4G23180	AT2G22840	AT5G61000	AT1G08060	AT1G72550	AT1G07870	AT1G58807	AT2G46580	AT5G36930	AT3G50940	AT5G57630	AT4G27190	AT5G03530	AT3G14460	AT3G47570	AT4G27290	AT4G24150	AT3G13960	AT1G69550	AT4G12010	AT2G25760	AT1G07650	AT5G49770
MF		OTHERS
	GO:0003824	catalytic activity	94	213	9101	28362	0.00017	0.013	AT5G15020	AT1G08130	AT1G04635	AT2G41720	AT3G08720	AT1G14520	AT3G22630	AT4G29090	AT5G14930	AT1G68040	AT3G05660	AT5G61000	AT3G23610	AT3G57810	AT4G02340	AT3G50940	AT4G31940	AT3G29360	AT2G25760	AT5G05340	AT4G16580	AT5G07440	AT4G16420	AT4G33510	AT5G13980	AT1G02400	AT4G02330	AT5G16800	AT1G78440	AT1G69500	AT5G06720	AT3G57790	AT3G09220	AT1G07870	AT5G56720	AT5G57630	AT3G45940	AT3G54850	AT1G78990	AT3G47570	AT5G38020
CC		CELL PERIPHERY
	GO:0071944	cell periphery	53	213	4309	28362	0.00017	0.045	AT5G05340	AT2G34930	AT5G53130	AT5G49360	AT3G01610	AT1G09640	AT5G48130	AT3G22630	AT5G13980	AT2G30070	AT4G02330	AT2G43770	AT1G47670	AT5G15550	AT2G35190	AT5G10290	AT3G05660	AT1G76070	AT2G25810	AT1G62280	AT1G75500	AT2G33530	AT1G68570	AT3G47570	AT4G04850	AT5G55490	AT5G05190	AT1G07870	AT1G14040	AT3G03270	AT3G50940	AT5G22300	AT5G13840	AT1G12500	AT1G54730	AT4G33270	AT3G45940	AT5G03530	AT1G69850	AT1G08860	AT1G65020
[truncated: 82 more columns]

## Sheet: Table S7_GO-enrichment_Cluster3
Supplementary Table 7. Gene ontology enrichment of the differentially regulated genes present in Cluster 3 using their Arabidopsis putative orthologue. Corrected p-values for False Discovery Rate (FDR) are displayed for each GO term over-represented. Related terms were manually classified into general categories. Term type: BP= Biological Process; CC= Cellular Component; MF= Molecular Function.
term_type	GO_acc	Term	queryitem	querytotal	bgitem	bgtotal	pvalue	FDR	entries
BP		METABOLIC PROCESS
	GO:0044710	single-organism metabolic process	231	923	3970	28362	2.3e-18	9.8e-15	AT1G06620	AT2G40890	AT4G15560	AT3G47950	AT3G46940	AT1G76490	AT3G61220	AT1G03400	AT3G16370	AT4G15360	AT2G45630	AT1G76880	AT3G63520	AT5G01410	AT5G24530	AT1G69040	AT1G79460	AT5G66450	AT1G23740	AT4G24830	AT5G62790	AT3G25140	AT5G23960	AT1G30870	AT2G26080	AT5G49740	AT1G64940	AT2G44130	AT5G60600	AT5G54080	AT4G10960	AT4G12300	AT5G17230	AT3G50760	AT4G05390	AT2G22240	AT3G17070	AT3G23510	AT1G31690	AT3G13650	AT1G75280
	GO:0008152	metabolic process	505	923	12035	28362	1.1e-13	1.5e-10	AT4G12560	AT1G06620	AT4G15560	AT3G47950	AT5G06710	AT1G76490	AT3G57270	AT3G16370	AT4G15360	AT1G76880	AT4G14180	AT4G29090	AT5G66450	AT1G23740	AT5G23960	AT2G36840	AT5G50600	AT5G49740	AT4G26310	AT2G28940	AT3G50700	AT3G25860	AT4G10960	AT5G23280	AT4G12300	AT3G29290	AT1G10522	AT4G05050	AT5G54380	AT1G31690	AT1G75280	AT1G80180	AT4G24970	AT1G53280	AT5G67400	AT5G67030	AT1G63930	AT3G02040	AT3G10670	AT1G56190	AT5G66520
	GO:0044699	single-organism process	413	923	9448	28362	8.8e-13	9.2e-10	AT4G12560	AT1G06620	AT4G15560	AT3G47950	AT1G76490	AT3G16370	AT5G22400	AT4G15360	AT1G76880	AT4G14180	AT5G66320	AT5G66450	AT1G23740	AT5G23960	AT5G50600	AT4G35470	AT5G49740	AT3G05500	AT3G25860	AT4G10960	AT4G20910	AT3G29290	AT1G53920	AT5G54380	AT1G31690	AT1G75280	AT1G80180	AT4G24970	AT1G53280	AT5G67400	AT5G67030	AT1G63930	AT3G02040	AT5G13810	AT3G10670	AT1G56190	AT1G15460	AT3G51770	AT4G37870	AT5G07440	AT1G05260
	GO:0044711	single-organism biosynthetic process	109	923	1735	28362	1.7e-10	1e-07	AT4G15560	AT3G47950	AT3G46940	AT1G76490	AT4G38620	AT3G13650	AT4G15360	AT5G01410	AT1G79460	AT5G66450	AT5G62790	AT3G25140	AT5G23960	AT2G21100	AT1G72680	AT5G60600	AT3G25860	AT5G34930	AT4G12300	AT5G17230	AT3G50760	AT2G22240	AT3G23510	AT3G61530	AT1G19440	AT1G22410	AT1G53280	AT3G27060	AT5G67030	AT1G56600	AT2G47180	AT1G56190	AT4G37870	AT1G58170	AT4G33510	AT1G14810	AT1G02390	AT5G23190	AT2G45300	AT4G05160	AT1G60470
	GO:0044281	small molecule metabolic process	99	923	1597	28362	2.5e-09	1.3e-06	AT4G15560	AT3G47950	AT3G46940	AT2G18790	AT1G76880	AT5G01410	AT5G23070	AT1G69040	AT1G79460	AT4G24830	AT5G62790	AT2G26080	AT5G60600	AT5G54080	AT4G10960	AT5G17230	AT2G22240	AT3G61530	AT1G19440	AT1G22410	AT1G53280	AT3G27060	AT5G67030	AT3G02040	AT1G56600	AT2G47180	AT1G56190	AT4G37260	AT3G51770	AT1G12230	AT4G37870	AT5G07440	AT5G64290	AT3G22200	AT4G33510	AT1G14810	AT5G58330	AT5G23190	AT3G15360	AT1G12000	AT2G45300
	GO:0044763	single-organism cellular process	287	923	6591	28362	4.7e-08	1.5e-05	AT3G50060	AT1G69040	AT4G15560	AT3G47950	AT4G12560	AT2G34930	AT3G46940	AT1G76490	AT4G38620	AT3G13650	AT5G22400	AT2G18790	AT1G59870	AT1G76880	AT3G63520	AT5G01410	AT4G14180	AT5G23070	AT4G05440	AT5G66320	AT1G79460	AT5G66450	AT4G24830	AT4G24580	AT5G12250	AT5G62790	AT3G25140	AT2G39840	AT5G23960	AT5G17680	AT2G26080	AT4G35470	AT5G45380	AT2G20990	AT5G49740	AT1G48900	AT5G65280	AT2G46500	AT4G37250	AT5G45970	AT5G60600
	GO:0071704	organic substance metabolic process	428	923	10672	28362	5.9e-08	1.7e-05	AT4G12560	AT4G15560	AT3G47950	AT5G06710	AT1G76490	AT3G57270	AT3G16370	AT1G76880	AT4G14180	AT4G29090	AT5G66450	AT5G23960	AT5G50600	AT4G26310	AT2G28940	AT3G50700	AT3G25860	AT4G10960	AT5G23280	AT4G20910	AT3G29290	AT1G10522	AT4G05050	AT5G54380	AT4G24970	AT1G53280	AT5G67030	AT3G02040	AT1G56190	AT5G66520	AT3G49220	AT3G51770	AT4G37870	AT5G07440	AT5G01410	AT3G10910	AT5G48150	AT1G63850	AT1G55120	AT2G44480	AT5G28040
	GO:0006082	organic acid metabolic process	71	923	1099	28362	1.2e-07	3.1e-05	AT3G51770	AT3G16910	AT4G15560	AT1G11840	AT1G32640	AT5G07440	AT3G22400	AT5G64290	AT3G22200	AT4G33510	AT1G14810	AT5G58330	AT3G45660	AT2G18790	AT1G76880	AT3G17390	AT3G15290	AT5G01410	AT5G23190	AT1G17420	AT2G37040	AT1G12000	AT1G69040	AT4G32770	AT2G45300	AT4G24830	AT5G62790	AT4G05160	AT2G06050	AT2G04240	AT1G66140	AT2G26080	AT3G02630	AT3G02760	AT3G48530	AT2G29090	AT4G26270	AT1G71180	AT1G08510	AT3G61530	AT5G60600
	GO:0043436	oxoacid metabolic process	65	923	973	28362	1.4e-07	3.4e-05	AT3G16910	AT4G15560	AT1G11840	AT5G07440	AT3G22400	AT5G64290	AT3G22200	AT4G33510	AT1G14810	AT5G58330	AT3G45660	AT2G18790	AT1G76880	AT3G17390	AT3G15290	AT5G01410	AT5G23190	AT1G17420	AT2G37040	AT1G12000	AT1G69040	AT4G32770	AT2G45300	AT4G24830	AT5G62790	AT4G05160	AT2G06050	AT2G04240	AT1G66140	AT2G26080	AT3G02760	AT3G48530	AT2G29090	AT4G26270	AT1G71180	AT1G08510	AT3G01420	AT5G60600	AT5G54080	AT3G02630	AT5G16340
	GO:0009987	cellular process	495	923	12771	28362	1.5e-07	3.6e-05	AT4G12560	AT4G15560	AT3G47950	AT5G06710	AT5G19855	AT1G76490	AT5G22400	AT1G76880	AT4G14180	AT4G29090	AT5G66320	AT5G66450	AT5G23960	AT4G35470	AT5G49740	AT4G26310	AT2G28940	AT3G50700	AT3G25860	AT5G34930	AT5G23280	AT4G20910	AT3G29290	AT1G10522	AT4G05050	AT5G54380	AT1G80180	AT4G24970	AT1G07180	AT1G53280	AT5G67400	AT5G67030	AT1G63930	AT3G02040	AT5G13810	AT3G10670	AT1G56190	AT5G66520	AT1G15460	AT3G49220	AT3G51770
	GO:0019752	carboxylic acid metabolic process	59	923	864	28362	2.7e-07	5.9e-05	AT3G16910	AT4G15560	AT1G11840	AT5G07440	AT3G22400	AT5G64290	AT3G22200	AT4G33510	AT1G14810	AT5G58330	AT2G18790	AT1G08510	AT3G17390	AT3G15290	AT5G01410	AT5G23190	AT1G17420	AT2G37040	AT1G12000	AT1G69040	AT4G32770	AT2G45300	AT4G24830	AT5G62790	AT4G05160	AT2G06050	AT2G04240	AT2G26080	AT3G02760	AT3G48530	AT2G29090	AT4G26270	AT1G71180	AT3G01420	AT5G60600	AT5G54080	AT3G02630	AT5G16340	AT5G10870	AT3G12120	AT4G13830
	GO:0044237	cellular metabolic process	396	923	9879	28362	3.6e-07	7.6e-05	AT4G12560	AT4G15560	AT3G47950	AT5G06710	AT1G76490	AT1G76880	AT4G14180	AT4G29090	AT5G66450	AT5G23960	AT5G49740	AT4G26310	AT2G28940	AT3G50700	AT3G25860	AT5G34930	AT5G23280	AT4G20910	AT3G29290	AT1G10522	AT4G05050	AT5G54380	AT1G80180	AT4G24970	AT1G53280	AT5G67400	AT5G67030	AT1G63930	AT3G02040	AT3G10670	AT1G56190	AT5G66520	AT3G51770	AT5G07440	AT1G05260	AT5G01410	AT3G10910	AT5G48150	AT1G63850	AT1G77120	AT5G28040
	GO:0006796	phosphate-containing compound metabolic process	90	923	1735	28362	1.7e-05	0.0024	AT5G58003	AT4G15560	AT3G47950	AT3G46940	AT1G76490	AT5G23070	AT5G62790	AT1G24030	AT2G28940	AT2G46500	AT4G37250	AT5G60600	AT3G25860	AT2G23200	AT5G45840	AT2G22240	AT3G15095	AT1G79620	AT1G18670	AT1G80180	AT4G24970	AT3G18750	AT3G27580	AT3G52890	AT3G02040	AT1G56190	AT3G51550	AT3G27060	AT1G12230	AT3G17770	AT5G58330	AT1G02390	AT1G12000	AT3G25250	AT3G50310	AT3G53810	AT3G48530	AT5G01890	AT5G38210	AT1G08650	AT1G34300
	GO:0006793	phosphorus metabolic process	93	923	1751	28362	5.1e-06	0.0009	AT5G58003	AT4G15560	AT3G47950	AT3G46940	AT1G76490	AT5G01410	AT5G23070	AT5G62790	AT1G24030	AT2G28940	AT2G46500	AT4G37250	AT5G60600	AT3G25860	AT2G23200	AT5G45840	AT2G22240	AT3G15095	AT1G79620	AT1G18670	AT1G80180	AT4G24970	AT3G18750	AT3G27580	AT3G52890	AT3G02040	AT1G56190	AT3G51550	AT3G27060	AT1G12230	AT3G17770	AT5G58330	AT1G02390	AT1G12000	AT3G25250	AT2G45300	AT3G50310	AT3G53810	AT3G48530	AT5G01890	AT4G35790
	GO:0032787	monocarboxylic acid metabolic process	36	923	481	28362	9.3e-06	0.0015	AT4G15560	AT1G11840	AT2G18790	AT1G08510	AT3G15290	AT5G23190	AT1G17420	AT2G37040	AT1G12000	AT4G32770	AT5G62790	AT4G05160	AT2G06050	AT3G16910	AT3G48530	AT2G29090	AT4G26270	AT3G01420	AT5G60600	AT5G54080	AT1G56190	AT5G16340	AT3G12120	AT4G13830	AT1G74960	AT2G26640	AT5G47810	AT3G61530	AT1G19440	AT2G18950	AT1G53280	AT5G67030	AT3G25860	AT1G55020	AT2G04240	AT3G02630
	GO:0044712	single-organism catabolic process	39	923	585	28362	4.6e-05	0.0052	AT3G57520	AT1G11840	AT1G71180	AT3G22200	AT3G16370	AT3G63520	AT4G34890	AT2G37040	AT4G18550	AT1G12000	AT3G02040	AT5G09360	AT5G58700	AT2G26080	AT1G07230	AT4G35790	AT4G26270	AT3G03310	AT1G59870	AT2G42690	AT5G54080	AT2G29090	AT5G43860	AT1G78380	AT3G51970	AT4G22920	AT1G74590	AT5G47810	AT3G01420	AT1G53920	AT1G53280	AT4G37000	AT3G48610	AT3G25860	AT2G29420	AT1G56190	AT5G38710	AT4G37930	AT3G09270
	GO:0009056	catabolic process	75	923	1430	28362	6.4e-05	0.0066	AT3G57520	AT3G51770	AT3G25860	AT1G11840	AT4G12560	AT1G71180	AT4G35090	AT1G05260	AT3G22200	AT3G54420	AT2G39040	AT5G43860	AT3G10910	AT3G63520	AT2G26450	AT4G34890	AT2G37040	AT4G18550	AT1G12000	AT2G29420	AT1G59870	AT2G25490	AT5G09360	AT1G30870	AT5G58700	AT2G26080	AT3G03310	AT4G35790	AT1G07230	AT3G23920	AT4G26270	AT4G01070	AT1G11910	AT3G07970	AT4G19810	AT5G54080	AT2G04240	AT5G62180	AT5G20620	AT5G66460	AT1G78380
	GO:0044238	primary metabolic process	380	923	9890	28362	5.4e-05	0.0059	AT4G12560	AT4G15560	AT3G47950	AT5G06710	AT1G76490	AT3G57270	AT3G16370	AT1G76880	AT4G14180	AT4G29090	AT5G66450	AT5G23960	AT5G50600	AT4G26310	AT2G28940	AT3G50700	AT3G25860	AT4G10960	AT5G23280	AT4G20910	AT3G29290	AT1G10522	AT4G05050	AT5G54380	AT1G32330	AT5G67030	AT3G02040	AT1G56190	AT5G66520	AT3G49220	AT3G51770	AT4G37870	AT5G07440	AT5G01410	AT3G10910	AT5G48150	AT1G63850	AT1G55120	AT2G44480	AT5G28040	AT4G04970
	GO:0044283	small molecule biosynthetic process	43	923	653	28362	2.5e-05	0.0033	AT4G15560	AT4G37870	AT3G22400	AT5G04490	AT4G33510	AT1G14810	AT1G08510	AT5G01410	AT5G23190	AT1G17420	AT2G37040	AT5G10870	AT4G32770	AT2G45300	AT4G24830	AT4G05160	AT2G06050	AT2G22240	AT3G48530	AT3G61530	AT3G02630	AT3G12120	AT5G17230	AT4G35630	AT1G65770	AT5G15650	AT1G74960	AT2G26640	AT3G01420	AT1G19440	AT1G22410	AT2G18950	AT1G53280	AT1G60550	AT5G34930	AT1G08250	AT5G67030	AT1G55020	AT1G79460	AT2G04240	AT5G38710
	GO:1901360	organic cyclic compound metabolic process	196	923	4700	28362	0.00017	0.014	AT3G50060	AT5G58003	AT4G15560	AT3G47950	AT5G06710	AT3G46940	AT1G76490	AT3G13650	AT4G35900	AT2G18790	AT1G76880	AT4G18750	AT4G14180	AT1G16070	AT1G56280	AT4G29090	AT2G37000	AT2G29970	AT2G29660	AT4G14660	AT5G67630	AT5G50600	AT1G07350	AT1G72680	AT1G77920	AT2G44130	AT3G50700	AT5G54080	AT5G34930	AT5G23280	AT3G11460	AT4G20910	AT5G17230	AT3G29290	AT1G10522	AT1G50420	AT5G50915	AT4G24970	AT3G17609	AT1G22410	AT4G17230
	GO:1901565	organonitrogen compound catabolic process	16	923	164	28362	0.0002	0.015	AT1G71180	AT5G43860	AT2G37040	AT4G37000	AT4G29210	AT3G22200	AT3G54420	AT2G26080	AT5G63910	AT5G38710	AT4G34890	AT4G22920	AT4G37930	AT4G19810	AT5G54080	AT1G59870
	GO:0005975	carbohydrate metabolic process	61	923	1144	28362	0.00021	0.016	AT5G52190	AT3G57520	AT3G16910	AT1G12230	AT4G37870	AT3G22200	AT3G57270	AT5G58330	AT5G66460	AT2G26450	AT3G15360	AT4G17770	AT4G25810	AT1G11840	AT1G56600	AT3G25140	AT1G60470	AT1G55120	AT3G04790	AT3G48530	AT2G44480	AT3G23920	AT4G26270	AT3G25860	AT3G28150	AT1G12000	AT4G19810	AT4G04970	AT4G10960	AT4G13830	AT2G01940	AT4G39010	AT1G02640	AT4G36360	AT3G50760	AT5G63840	AT3G01180	AT2G22240	AT3G54420	AT3G17770	AT5G01260
	GO:0016053	organic acid biosynthetic process	34	923	531	28362	0.00028	0.02	AT4G24830	AT3G22400	AT4G33510	AT1G14810	AT1G08510	AT5G23190	AT1G17420	AT2G37040	AT5G10870	AT4G35630	AT2G45300	AT4G05160	AT2G06050	AT3G48530	AT3G01420	AT3G02630	AT3G12120	AT1G79460	AT1G65770	AT1G74960	AT2G26640	AT3G61530	AT1G19440	AT1G22410	AT2G18950	AT1G53280	AT5G34930	AT1G08250	AT5G67030	AT1G55020	AT2G04240	AT5G38710	AT5G10240	AT4G27070
	GO:1901362	organic cyclic compound biosynthetic process	136	923	3174	28362	0.00073	0.04	AT3G50060	AT5G58003	AT4G15560	AT3G47950	AT5G06710	AT3G46940	AT1G76490	AT3G13650	AT4G35900	AT2G18790	AT1G76880	AT5G01410	AT5G56090	AT1G16070	AT1G56280	AT4G29090	AT2G37000	AT2G29660	AT4G14660	AT5G67630	AT2G21100	AT1G72680	AT3G50700	AT5G34930	AT5G23280	AT5G17230	AT1G10522	AT1G50420	AT5G50915	AT1G22410	AT3G17609	AT1G32330	AT4G17230	AT4G21440	AT3G27060	AT5G14750	AT4G38495	AT4G37260	AT1G58170	AT4G33510	AT5G48150
	GO:0051704	multi-organism process	79	923	1631	28362	0.00044	0.027	AT5G46050	AT3G25830	AT5G64290	AT4G37870	AT1G32640	AT2G34930	AT1G77920	AT3G63420	AT3G22200	AT3G54420	AT3G22400	AT2G39730	AT3G20600	AT5G20230	AT3G04790	AT3G50930	AT4G24230	AT1G17420	AT5G24530	AT1G59870	AT4G21380	AT1G61340	AT2G40140	AT4G24580	AT2G14580	AT2G06050	AT3G50310	AT5G23960	AT3G53810	AT4G37980	AT4G34131	AT3G57330	AT2G20990	AT3G16030	AT3G07970	AT5G60600	AT1G15520	AT4G23810	AT4G11650	AT5G10600	AT1G34300
	GO:0046394	carboxylic acid biosynthetic process	29	923	438	28362	0.00046	0.027	AT4G24830	AT3G22400	AT4G33510	AT1G14810	AT1G08510	AT5G23190	AT1G17420	AT2G37040	AT4G35630	AT2G45300	AT4G05160	AT2G06050	AT3G48530	AT3G01420	AT3G02630	AT3G12120	AT1G65770	AT1G74960	AT2G26640	AT3G61530	AT1G19440	AT2G18950	AT1G53280	AT1G08250	AT5G67030	AT1G55020	AT2G04240	AT5G38710	AT5G10240
	GO:1901615	organic hydroxy compound metabolic process	18	923	215	28362	0.00046	0.027	AT4G32770	AT2G18950	AT5G17230	AT3G51970	AT3G17770	AT1G76490	AT5G04490	AT3G22200	AT2G22240	AT3G02040	AT4G28680	AT3G23410	AT2G29090	AT5G13640	AT5G01410	AT4G38620	AT5G54160	AT3G01420
	GO:0044248	cellular catabolic process	53	923	1024	28362	0.001	0.047	AT4G12560	AT3G51770	AT1G11840	AT1G71180	AT4G35090	AT1G05260	AT3G22200	AT3G54420	AT2G39040	AT5G43860	AT3G10910	AT3G63520	AT4G34890	AT2G37040	AT4G18550	AT1G59870	AT3G02040	AT2G25490	AT5G09360	AT1G30870	AT2G26080	AT1G07230	AT2G29090	AT4G01070	AT5G49570	AT5G54080	AT5G20620	AT5G66460	AT1G78380	AT5G52060	AT4G39010	AT4G29210	AT5G45890	AT4G05050	AT3G17070	AT5G57360	AT4G22920	AT1G74590	AT3G23920	AT3G01420	AT3G48610
	GO:1901575	organic substance catabolic process	62	923	1249	28362	0.001	0.047	AT3G57520	AT3G51770	AT1G11840	AT4G12560	AT1G71180	AT3G22200	AT3G54420	AT3G16370	AT5G43860	AT3G10910	AT3G63520	AT2G26450	AT4G34890	AT2G37040	AT4G18550	AT1G12000	AT1G59870	AT2G25490	AT5G09360	AT3G25860	AT5G58700	AT2G26080	AT4G35790	AT1G07230	AT3G23920	AT4G26270	AT3G03310	AT1G11910	AT3G07970	AT4G19810	AT5G54080	AT2G04240	AT5G20620	AT5G66460	AT5G52060	AT4G39010	AT3G51970	AT4G29210	AT5G45890	AT5G38710	AT4G05050
BP		SECONDARY METABOLIC PROCESS, LIPIDS, TERPENOIDS, PHENYLPROPANOIDS AND OXYLIPINS
	GO:0019748	secondary metabolic process	38	923	492	28362	2.7e-06	0.00052	AT4G38620	AT1G64940	AT3G25180	AT3G13650	AT4G15360	AT1G76880	AT3G17390	AT5G23190	AT2G37040	AT5G20230	AT1G65870	AT5G09360	AT4G36220	AT1G72680	AT2G40890	AT1G66140	AT4G37980	AT2G21100	AT4G01070	AT1G58170	AT2G44130	AT1G78380	AT4G12300	AT1G33540	AT5G10600	AT4G12910	AT2G42250	AT3G56400	AT5G07990	AT5G54160	AT1G74590	AT3G21240	AT5G67030	AT2G29420	AT3G26310	AT3G13610	AT3G09270	AT4G37260
	GO:0044550	secondary metabolite biosynthetic process	26	923	311	28362	2.9e-05	0.0036	AT4G38620	AT1G58170	AT3G25180	AT3G13650	AT4G15360	AT3G17390	AT5G23190	AT2G37040	AT5G20230	AT1G65870	AT4G36220	AT1G72680	AT2G40890	AT4G37980	AT2G21100	AT4G01070	AT4G12300	AT5G10600	AT2G42250	AT3G56400	AT5G07990	AT5G54160	AT5G67030	AT3G26310	AT3G13610	AT1G64940
	GO:0006629	lipid metabolic process	61	923	994	28362	4.4e-06	0.00082	AT3G25830	AT4G33790	AT4G15560	AT1G76490	AT3G10230	AT3G25180	AT3G16370	AT1G02390	AT3G22400	AT5G63910	AT3G63520	AT5G23190	AT1G17420	AT3G47350	AT5G17230	AT4G18550	AT1G55020	AT4G32770	AT5G66450	AT4G36810	AT5G62790	AT1G08510	AT3G16910	AT5G23960	AT3G48530	AT5G58700	AT5G50600	AT1G07230	AT2G46500	AT4G35790	AT4G25850	AT3G48610	AT5G60600	AT3G02630	AT5G16340	AT3G12120	AT5G04490	AT4G13830	AT1G79460	AT3G51970	AT2G46890
	GO:0008610	lipid biosynthetic process	32	923	522	28362	0.00083	0.042	AT3G25830	AT4G15560	AT1G76490	AT5G04490	AT3G25180	AT1G02390	AT1G08510	AT5G23190	AT3G47350	AT1G79460	AT5G66450	AT4G36810	AT5G62790	AT5G23960	AT3G48530	AT2G29090	AT5G60600	AT3G02630	AT3G12120	AT4G13830	AT5G17230	AT2G22240	AT2G07050	AT3G23510	AT1G74960	AT2G26640	AT3G01420	AT1G19440	AT2G18950	AT3G10230	AT5G67030	AT5G13640
	GO:0044255	cellular lipid metabolic process	44	923	649	28362	1e-05	0.0015	AT3G25830	AT4G15560	AT1G76490	AT5G04490	AT3G25180	AT1G02390	AT5G63910	AT3G63520	AT5G23190	AT1G17420	AT3G22400	AT4G18550	AT1G55020	AT4G32770	AT5G66450	AT4G36810	AT5G62790	AT1G08510	AT3G16910	AT5G23960	AT3G48530	AT1G07230	AT2G46500	AT3G48610	AT5G60600	AT3G02630	AT5G16340	AT3G12120	AT4G13830	AT5G17230	AT3G51970	AT2G22240	AT2G07050	AT1G74960	AT2G26640	AT3G01420	AT1G19440	AT2G18950	AT3G10230	AT5G67030	AT3G02040
	GO:0006721	terpenoid metabolic process	15	923	137	28362	9.7e-05	0.0091	AT3G25180	AT3G25830	AT4G15560	AT4G36810	AT5G62790	AT3G10230	AT5G17230	AT5G23960	AT4G32770	AT5G67030	AT2G07050	AT1G79460	AT5G63910	AT3G63520	AT5G60600
	GO:0016114	terpenoid biosynthetic process	12	923	120	28362	0.00098	0.047	AT3G25830	AT4G15560	AT4G36810	AT5G62790	AT3G10230	AT5G17230	AT5G23960	AT1G79460	AT5G67030	AT2G07050	AT3G25180	AT5G60600
	GO:0006720	isoprenoid metabolic process	17	923	172	28362	0.00011	0.0098	AT3G25180	AT4G32770	AT4G15560	AT4G36810	AT5G62790	AT3G10230	AT1G76490	AT5G17230	AT5G23960	AT3G25830	AT5G67030	AT2G07050	AT1G79460	AT5G63910	AT3G63520	AT4G13830	AT5G60600
	GO:0009240	isopentenyl diphosphate biosynthetic process	5	923	19	28362	0.00079	0.041	AT5G62790	AT5G60600	AT1G76490	AT4G15560	AT4G13830
	GO:0046490	isopentenyl diphosphate metabolic process	5	923	19	28362	0.00079	0.041	AT5G62790	AT5G60600	AT1G76490	AT4G15560	AT4G13830
	GO:0008299	isoprenoid biosynthetic process	14	923	154	28362	0.00092	0.045	AT3G25830	AT4G15560	AT4G36810	AT5G62790	AT3G10230	AT1G76490	AT5G17230	AT5G23960	AT1G79460	AT5G67030	AT2G07050	AT3G25180	AT4G13830	AT5G60600
	GO:0009698	phenylpropanoid metabolic process	19	923	164	28362	5.8e-06	0.00098	AT3G13610	AT4G38620	AT2G44130	AT1G65870	AT5G20230	AT5G09360	AT4G36220	AT1G58170	AT1G72680	AT2G40890	AT4G37980	AT2G21100	AT3G17390	AT4G01070	AT5G23190	AT5G54160	AT3G13650	AT2G37040	AT3G21240
	GO:0009699	phenylpropanoid biosynthetic process	16	923	121	28362	7e-06	0.0011	AT4G38620	AT3G13610	AT1G65870	AT5G20230	AT4G36220	AT1G58170	AT1G72680	AT2G40890	AT4G37980	AT2G21100	AT3G17390	AT4G01070	AT5G23190	AT5G54160	AT3G13650	AT2G37040
	GO:0009072	aromatic amino acid family metabolic process	9	923	63	28362	0.00042	0.027	AT1G22410	AT1G32640	AT1G08250	AT4G33510	AT5G10870	AT2G45300	AT4G27070	AT5G54080	AT5G34930
	GO:0031408	oxylipin biosynthetic process	6	923	24	28362	0.0003	0.02	AT4G05160	AT2G06050	AT1G55020	AT1G17420	AT3G22400	AT3G01420
	GO:0031407	oxylipin metabolic process	6	923	25	28362	0.00036	0.024	AT4G05160	AT2G06050	AT1G55020	AT1G17420	AT3G22400	AT3G01420
BP		RESPONSE TO STIMULUS
	GO:0050896	response to stimulus	310	923	6250	28362	1.7e-15	3.7e-12	AT5G46050	AT5G58003	AT1G63440	AT3G47950	AT2G03050	AT3G50060	AT2G34930	AT3G46940	AT3G61220	AT3G57270	AT3G13650	AT5G22400	AT2G18790	AT5G46450	AT3G63520	AT4G02060	AT5G01410	AT5G19770	AT5G24530	AT4G05320	AT1G56280	AT1G07590	AT1G69040	AT1G61340	AT1G23740	AT4G24580	AT2G14580	AT5G62790	AT1G24030	AT5G23960	AT5G17680	AT5G50600	AT4G35470	AT5G45380	AT2G20990	AT3G10020	AT5G65280	AT1G77920	AT2G46500	AT4G37250	AT5G45970
	GO:0009628	response to abiotic stimulus	128	923	2022	28362	2.1e-12	1.7e-09	AT5G46050	AT5G58003	AT3G47950	AT3G61220	AT4G35900	AT2G18790	AT3G63520	AT5G01410	AT5G23070	AT1G56280	AT4G21320	AT1G61340	AT1G23740	AT4G35100	AT1G07350	AT2G20990	AT3G05500	AT5G49480	AT1G10522	AT2G22240	AT4G25200	AT3G17609	AT1G32330	AT1G07180	AT4G21440	AT2G30580	AT1G26910	AT1G56600	AT2G47180	AT3G57520	AT5G07440	AT4G35090	AT1G05260	AT3G22200	AT5G35530	AT2G05620	AT5G67030	AT5G48150	AT1G77120	AT2G02820	AT3G50310
	GO:0006950	response to stress	184	923	3506	28362	1.1e-10	7.6e-08	AT5G46050	AT5G58003	AT3G47950	AT4G12560	AT2G34930	AT3G46940	AT3G61220	AT3G57270	AT3G13650	AT2G18790	AT5G46450	AT3G63520	AT5G01410	AT5G24530	AT1G56280	AT4G21320	AT1G61340	AT1G23740	AT2G14580	AT4G35100	AT1G24030	AT5G17680	AT2G21100	AT5G45380	AT2G20990	AT1G77920	AT5G60600	AT4G23810	AT4G20910	AT5G49480	AT5G36930	AT4G25200	AT3G17070	AT5G47070	AT5G20140	AT3G50310	AT1G51090	AT1G75280	AT4G24970	AT1G71040	AT5G67400
	GO:1901700	response to oxygen-containing compound	97	923	1557	28362	2.9e-09	1.3e-06	AT5G46050	AT3G50060	AT1G01060	AT2G18790	AT3G63520	AT2G05620	AT5G24530	AT1G56280	AT1G61340	AT2G14580	AT4G35100	AT5G50600	AT5G60600	AT4G23810	AT2G22240	AT1G50420	AT5G50915	AT5G54380	AT4G17230	AT4G21440	AT2G30580	AT5G67030	AT2G29420	AT1G56600	AT2G47180	AT3G51550	AT4G37260	AT3G51770	AT4G35090	AT1G05260	AT5G01410	AT2G46270	AT1G77120	AT4G34160	AT3G50310	AT2G39730	AT4G35790	AT1G17520	AT2G18420	AT4G37680	AT1G68090
	GO:0006979	response to oxidative stress	36	923	453	28362	2.7e-06	0.00052	AT3G57520	AT1G32640	AT4G35090	AT1G05260	AT3G22200	AT2G39040	AT3G23910	AT5G01410	AT4G34890	AT2G37040	AT4G21860	AT1G77120	AT4G32770	AT1G56600	AT2G06050	AT1G60470	AT3G15360	AT1G30870	AT5G49570	AT1G15520	AT1G07400	AT1G78380	AT5G20230	AT3G50310	AT2G22240	AT3G17070	AT4G23810	AT3G25250	AT1G75280	AT3G01420	AT5G20140	AT5G67400	AT2G03050	AT3G10020	AT2G47180	AT3G13610
	GO:0042221	response to chemical	151	923	2853	28362	4.5e-09	1.9e-06	AT5G46050	AT3G50060	AT4G38620	AT2G18790	AT3G63520	AT5G01410	AT5G24530	AT1G56280	AT1G07590	AT1G69040	AT1G61340	AT2G14580	AT5G62790	AT5G50600	AT4G34160	AT5G60600	AT4G23810	AT4G20910	AT5G45840	AT2G22240	AT4G25200	AT1G50420	AT5G50915	AT5G54380	AT1G75280	AT3G07390	AT4G17230	AT4G21440	AT2G30580	AT1G63440	AT3G27580	AT4G32880	AT5G67030	AT2G29420	AT1G56600	AT2G47180	AT1G56190	AT1G15460	AT3G09270	AT4G37260	AT3G51770
	GO:0001101	response to acid chemical	78	923	1181	28362	1.1e-08	4e-06	AT5G46050	AT4G38620	AT5G20635	AT4G13510	AT1G05260	AT4G04720	AT2G18960	AT2G18790	AT1G59870	AT5G63910	AT3G63520	AT3G50930	AT2G05620	AT4G34890	AT2G46270	AT4G05320	AT1G56280	AT5G60600	AT1G77120	AT1G61340	AT1G09700	AT2G37040	AT2G14580	AT4G35100	AT2G06050	AT1G32640	AT1G66140	AT5G50600	AT5G24530	AT3G23240	AT3G50060	AT4G35790	AT5G20510	AT4G34000	AT5G49570	AT4G19810	AT1G15520	AT4G23810	AT1G17420	AT1G78380	AT5G26340
	GO:0010035	response to inorganic substance	64	923	926	28362	5.4e-08	1.6e-05	AT5G02790	AT4G37870	AT1G32640	AT5G07440	AT4G35090	AT1G05260	AT3G22200	AT1G34370	AT5G49910	AT3G63520	AT2G05620	AT4G34890	AT3G13610	AT1G56280	AT1G12000	AT1G77120	AT5G06530	AT1G11840	AT2G02820	AT5G62790	AT2G06050	AT3G50310	AT2G18960	AT2G37040	AT3G12750	AT1G68090	AT3G23920	AT4G34000	AT1G07590	AT3G05500	AT1G15520	AT4G23810	AT1G78380	AT5G26340	AT5G63840	AT2G22240	AT4G25200	AT5G15650	AT4G28680	AT1G01060	AT2G30970
	GO:0014070	response to organic cyclic compound	32	923	405	28362	1.1e-05	0.0015	AT5G46050	AT4G38620	AT3G50060	AT1G44110	AT3G50930	AT5G24530	AT4G05320	AT1G59870	AT1G77120	AT1G61340	AT2G14580	AT1G09700	AT5G50600	AT4G34160	AT5G49570	AT5G60600	AT1G15520	AT4G23810	AT4G20910	AT1G01060	AT5G54380	AT2G43060	AT5G65670	AT3G01420	AT1G17520	AT4G08950	AT2G29420	AT1G53940	AT4G37260	AT3G46290	AT3G51550	AT3G56400
	GO:0010033	response to organic substance	96	923	2023	28362	0.00021	0.016	AT5G46050	AT3G50060	AT1G01060	AT2G18790	AT5G01410	AT5G24530	AT1G69040	AT1G61340	AT2G14580	AT4G35100	AT5G50600	AT5G60600	AT4G23810	AT4G20910	AT2G22240	AT1G50420	AT5G50915	AT5G54380	AT3G07390	AT4G17230	AT4G21440	AT3G27580	AT5G67030	AT2G29420	AT1G56600	AT2G47180	AT3G51550	AT4G37260	AT3G51770	AT1G44110	AT3G22200	AT2G46270	AT3G15360	AT3G26040	AT1G12000	AT1G77120	AT4G34160	AT2G39730	AT4G35790	AT1G17520	AT5G16710
	GO:0006970	response to osmotic stress	42	923	636	28362	2.9e-05	0.0036	AT5G46050	AT5G58003	AT3G47950	AT5G07440	AT1G05260	AT3G22200	AT5G35530	AT5G01410	AT5G20510	AT1G17520	AT1G77120	AT1G61340	AT5G14640	AT2G02820	AT4G35100	AT3G50310	AT5G12250	AT5G38710	AT2G46500	AT4G01070	AT1G11910	AT4G34000	AT4G19810	AT4G11650	AT5G54110	AT5G26340	AT3G51780	AT1G68090	AT5G15650	AT5G49480	AT5G47910	AT4G35580	AT1G01060	AT4G21440	AT5G67030	AT1G56600	AT2G47180	AT1G10940	AT2G04240	AT2G36830	AT3G48330
	GO:0009266	response to temperature stimulus	38	923	559	28362	3.9e-05	0.0047	AT4G21320	AT4G35090	AT1G05260	AT5G12250	AT2G18790	AT5G49910	AT3G17390	AT5G23070	AT1G53540	AT1G77120	AT4G32770	AT1G23740	AT2G25140	AT2G39730	AT2G40140	AT5G15450	AT2G20990	AT4G35790	AT1G07400	AT5G20230	AT3G50310	AT3G51780	AT2G22240	AT4G25200	AT1G68090	AT5G47910	AT1G01060	AT1G74960	AT2G26640	AT1G32330	AT2G18950	AT5G67030	AT1G56600	AT2G47180	AT5G52640	AT4G37930	AT5G63770	AT1G12060
	GO:0009605	response to external stimulus	82	923	1582	28362	4.3e-05	0.005	AT5G46050	AT3G51770	AT5G64290	AT4G37870	AT1G32640	AT2G34930	AT1G77920	AT4G35090	AT3G63420	AT3G22200	AT3G25830	AT3G22400	AT1G75030	AT3G04790	AT5G20230	AT3G57330	AT1G12060	AT3G50930	AT4G24230	AT1G17420	AT3G21240	AT4G23180	AT5G24530	AT2G01940	AT5G46860	AT1G60420	AT1G61340	AT2G40140	AT1G20030	AT2G14580	AT2G41660	AT2G06050	AT5G23960	AT3G53810	AT4G37980	AT4G34131	AT5G45380	AT2G20990	AT3G16030	AT1G59870	AT5G60600
	GO:0009414	response to water deprivation	27	923	347	28362	6.5e-05	0.0066	AT1G32640	AT1G05260	AT3G63520	AT2G05620	AT4G34890	AT1G56280	AT1G77120	AT2G02820	AT3G50310	AT2G18960	AT2G37040	AT4G34000	AT3G05500	AT1G78380	AT5G26340	AT1G68090	AT4G28680	AT1G12110	AT2G18050	AT3G23920	AT2G30580	AT5G67030	AT1G56600	AT5G06530	AT2G47180	AT5G20510	AT5G38710
	GO:0009415	response to water	27	923	355	28362	9.2e-05	0.0088	AT1G32640	AT1G05260	AT3G63520	AT2G05620	AT4G34890	AT1G56280	AT1G77120	AT2G02820	AT3G50310	AT2G18960	AT2G37040	AT4G34000	AT3G05500	AT1G78380	AT5G26340	AT1G68090	AT4G28680	AT1G12110	AT2G18050	AT3G23920	AT2G30580	AT5G67030	AT1G56600	AT5G06530	AT2G47180	AT5G20510	AT5G38710
	GO:0009611	response to wounding	20	923	217	28362	6.9e-05	0.0069	AT5G46050	AT4G20140	AT2G37040	AT5G20230	AT5G47910	AT1G32640	AT4G21440	AT2G06050	AT2G14580	AT1G61340	AT3G54420	AT1G55020	AT4G28680	AT2G20990	AT3G25250	AT1G17420	AT1G01720	AT3G21240	AT5G63770	AT4G24220
	GO:0009416	response to light stimulus	45	923	744	28362	0.00011	0.0098	AT4G38620	AT4G35090	AT5G45890	AT4G35900	AT2G05620	AT2G18790	AT5G67030	AT5G48150	AT3G50930	AT5G01410	AT1G17420	AT2G37040	AT4G32770	AT2G39840	AT4G36220	AT1G10390	AT2G39730	AT2G22240	AT1G07350	AT1G68090	AT1G65420	AT2G29090	AT2G42690	AT2G42280	AT5G20230	AT1G10522	AT2G32400	AT5G08020	AT4G38180	AT4G24230	AT1G01060	AT5G07990	AT3G17609	AT2G26640	AT4G02440	AT5G10240	AT1G07180	AT3G21240	AT3G55370	AT1G12910	AT1G26910
	GO:0009314	response to radiation	45	923	772	28362	0.00024	0.017	AT4G38620	AT4G35090	AT5G45890	AT4G35900	AT2G05620	AT2G18790	AT5G67030	AT5G48150	AT3G50930	AT5G01410	AT1G17420	AT2G37040	AT4G32770	AT2G39840	AT4G36220	AT1G10390	AT2G39730	AT2G22240	AT1G07350	AT1G68090	AT1G65420	AT2G29090	AT2G42690	AT2G42280	AT5G20230	AT1G10522	AT2G32400	AT5G08020	AT4G38180	AT4G24230	AT1G01060	AT5G07990	AT3G17609	AT2G26640	AT4G02440	AT5G10240	AT1G07180	AT3G21240	AT3G55370	AT1G12910	AT1G26910
	GO:0009411	response to UV	12	923	115	28362	0.0007	0.039	AT4G38620	AT3G21240	AT4G36220	AT5G07990	AT5G45890	AT5G08020	AT1G26910	AT3G50930	AT5G01410	AT3G17609	AT2G42690	AT2G37040
	GO:0010224	response to UV-B	9	923	72	28362	0.001	0.047	AT4G38620	AT4G36220	AT5G45890	AT5G08020	AT1G26910	AT5G01410	AT3G17609	AT2G42690	AT2G37040
	GO:0009651	response to salt stress	37	923	574	28362	0.00014	0.012	AT5G46050	AT5G58003	AT3G47950	AT5G07440	AT1G05260	AT3G22200	AT5G35530	AT5G01410	AT5G20510	AT1G17520	AT1G77120	AT1G61340	AT5G14640	AT2G02820	AT4G35100	AT3G50310	AT5G12250	AT2G46500	AT4G01070	AT1G11910	AT4G34000	AT4G19810	AT4G11650	AT5G49480	AT5G26340	AT3G51780	AT1G68090	AT5G15650	AT1G01060	AT4G21440	AT1G56600	AT2G47180	AT1G10940	AT2G04240	AT2G36830	AT3G48330	AT5G02020
	GO:0046686	response to cadmium ion	25	923	343	28362	0.0003	0.02	AT5G02790	AT1G11840	AT5G07440	AT3G22200	AT5G49910	AT1G07590	AT1G77120	AT4G37870	AT5G62790	AT1G22990	AT1G12000	AT1G78380	AT5G63840	AT4G25200	AT5G15650	AT1G01060	AT2G30970	AT1G75280	AT1G17520	AT1G60420	AT1G60710	AT1G56190	AT4G37930	AT3G09270	AT4G37260
	GO:0010038	response to metal ion	30	923	481	28362	0.00092	0.045	AT5G02790	AT1G11840	AT5G07440	AT3G22200	AT1G34370	AT5G49910	AT1G07590	AT1G77120	AT4G37870	AT5G62790	AT3G12750	AT2G33740	AT1G22990	AT1G12000	AT1G78380	AT5G63840	AT4G25200	AT5G15650	AT1G01060	AT2G30970	AT1G75280	AT1G17520	AT3G20770	AT1G63440	AT1G60420	AT1G60710	AT1G56190	AT4G37930	AT3G09270	AT4G37260
	GO:0033993	response to lipid	44	923	772	28362	0.00043	0.027	AT5G46050	AT5G20635	AT1G32640	AT4G04720	AT1G66140	AT5G63910	AT1G56600	AT2G46270	AT1G59870	AT1G77120	AT1G61340	AT2G02820	AT4G35100	AT1G01720	AT4G13510	AT2G18960	AT5G50600	AT4G35790	AT4G34160	AT4G34000	AT4G19810	AT5G26340	AT2G18420	AT1G79460	AT1G50420	AT5G50915	AT1G01060	AT5G54380	AT2G43060	AT5G23320	AT3G15210	AT3G01420	AT4G21440	AT4G08950	AT1G55020	AT1G09700	AT2G47180	AT1G10940	AT2G04240	AT2G36830	AT3G48330
	GO:0010243	response to organonitrogen compound	15	923	166	28362	0.00065	0.037	AT1G42990	AT5G46050	AT1G61340	AT4G17230	AT1G32640	AT1G77120	AT4G37260	AT4G23810	AT2G40140	AT3G50060	AT3G56400	AT5G01830	AT1G59870	AT3G15210	AT2G04240
	GO:0009636	response to toxic substance	11	923	102	28362	0.0009	0.045	AT5G02790	AT4G29210	AT1G63440	AT4G15550	AT2G29420	AT1G12110	AT4G01070	AT1G22990	AT5G49570	AT1G74590	AT3G09270
	GO:0009719	response to endogenous stimulus	81	923	1732	28362	0.001	0.047	AT5G46050	AT4G38620	AT1G69040	AT5G20635	AT5G01830	AT3G50060	AT5G45890	AT1G66140	AT2G18790	AT5G63910	AT1G56600	AT2G46270	AT4G08950	AT1G17420	AT3G26040	AT1G12000	AT3G15360	AT1G77120	AT1G61340	AT1G09700	AT4G13510	AT2G25490	AT2G14580	AT4G35100	AT1G17520	AT1G32640	AT2G18960	AT3G04790	AT5G50600	AT1G50420	AT3G23240	AT4G35790	AT5G26340	AT1G12110	AT4G04720	AT1G11910	AT4G34000	AT1G59870	AT4G19810	AT1G15520	AT2G40140
	GO:0009617	response to bacterium	33	923	441	28362	2.2e-05	0.003	AT5G46050	AT3G57330	AT1G77920	AT3G54420	AT2G39730	AT3G20600	AT4G37980	AT3G50930	AT4G24230	AT5G24530	AT1G59870	AT1G61340	AT2G14580	AT3G53810	AT3G04790	AT3G15210	AT4G23180	AT5G60600	AT4G23810	AT4G11650	AT5G63840	AT2G22240	AT3G55550	AT4G35580	AT3G56400	AT1G51090	AT3G01420	AT3G20770	AT1G55020	AT1G53940	AT5G20480	AT5G52640	AT2G25110
	GO:0006952	defense response	80	923	1566	28362	8.4e-05	0.0082	AT5G17680	AT5G46050	AT3G25830	AT4G37870	AT1G32640	AT2G34930	AT1G58170	AT3G22400	AT3G61220	AT5G45890	AT3G57270	AT3G25180	AT3G13650	AT3G20600	AT5G20230	AT3G04790	AT3G50930	AT4G24230	AT1G17420	AT2G21100	AT2G22240	AT5G24530	AT3G14470	AT1G59870	AT1G55020	AT4G32770	AT3G07040	AT1G65870	AT5G10600	AT2G14580	AT1G24030	AT3G53810	AT4G37980	AT4G34131	AT3G57330	AT3G23240	AT3G16030	AT1G77920	AT4G23180	AT5G60600	AT1G15520
	GO:0009751	response to salicylic acid	19	923	209	28362	0.00012	0.011	AT1G17520	AT5G46050	AT1G61340	AT3G50060	AT2G14580	AT4G38620	AT4G05320	AT2G29420	AT1G53940	AT5G24530	AT3G56400	AT4G23810	AT3G50930	AT1G01060	AT5G49570	AT5G60600	AT1G15520	AT4G37260	AT3G01420
	GO:0043207	response to external biotic stimulus	64	923	1212	28362	0.00019	0.015	AT5G46050	AT3G25830	AT5G64290	AT4G37870	AT1G32640	AT2G34930	AT1G77920	AT3G63420	AT5G45890	AT3G54420	AT3G22400	AT1G75030	AT3G04790	AT1G12060	AT3G50930	AT4G24230	AT1G17420	AT3G21240	AT5G24530	AT1G59870	AT1G55020	AT1G61340	AT2G40140	AT2G14580	AT2G06050	AT5G23960	AT3G53810	AT4G37980	AT4G34131	AT3G57330	AT2G20990	AT3G16030	AT4G23180	AT5G60600	AT1G15520	AT4G23810	AT4G11650	AT5G10600	AT4G20910	AT5G63840	AT2G38290
	GO:0012501	programmed cell death	15	923	147	28362	0.0002	0.015	AT4G12560	AT3G07040	AT4G37000	AT3G57330	AT5G20480	AT3G27060	AT3G54420	AT4G37980	AT3G20600	AT5G47910	AT4G35790	AT3G13610	AT3G50930	AT4G37930	AT3G01420
	GO:0034050	host programmed cell death induced by symbiont	10	923	85	28362	0.00083	0.042	AT4G12560	AT3G07040	AT4G37000	AT5G20480	AT3G54420	AT4G37980	AT3G20600	AT3G50930	AT4G37930	AT3G01420
	GO:0008219	cell death	16	923	194	28362	0.0011	0.049	AT4G12560	AT3G07040	AT4G37000	AT3G57330	AT5G20480	AT4G35090	AT3G27060	AT3G54420	AT4G37980	AT3G20600	AT5G47910	AT4G35790	AT3G13610	AT3G50930	AT4G37930	AT3G01420
	GO:0042742	defense response to bacterium	26	923	354	28362	0.00021	0.016	AT5G46050	AT3G57330	AT1G77920	AT3G53810	AT3G20600	AT4G24230	AT5G24530	AT1G59870	AT2G39730	AT3G04790	AT1G51090	AT4G23180	AT4G23810	AT4G11650	AT5G63840	AT2G22240	AT3G55550	AT4G35580	AT3G56400	AT3G15210	AT3G01420	AT3G20770	AT1G55020	AT1G53940	AT5G52640	AT2G25110
	GO:0045087	innate immune response	24	923	323	28362	0.0003	0.02	AT4G12560	AT4G37870	AT3G63420	AT5G45890	AT3G54420	AT3G20600	AT3G50930	AT1G59870	AT3G07040	AT2G14580	AT4G37980	AT3G16030	AT5G60600	AT4G23810	AT4G11650	AT4G20910	AT2G25110	AT3G56400	AT3G15210	AT3G01420	AT4G37000	AT1G55020	AT5G20480	AT4G37930
	GO:0051707	response to other organism	63	923	1210	28362	0.0003	0.02	AT5G46050	AT3G25830	AT5G64290	AT4G37870	AT1G32640	AT2G34930	AT1G77920	AT3G63420	AT5G45890	AT3G54420	AT3G22400	AT2G39730	AT3G20600	AT3G04790	AT3G50930	AT4G24230	AT1G17420	AT5G24530	AT1G59870	AT1G55020	AT1G61340	AT2G40140	AT2G14580	AT2G06050	AT5G23960	AT3G53810	AT4G37980	AT4G34131	AT3G57330	AT2G20990	AT3G16030	AT4G23180	AT5G60600	AT1G15520	AT4G23810	AT4G11650	AT5G10600	AT4G20910	AT5G63840	AT2G38290	AT2G22240
	GO:0002376	immune system process	26	923	369	28362	0.00037	0.024	AT4G12560	AT4G37870	AT3G63420	AT5G45890	AT3G54420	AT3G20600	AT3G50930	AT1G59870	AT3G07040	AT2G14580	AT4G37980	AT3G16030	AT5G60600	AT4G23810	AT4G11650	AT4G20910	AT2G22240	AT2G25110	AT3G56400	AT3G15210	AT3G01420	AT1G42990	AT4G37000	AT1G55020	AT5G20480	AT4G37930
	GO:0009607	response to biotic stimulus	64	923	1253	28362	0.00043	0.027	AT5G46050	AT3G25830	AT5G64290	AT4G37870	AT1G32640	AT2G34930	AT1G77920	AT3G63420	AT5G45890	AT3G54420	AT3G22400	AT1G75030	AT3G04790	AT1G12060	AT3G50930	AT4G24230	AT1G17420	AT3G21240	AT5G24530	AT1G59870	AT1G55020	AT1G61340	AT2G40140	AT2G14580	AT2G06050	AT5G23960	AT3G53810	AT4G37980	AT4G34131	AT3G57330	AT2G20990	AT3G16030	AT4G23180	AT5G60600	AT1G15520	AT4G23810	AT4G11650	AT5G10600	AT4G20910	AT5G63840	AT2G38290
	GO:0006955	immune response	24	923	333	28362	0.00046	0.027	AT4G12560	AT4G37870	AT3G63420	AT5G45890	AT3G54420	AT3G20600	AT3G50930	AT1G59870	AT3G07040	AT2G14580	AT4G37980	AT3G16030	AT5G60600	AT4G23810	AT4G11650	AT4G20910	AT2G25110	AT3G56400	AT3G15210	AT3G01420	AT4G37000	AT1G55020	AT5G20480	AT4G37930
	GO:0009626	plant-type hypersensitive response	10	923	84	28362	0.00076	0.041	AT4G12560	AT3G07040	AT4G37000	AT5G20480	AT3G54420	AT4G37980	AT3G20600	AT3G50930	AT4G37930	AT3G01420
	GO:0009753	response to jasmonic acid	18	923	225	28362	0.00075	0.041	AT1G17520	AT5G46050	AT1G61340	AT2G39730	AT1G32640	AT2G14580	AT4G38620	AT3G15210	AT1G55020	AT1G53940	AT2G18790	AT3G23240	AT3G56400	AT1G17420	AT4G37260	AT4G19810	AT1G15520	AT1G01060
BP		OXIDATION-REDUCTION PROCESS
	GO:0055114	oxidation-reduction process	96	923	1566	28362	7.4e-09	2.8e-06	AT1G06620	AT4G36750	AT3G61220	AT1G03400	AT4G15360	AT2G45630	AT3G63520	AT2G05620	AT5G24530	AT1G23740	AT5G62790	AT2G26080	AT5G49740	AT1G72680	AT5G60600	AT5G54080	AT5G34930	AT4G09670	AT3G17070	AT3G23510	AT1G31690	AT1G75280	AT1G71040	AT5G67400	AT3G27060	AT5G67030	AT5G07440	AT4G35090	AT1G05260	AT1G14810	AT5G58330	AT5G23190	AT3G15360	AT4G16330	AT1G77120	AT2G40890	AT1G60710	AT2G38960	AT3G02630	AT3G12120	AT4G39830
BP		CHLOROPLAST RNA MODIFICATION
	GO:1900865	chloroplast RNA modification	6	923	16	28362	4.7e-05	0.0052	AT1G08070	AT4G18520	AT2G45350	AT3G14330	AT5G66520	AT4G18750
	GO:0031425	chloroplast RNA processing	5	923	19	28362	0.00079	0.041	AT2G45350	AT2G29760	AT3G57430	AT3G46790	AT1G08070
BP		OTHERS
	GO:0016310	phosphorylation	66	923	1254	28362	0.00016	0.014	AT2G35390	AT3G15095	AT3G18750	AT3G17770	AT3G01560	AT3G44610	AT1G70460	AT3G55950	AT5G23070	AT1G12000	AT4G20140	AT5G14640	AT2G39840	AT3G44850	AT5G42440	AT1G24030	AT3G53810	AT3G48530	AT1G10700	AT5G47810	AT4G26270	AT2G45340	AT2G28940	AT1G08650	AT4G37250	AT4G23180	AT3G25860	AT5G49760	AT5G01890	AT1G34300	AT5G38210	AT5G45840	AT5G06740	AT3G16030	AT4G04720	AT3G25250	AT5G24010	AT3G55550	AT4G21380	AT3G25560	AT5G26340
	GO:0006468	protein phosphorylation	50	923	936	28362	0.00072	0.04	AT3G18750	AT4G04720	AT3G44610	AT1G70460	AT4G20140	AT5G14640	AT2G39840	AT3G44850	AT5G42440	AT1G24030	AT3G53810	AT3G48530	AT5G01890	AT5G38210	AT2G45340	AT2G28940	AT1G08650	AT4G37250	AT4G23180	AT5G49760	AT1G34300	AT5G45840	AT5G06740	AT3G16030	AT3G25250	AT5G24010	AT3G55550	AT2G46500	AT3G25560	AT5G54380	AT1G54610	AT3G50310	AT1G79620	AT1G18670	AT1G34420	AT5G47850	AT4G21380	AT5G51560	AT3G57830	AT4G08850	AT2G31800
	GO:0042886	amide transport	10	923	83	28362	0.0007	0.039	AT4G27730	AT5G46050	AT3G54140	AT3G45650	AT5G45380	AT5G55930	AT2G38100	AT3G45660	AT1G12110	AT2G36830
MF		OXIDOREDUCTASE ACTIVITY
	GO:0016491	oxidoreductase activity	100	923	1547	28362	2.5e-10	1.5e-07	AT1G06620	AT1G76490	AT3G61220	AT1G03400	AT4G15360	AT2G45630	AT3G63520	AT5G24530	AT1G75290	AT1G23740	AT5G62790	AT2G26080	AT5G13810	AT5G49740	AT1G64940	AT5G60600	AT5G54080	AT5G34930	AT1G07180	AT4G09670	AT3G17070	AT3G23510	AT1G31690	AT1G75280	AT1G71040	AT5G67400	AT3G27060	AT5G67030	AT5G07440	AT4G35090	AT1G05260	AT1G14810	AT5G58330	AT5G23190	AT3G15360	AT4G16330	AT1G77120	AT2G40890	AT1G60710	AT2G38960	AT2G46890
	GO:0016702	oxidoreductase activity, acting on single donors with incorporation of molecular oxygen, incorporation of two atoms of oxygen	7	923	29	28362	0.00011	0.0053	AT3G22400	AT1G55020	AT3G63520	AT1G17420	AT3G01420	AT5G54080	AT5G39890
	GO:0016701	oxidoreductase activity, acting on single donors with incorporation of molecular oxygen	7	923	39	28362	0.00055	0.023	AT3G22400	AT1G55020	AT3G63520	AT1G17420	AT3G01420	AT5G54080	AT5G39890
	GO:0051213	dioxygenase activity	13	923	135	28362	0.00085	0.032	AT4G16330	AT1G06620	AT3G13610	AT3G19000	AT3G22400	AT5G54080	AT1G55020	AT3G63520	AT4G25300	AT5G24530	AT3G01420	AT1G17420	AT5G39890
MF		ION BINDING
	GO:0043167	ion binding	187	923	3821	28362	1.4e-08	5.5e-06	AT1G06620	AT4G15560	AT3G47950	AT1G07510	AT3G46940	AT5G39110	AT5G58003	AT3G54460	AT4G15360	AT2G29660	AT3G63520	AT4G18750	AT5G24530	AT4G39830	AT1G08070	AT3G30841	AT5G66320	AT1G79460	AT1G23740	AT5G55970	AT5G62790	AT5G23960	AT5G48910	AT2G36840	AT3G57330	AT2G20990	AT5G49740	AT1G64940	AT3G50700	AT5G54080	AT1G26610	AT3G11460	AT4G20910	AT1G56690	AT5G49480	AT1G03400	AT4G38810	AT1G31690	AT1G51090	AT4G02510	AT3G61530
	GO:0046872	metal ion binding	179	923	3673	28362	4.2e-08	1.1e-05	AT1G06620	AT4G15560	AT3G47950	AT1G07510	AT3G46940	AT5G39110	AT5G58003	AT3G54460	AT4G15360	AT2G29660	AT3G63520	AT4G18750	AT5G24530	AT4G39830	AT1G08070	AT3G30841	AT5G66320	AT1G79460	AT1G23740	AT5G55970	AT5G62790	AT5G23960	AT5G48910	AT3G57330	AT2G20990	AT5G49740	AT1G64940	AT3G50700	AT5G54080	AT1G26610	AT3G11460	AT4G20910	AT1G56690	AT5G49480	AT1G03400	AT4G38810	AT1G31690	AT1G51090	AT4G02510	AT3G61530	AT1G71040
	GO:0043169	cation binding	179	923	3678	28362	4.6e-08	1.1e-05	AT1G06620	AT4G15560	AT3G47950	AT1G07510	AT3G46940	AT5G39110	AT5G58003	AT3G54460	AT4G15360	AT2G29660	AT3G63520	AT4G18750	AT5G24530	AT4G39830	AT1G08070	AT3G30841	AT5G66320	AT1G79460	AT1G23740	AT5G55970	AT5G62790	AT5G23960	AT5G48910	AT3G57330	AT2G20990	AT5G49740	AT1G64940	AT3G50700	AT5G54080	AT1G26610	AT3G11460	AT4G20910	AT1G56690	AT5G49480	AT1G03400	AT4G38810	AT1G31690	AT1G51090	AT4G02510	AT3G61530	AT1G71040
	GO:0046914	transition metal ion binding	97	923	1912	28362	1.9e-05	0.0011	AT1G07510	AT5G39110	AT3G54460	AT4G15360	AT2G29660	AT2G15690	AT5G60600	AT5G66320	AT1G23740	AT5G55970	AT5G62790	AT1G72680	AT3G50700	AT3G11460	AT4G12300	AT1G56690	AT1G31690	AT3G61530	AT1G71040	AT2G30580	AT1G63440	AT2G22070	AT5G66520	AT2G31510	AT1G12230	AT4G27520	AT5G07440	AT4G35090	AT3G22200	AT4G18750	AT3G10910	AT5G23190	AT2G32300	AT1G77120	AT2G40890	AT4G20990	AT3G62890	AT2G15580	AT4G39830	AT5G20230	AT5G10600
MF		KINASE ACTIVITY, ATP AND CARBOHYDRATE DERIVATIVE BINDING
	GO:0097367	carbohydrate derivative binding	132	923	2696	28362	2.9e-06	0.00031	AT3G47950	AT1G07510	AT2G39730	AT3G54460	AT5G46450	AT5G23070	AT1G24030	AT5G67630	AT3G48530	AT5G17680	AT2G26080	AT4G21210	AT1G48900	AT2G28940	AT2G46500	AT4G37250	AT5G45970	AT2G23200	AT1G63680	AT5G45840	AT5G36930	AT5G47070	AT5G54380	AT1G79620	AT5G41550	AT1G18670	AT4G24970	AT1G05490	AT3G18750	AT3G27580	AT3G52890	AT3G10670	AT1G56190	AT3G51550	AT1G63440	AT4G37870	AT5G07440	AT3G17770	AT2G28260	AT3G14470	AT1G12000
	GO:0032559	adenyl ribonucleotide binding	119	923	2364	28362	2.7e-06	0.00031	AT3G47950	AT1G07510	AT2G39730	AT3G54460	AT5G46450	AT5G23070	AT1G24030	AT5G67630	AT3G48530	AT5G17680	AT2G26080	AT4G21210	AT2G28940	AT2G46500	AT4G37250	AT2G23200	AT1G63680	AT5G45840	AT5G36930	AT5G47070	AT5G54380	AT1G79620	AT5G41550	AT1G18670	AT4G24970	AT1G05490	AT3G18750	AT3G27580	AT3G52890	AT3G10670	AT1G56190	AT3G51550	AT1G63440	AT4G37870	AT5G07440	AT3G17770	AT2G28260	AT3G14470	AT1G12000	AT3G22910	AT3G25250
	GO:0030554	adenyl nucleotide binding	119	923	2366	28362	2.8e-06	0.00031	AT3G47950	AT1G07510	AT2G39730	AT3G54460	AT5G46450	AT5G23070	AT1G24030	AT5G67630	AT3G48530	AT5G17680	AT2G26080	AT4G21210	AT2G28940	AT2G46500	AT4G37250	AT2G23200	AT1G63680	AT5G45840	AT5G36930	AT5G47070	AT5G54380	AT1G79620	AT5G41550	AT1G18670	AT4G24970	AT1G05490	AT3G18750	AT3G27580	AT3G52890	AT3G10670	AT1G56190	AT3G51550	AT1G63440	AT4G37870	AT5G07440	AT3G17770	AT2G28260	AT3G14470	AT1G12000	AT3G22910	AT3G25250
	GO:0017076	purine nucleotide binding	129	923	2633	28362	3.7e-06	0.00031	AT3G47950	AT1G07510	AT2G39730	AT3G54460	AT5G46450	AT5G23070	AT1G24030	AT5G67630	AT3G48530	AT5G17680	AT2G26080	AT4G21210	AT1G48900	AT2G28940	AT2G46500	AT4G37250	AT5G45970	AT2G23200	AT1G63680	AT5G45840	AT5G36930	AT5G47070	AT5G54380	AT1G79620	AT5G41550	AT1G18670	AT4G24970	AT1G05490	AT3G18750	AT3G27580	AT3G52890	AT3G10670	AT1G56190	AT3G51550	AT1G63440	AT4G37870	AT5G07440	AT3G17770	AT2G28260	AT3G14470	AT1G12000
	GO:0032555	purine ribonucleotide binding	129	923	2631	28362	3.5e-06	0.00031	AT3G47950	AT1G07510	AT2G39730	AT3G54460	AT5G46450	AT5G23070	AT1G24030	AT5G67630	AT3G48530	AT5G17680	AT2G26080	AT4G21210	AT1G48900	AT2G28940	AT2G46500	AT4G37250	AT5G45970	AT2G23200	AT1G63680	AT5G45840	AT5G36930	AT5G47070	AT5G54380	AT1G79620	AT5G41550	AT1G18670	AT4G24970	AT1G05490	AT3G18750	AT3G27580	AT3G52890	AT3G10670	AT1G56190	AT3G51550	AT1G63440	AT4G37870	AT5G07440	AT3G17770	AT2G28260	AT3G14470	AT1G12000
	GO:0032553	ribonucleotide binding	130	923	2664	28362	4e-06	0.00031	AT3G47950	AT1G07510	AT2G39730	AT3G54460	AT5G46450	AT5G23070	AT1G24030	AT5G67630	AT3G48530	AT5G17680	AT2G26080	AT4G21210	AT1G48900	AT2G28940	AT2G46500	AT4G37250	AT5G45970	AT2G23200	AT1G63680	AT5G45840	AT5G36930	AT5G47070	AT5G54380	AT1G79620	AT5G41550	AT1G18670	AT4G24970	AT1G05490	AT3G18750	AT3G27580	AT3G52890	AT3G10670	AT1G56190	AT3G51550	AT1G63440	AT4G37870	AT5G07440	AT3G17770	AT2G28260	AT3G14470	AT1G12000
	GO:0001882	nucleoside binding	128	923	2618	28362	4.4e-06	0.00031	AT3G47950	AT1G07510	AT2G39730	AT3G54460	AT5G46450	AT5G23070	AT1G24030	AT5G67630	AT3G48530	AT5G17680	AT2G26080	AT4G21210	AT1G48900	AT2G28940	AT2G46500	AT4G37250	AT5G45970	AT2G23200	AT1G63680	AT5G45840	AT5G36930	AT5G47070	AT5G54380	AT1G79620	AT5G41550	AT1G18670	AT4G24970	AT1G05490	AT3G18750	AT3G27580	AT3G52890	AT3G10670	AT1G56190	AT3G51550	AT1G63440	AT4G37870	AT5G07440	AT3G17770	AT3G14470	AT1G12000	AT3G22910
	GO:0001883	purine nucleoside binding	128	923	2612	28362	4e-06	0.00031	AT3G47950	AT1G07510	AT2G39730	AT3G54460	AT5G46450	AT5G23070	AT1G24030	AT5G67630	AT3G48530	AT5G17680	AT2G26080	AT4G21210	AT1G48900	AT2G28940	AT2G46500	AT4G37250	AT5G45970	AT2G23200	AT1G63680	AT5G45840	AT5G36930	AT5G47070	AT5G54380	AT1G79620	AT5G41550	AT1G18670	AT4G24970	AT1G05490	AT3G18750	AT3G27580	AT3G52890	AT3G10670	AT1G56190	AT3G51550	AT1G63440	AT4G37870	AT5G07440	AT3G17770	AT3G14470	AT1G12000	AT3G22910
	GO:0032549	ribonucleoside binding	128	923	2617	28362	4.4e-06	0.00031	AT3G47950	AT1G07510	AT2G39730	AT3G54460	AT5G46450	AT5G23070	AT1G24030	AT5G67630	AT3G48530	AT5G17680	AT2G26080	AT4G21210	AT1G48900	AT2G28940	AT2G46500	AT4G37250	AT5G45970	AT2G23200	AT1G63680	AT5G45840	AT5G36930	AT5G47070	AT5G54380	AT1G79620	AT5G41550	AT1G18670	AT4G24970	AT1G05490	AT3G18750	AT3G27580	AT3G52890	AT3G10670	AT1G56190	AT3G51550	AT1G63440	AT4G37870	AT5G07440	AT3G17770	AT3G14470	AT1G12000	AT3G22910
	GO:0032550	purine ribonucleoside binding	128	923	2612	28362	4e-06	0.00031	AT3G47950	AT1G07510	AT2G39730	AT3G54460	AT5G46450	AT5G23070	AT1G24030	AT5G67630	AT3G48530	AT5G17680	AT2G26080	AT4G21210	AT1G48900	AT2G28940	AT2G46500	AT4G37250	AT5G45970	AT2G23200	AT1G63680	AT5G45840	AT5G36930	AT5G47070	AT5G54380	AT1G79620	AT5G41550	AT1G18670	AT4G24970	AT1G05490	AT3G18750	AT3G27580	AT3G52890	AT3G10670	AT1G56190	AT3G51550	AT1G63440	AT4G37870	AT5G07440	AT3G17770	AT3G14470	AT1G12000	AT3G22910
	GO:0005524	ATP binding	113	923	2248	28362	5.4e-06	0.00035	AT3G47950	AT1G07510	AT2G39730	AT3G54460	AT5G23070	AT1G24030	AT5G67630	AT3G48530	AT2G26080	AT4G21210	AT2G28940	AT2G46500	AT4G37250	AT2G23200	AT1G63680	AT5G45840	AT5G47070	AT5G54380	AT1G79620	AT1G18670	AT4G24970	AT1G05490	AT3G18750	AT3G27580	AT3G52890	AT3G10670	AT1G56190	AT3G51550	AT1G63440	AT4G37870	AT5G07440	AT3G17770	AT3G14470	AT1G12000	AT3G22910	AT3G25250	AT4G05160	AT3G53810	AT5G15450	AT3G13080	AT5G01890
	GO:0035639	purine ribonucleoside triphosphate binding	123	923	2515	28362	6.9e-06	0.00043	AT3G47950	AT1G07510	AT2G39730	AT3G54460	AT5G23070	AT1G24030	AT5G67630	AT3G48530	AT2G26080	AT4G21210	AT1G48900	AT2G28940	AT2G46500	AT4G37250	AT5G45970	AT2G23200	AT1G63680	AT5G45840	AT5G47070	AT5G54380	AT1G79620	AT1G18670	AT4G24970	AT1G05490	AT3G18750	AT3G27580	AT3G52890	AT3G10670	AT1G56190	AT3G51550	AT1G63440	AT4G37870	AT5G07440	AT3G17770	AT3G14470	AT1G12000	AT3G22910	AT3G25250	AT4G05160	AT3G53810	AT5G15450
	GO:0000166	nucleotide binding	153	923	3370	28362	2.2e-05	0.0012	AT1G63440	AT3G47950	AT1G07510	AT3G23410	AT2G39730	AT3G54460	AT2G45630	AT5G46450	AT5G23070	AT5G62790	AT1G24030	AT5G67630	AT3G48530	AT5G17680	AT2G26080	AT1G07350	AT1G48900	AT2G28940	AT2G46500	AT4G37250	AT5G45970	AT2G23200	AT1G63680	AT5G45840	AT5G36930	AT5G47070	AT5G54380	AT1G79620	AT5G41550	AT1G18670	AT4G24970	AT1G05490	AT3G18750	AT3G27580	AT5G67030	AT3G10670	AT1G56190	AT3G51550	AT4G20360	AT4G37870	AT5G07440
	GO:1901265	nucleoside phosphate binding	153	923	3370	28362	2.2e-05	0.0012	AT1G63440	AT3G47950	AT1G07510	AT3G23410	AT2G39730	AT3G54460	AT2G45630	AT5G46450	AT5G23070	AT5G62790	AT1G24030	AT5G67630	AT3G48530	AT5G17680	AT2G26080	AT1G07350	AT1G48900	AT2G28940	AT2G46500	AT4G37250	AT5G45970	AT2G23200	AT1G63680	AT5G45840	AT5G36930	AT5G47070	AT5G54380	AT1G79620	AT5G41550	AT1G18670	AT4G24970	AT1G05490	AT3G18750	AT3G27580	AT5G67030	AT3G10670	AT1G56190	AT3G51550	AT4G20360	AT4G37870	AT5G07440
	GO:0016301	kinase activity	75	923	1436	28362	7.3e-05	0.0036	AT2G35390	AT5G54380	AT3G18750	AT3G17770	AT2G18790	AT3G52890	AT3G01560	AT3G44610	AT1G70460	AT3G55950	AT5G26667	AT5G23070	AT1G12000	AT4G20140	AT5G14640	AT1G07880	AT4G34500	AT3G44850	AT5G24080	AT1G24030	AT3G53810	AT4G21210	AT1G10700	AT5G47810	AT4G26270	AT2G45340	AT2G28940	AT1G08650	AT4G37250	AT4G23180	AT3G15095	AT5G49760	AT5G42440	AT1G47890	AT5G01890	AT1G34300	AT5G38210	AT5G35370	AT5G45840	AT5G06740	AT3G16030
	GO:0004674	protein serine/threonine kinase activity	44	923	767	28362	0.00038	0.017	AT3G18750	AT4G04720	AT1G70460	AT4G20140	AT5G14640	AT1G07880	AT5G42440	AT1G24030	AT3G53810	AT4G21210	AT5G01890	AT5G38210	AT2G45340	AT1G08650	AT4G37250	AT4G23180	AT5G49760	AT5G45840	AT5G06740	AT3G16030	AT3G25250	AT5G24010	AT3G55550	AT2G46500	AT3G25560	AT5G54380	AT3G50310	AT1G79620	AT1G18670	AT5G47850	AT4G21380	AT5G51560	AT3G57830	AT4G08850	AT2G31800	AT3G27580	AT3G51550	AT3G52890	AT5G20480	AT1G10940	AT3G55950
	GO:0016772	transferase activity; transferring phosphorus-containing groups	79	923	1657	28362	0.00069	0.027	AT2G35390	AT5G54380	AT3G18750	AT3G17770	AT2G18790	AT3G23910	AT3G52890	AT3G01560	AT3G44610	AT3G25270	AT1G70460	AT3G55950	AT5G26667	AT5G23070	AT1G12000	AT4G20140	AT5G14640	AT1G07880	AT4G34500	AT4G14660	AT3G44850	AT5G24080	AT1G24030	AT3G53810	AT4G21210	AT1G10700	AT5G47810	AT4G26270	AT2G45340	AT2G28940	AT1G08650	AT4G37250	AT4G29090	AT3G15095	AT5G49760	AT5G42440	AT1G47890	AT5G01890	AT1G34300	AT5G38210	AT5G35370
MF		GLYCOSYLTRANSFERASE ACTIVITY
	GO:0008194	UDP-glycosyltransferase activity	21	923	273	28362	0.00046	0.02	AT5G03490	AT2G13290	AT1G22380	AT5G20280	AT5G15050	AT3G25140	AT1G56600	AT1G70090	AT1G22360	AT3G50760	AT3G01180	AT4G15550	AT4G34131	AT1G73880	AT2G47180	AT1G68390	AT4G01070	AT2G30140	AT2G30150	AT5G14550	AT4G04970
	GO:0016758	transferase activity; transferring hexosyl groups	26	923	382	28362	0.00061	0.025	AT5G14550	AT2G30140	AT5G22740	AT1G73880	AT4G25810	AT3G25140	AT1G60470	AT4G34131	AT1G68390	AT4G01070	AT4G04970	AT5G03490	AT5G15050	AT1G22360	AT3G50760	AT3G01180	AT4G15550	AT1G22380	AT2G25110	AT2G30150	AT2G13290	AT5G20280	AT1G70090	AT1G56600	AT1G11880	AT2G47180
MF		OTHERS
	GO:0003824	catalytic activity	437	923	9101	28362	2e-21	2.4e-18	AT1G53940	AT4G12560	AT1G06620	AT4G15560	AT3G47950	AT1G76490	AT3G57270	AT3G16370	AT4G15360	AT4G29090	AT5G66450	AT1G23740	AT5G23960	AT5G50600	AT5G49740	AT2G28940	AT3G25860	AT4G10960	AT4G12300	AT3G29290	AT4G02340	AT5G54380	AT1G31690	AT1G75280	AT1G80180	AT4G24970	AT1G07180	AT1G53280	AT5G67400	AT1G05490	AT5G26600	AT3G02040	AT3G07150	AT3G10670	AT1G56190	AT5G66520	AT3G49220	AT5G17540	AT4G37870	AT5G07440	AT1G05260
	GO:0005488	binding	474	923	12081	28362	8.5e-08	1.7e-05	AT4G12560	AT1G06620	AT4G15560	AT3G47950	AT5G06710	AT5G19855	AT5G39110	AT3G57270	AT4G15360	AT3G57980	AT1G76880	AT4G14180	AT4G29090	AT5G66320	AT1G23740	AT5G23960	AT2G36840	AT5G49740	AT4G26310	AT2G28940	AT5G43260	AT1G24130	AT3G50700	AT1G76490	AT4G10960	AT5G23280	AT4G12300	AT3G29290	AT1G10522	AT5G54380	AT3G62890	AT1G31690	AT4G24970	AT5G67400	AT1G05490	AT5G67030	AT3G02040	AT3G10670	AT1G56190	AT5G66520	AT3G51770
	GO:0016740	transferase activity	180	923	3791	28362	2.2e-07	3.6e-05	AT4G12560	AT4G15560	AT3G15095	AT1G65450	AT1G28710	AT2G18790	AT5G23070	AT5G23320	AT4G29090	AT4G25810	AT4G14660	AT5G24080	AT1G24030	AT4G21210	AT2G28940	AT2G46500	AT4G37250	AT3G25860	AT2G23200	AT4G20910	AT5G45840	AT1G22360	AT3G50760	AT2G45340	AT5G47070	AT1G22410	AT3G01560	AT5G54380	AT3G23510	AT1G74960	AT1G79620	AT1G18670	AT3G61530	AT1G80180	AT1G19440	AT4G24970	AT3G62160	AT2G30580	AT3G18750	AT3G27580	AT3G52890
	GO:0036094	small molecule binding	153	923	3434	28362	5.5e-05	0.0028	AT1G63440	AT3G47950	AT1G07510	AT3G23410	AT2G39730	AT3G54460	AT2G45630	AT5G46450	AT5G23070	AT5G62790	AT1G24030	AT5G67630	AT3G48530	AT5G17680	AT2G26080	AT1G07350	AT1G48900	AT2G28940	AT2G46500	AT4G37250	AT5G45970	AT2G23200	AT1G63680	AT5G45840	AT5G36930	AT5G47070	AT5G54380	AT1G79620	AT5G41550	AT1G18670	AT4G24970	AT1G05490	AT3G18750	AT3G27580	AT5G67030	AT3G10670	AT1G56190	AT3G51550	AT4G20360	AT4G37870	AT5G07440
	GO:0016765	transferase activity; transferring alkyl or aryl (other than methyl) groups	13	923	138	28362	0.001	0.038	AT5G02790	AT1G22410	AT2G18950	AT5G16710	AT5G17230	AT4G36810	AT4G33510	AT2G29420	AT2G45300	AT3G17390	AT1G78380	AT1G74590	AT3G09270
	GO:0097159	organic cyclic compound binding	295	923	7737	28362	0.0011	0.04	AT3G50060	AT5G58003	AT3G18750	AT1G63440	AT3G47950	AT5G06710	AT1G07510	AT5G20480	AT5G07990	AT3G23410	AT2G39730	AT4G35900	AT3G54460	AT4G15360	AT3G57980	AT1G76880	AT4G18750	AT5G23070	AT1G56280	AT4G29090	AT5G66320	AT5G12250	AT5G62790	AT1G79620	AT1G24030	AT5G67630	AT3G48530	AT5G17680	AT2G26080	AT1G07350	AT2G46950	AT4G14660	AT1G34300	AT4G26310	AT1G64940	AT2G28940	AT3G16030	AT1G24130	AT5G45970	AT3G50700	AT2G02820
	GO:1901363	heterocyclic compound binding	294	923	7718	28362	0.0012	0.042	AT3G50060	AT5G58003	AT3G18750	AT1G63440	AT3G47950	AT5G06710	AT1G07510	AT5G20480	AT5G07990	AT3G23410	AT2G39730	AT4G35900	AT3G54460	AT4G15360	AT3G57980	AT1G76880	AT4G18750	AT5G23070	AT1G56280	AT4G29090	AT5G66320	AT5G12250	AT5G62790	AT1G79620	AT1G24030	AT5G67630	AT3G48530	AT5G17680	AT2G26080	AT1G07350	AT2G46950	AT4G14660	AT1G34300	AT4G26310	AT1G64940	AT2G28940	AT3G16030	AT1G24130	AT5G45970	AT3G50700	AT2G02820
CC		PLASTID / CHLOROPLAST
	GO:0009507	chloroplast	202	923	4148	28362	4.4e-09	9.8e-07	AT4G15560	AT5G64430	AT2G39730	AT5G22400	AT2G30100	AT4G18750	AT4G14180	AT5G23070	AT5G17230	AT1G08070	AT1G69040	AT1G79460	AT5G66450	AT1G23740	AT5G15450	AT5G62790	AT1G07510	AT5G23960	AT2G26080	AT4G21210	AT5G49740	AT4G26310	AT5G43260	AT4G20360	AT5G60600	AT5G35100	AT5G34930	AT4G23810	AT3G13310	AT4G12300	AT5G45840	AT3G29290	AT3G29310	AT1G10522	AT5G20140	AT3G15095	AT1G31690	AT4G28660	AT3G61530	AT1G22410	AT1G53280
	GO:0009536	plastid	203	923	4213	28362	9e-09	1.5e-06	AT4G15560	AT5G64430	AT2G39730	AT5G22400	AT2G30100	AT4G18750	AT4G14180	AT5G23070	AT5G17230	AT1G08070	AT1G69040	AT1G79460	AT5G66450	AT1G23740	AT5G15450	AT5G62790	AT1G07510	AT5G23960	AT2G26080	AT4G21210	AT5G49740	AT4G26310	AT5G43260	AT4G20360	AT5G60600	AT5G35100	AT5G34930	AT4G23810	AT3G13310	AT4G12300	AT5G45840	AT3G29290	AT3G29310	AT1G10522	AT5G20140	AT3G15095	AT1G31690	AT4G28660	AT3G61530	AT1G22410	AT1G53280
	GO:0009570	chloroplast stroma	46	923	740	28362	5e-05	0.0029	AT4G15560	AT4G24830	AT1G14810	AT5G58330	AT2G31670	AT5G49910	AT3G61320	AT1G12230	AT3G15360	AT4G21860	AT4G32770	AT4G28660	AT1G23740	AT2G25140	AT5G62790	AT5G17230	AT5G19855	AT4G20990	AT3G04790	AT4G21210	AT5G15450	AT4G20360	AT5G60600	AT3G25860	AT3G02630	AT2G39730	AT1G78380	AT5G16710	AT3G09650	AT1G10522	AT4G35630	AT4G39970	AT2G45300	AT3G55760	AT5G56000	AT1G74960	AT1G53280	AT4G37000	AT1G08250	AT1G79460	AT3G10670
	GO:0044435	plastid part	76	923	1455	28362	6.5e-05	0.0033	AT1G78380	AT4G15560	AT1G11840	AT5G64430	AT4G35090	AT5G64290	AT5G04490	AT4G33510	AT1G14810	AT4G20990	AT2G31670	AT5G42960	AT4G28660	AT5G49910	AT3G61320	AT2G05620	AT1G12230	AT4G35630	AT3G15360	AT4G21860	AT4G02510	AT4G32770	AT5G66450	AT1G23740	AT4G24830	AT3G61870	AT2G25140	AT5G62790	AT1G07510	AT5G19855	AT5G67030	AT3G04790	AT2G26080	AT4G21210	AT5G54180	AT1G14345	AT5G58330	AT5G49740	AT4G20360	AT1G59870	AT5G60600
	GO:0009532	plastid stroma	47	923	774	28362	7e-05	0.0033	AT4G15560	AT4G24830	AT1G14810	AT5G58330	AT2G31670	AT5G49910	AT3G61320	AT1G12230	AT3G15360	AT4G21860	AT4G32770	AT4G28660	AT1G23740	AT2G25140	AT5G62790	AT5G17230	AT5G19855	AT4G20990	AT3G04790	AT4G21210	AT5G54180	AT5G15450	AT4G20360	AT5G60600	AT3G25860	AT3G02630	AT2G39730	AT1G78380	AT5G16710	AT3G09650	AT1G10522	AT4G35630	AT4G39970	AT2G45300	AT3G55760	AT5G56000	AT1G74960	AT1G53280	AT4G37000	AT1G08250	AT1G79460
	GO:0044434	chloroplast part	74	923	1419	28362	8.5e-05	0.0038	AT4G15560	AT1G11840	AT5G64430	AT5G17230	AT5G64290	AT5G04490	AT4G33510	AT1G14810	AT4G20990	AT2G31670	AT5G42960	AT4G28660	AT5G49910	AT3G61320	AT2G05620	AT1G12230	AT4G35630	AT3G15360	AT4G21860	AT4G02510	AT4G32770	AT5G66450	AT1G23740	AT4G24830	AT3G61870	AT2G25140	AT5G62790	AT1G07510	AT5G19855	AT5G67030	AT3G04790	AT2G26080	AT4G21210	AT5G49740	AT1G14345	AT5G58330	AT5G15450	AT4G20360	AT1G59870	AT5G60600	AT3G25860
	GO:0009526	plastid envelope	42	923	707	28362	0.00026	0.0091	AT1G12230	AT1G11840	AT5G64430	AT4G35090	AT5G64290	AT5G04490	AT5G58330	AT5G42960	AT5G67030	AT3G61320	AT3G15360	AT1G59870	AT4G32770	AT5G66450	AT1G23740	AT3G61870	AT2G25140	AT5G17230	AT2G39730	AT3G04790	AT2G26080	AT5G49740	AT4G20360	AT5G60600	AT3G25860	AT5G43860	AT4G02510	AT5G16710	AT1G32080	AT3G25690	AT4G39970	AT4G27070	AT5G43530	AT2G33740	AT5G20140	AT2G18950	AT4G37000	AT1G26910	AT2G36835	AT2G36830	AT4G37930
	GO:0009941	chloroplast envelope	40	923	688	28362	0.00054	0.016	AT1G12230	AT1G11840	AT5G64430	AT5G64290	AT5G04490	AT5G58330	AT5G42960	AT5G67030	AT3G61320	AT3G15360	AT1G59870	AT4G32770	AT5G66450	AT1G23740	AT3G61870	AT2G25140	AT5G17230	AT2G39730	AT3G04790	AT2G26080	AT5G49740	AT4G20360	AT5G60600	AT3G25860	AT5G43860	AT4G02510	AT5G16710	AT1G32080	AT3G25690	AT4G39970	AT5G43530	AT2G33740	AT5G20140	AT2G18950	AT4G37000	AT1G26910	AT2G36835	AT2G36830	AT4G27070	AT5G49910
CC		MEMBRANE
	GO:0016020	membrane	356	923	8532	28362	3.9e-08	5.1e-06	AT5G46050	AT3G21710	AT3G47950	AT1G76490	AT3G57270	AT4G15360	AT5G66450	AT3G13080	AT4G35470	AT5G49740	AT2G28940	AT5G43260	AT1G24130	AT5G64030	AT3G25860	AT4G12300	AT5G54380	AT1G75280	AT1G80180	AT4G24970	AT1G07180	AT5G67030	AT1G56190	AT1G15460	AT3G49220	AT4G37870	AT5G07440	AT3G10910	AT5G55950	AT2G46710	AT1G77120	AT4G36750	AT1G55120	AT4G37680	AT4G04970	AT3G12120	AT3G51970	AT3G06170	AT1G54610	AT5G03795	AT5G51560
	GO:0071944	cell periphery	202	923	4309	28362	7.6e-08	8.4e-06	AT5G46050	AT3G47950	AT1G22150	AT2G34930	AT4G36750	AT3G61220	AT3G57270	AT3G53810	AT2G18790	AT5G12250	AT3G63520	AT5G01410	AT5G19770	AT2G38290	AT4G25810	AT4G24580	AT4G35100	AT5G24080	AT1G24030	AT1G30870	AT4G35470	AT5G45380	AT2G20990	AT1G75280	AT5G65280	AT2G28940	AT1G24130	AT5G45970	AT5G20280	AT2G39730	AT5G38210	AT5G45840	AT2G45340	AT5G19740	AT5G47070	AT3G54200	AT5G54380	AT4G09720	AT1G18670	AT1G80180	AT3G07390
	GO:0005886	plasma membrane	170	923	3735	28362	6.1e-06	0.0005	AT5G46050	AT3G47950	AT1G22150	AT5G45380	AT4G36750	AT3G61220	AT3G57270	AT1G32080	AT2G18790	AT3G63520	AT5G01410	AT5G19770	AT2G38290	AT4G24580	AT4G35100	AT5G24080	AT1G24030	AT2G38100	AT4G35470	AT2G20990	AT1G75280	AT5G65280	AT2G28940	AT1G24130	AT5G45970	AT5G45840	AT2G45340	AT5G19740	AT5G47070	AT3G54200	AT5G54380	AT4G09720	AT1G18670	AT1G80180	AT3G07390	AT4G24730	AT1G63440	AT3G27580	AT3G52890	AT5G50380	AT1G15460
	GO:0044425	membrane part	250	923	5962	28362	9.5e-06	0.00063	AT5G46050	AT3G21710	AT1G63440	AT3G47950	AT1G22150	AT1G07510	AT5G45380	AT1G76490	AT5G07990	AT3G57270	AT1G28710	AT3G53810	AT4G15360	AT2G26450	AT5G56090	AT5G35695	AT2G38290	AT5G66450	AT4G14746	AT4G16790	AT4G35100	AT3G25140	AT5G55960	AT2G38100	AT4G13270	AT3G27230	AT3G57330	AT3G26590	AT2G20990	AT5G49740	AT4G32285	AT5G65280	AT5G43260	AT1G24130	AT5G64030	AT2G23200	AT5G42210	AT5G15050	AT3G50760	AT2G45340	AT5G36930
	GO:0031224	intrinsic component of membrane	235	923	5540	28362	9.2e-06	0.00063	AT5G46050	AT3G21710	AT3G47950	AT1G22150	AT1G07510	AT5G45380	AT5G07990	AT3G57270	AT1G28710	AT3G53810	AT4G15360	AT2G26450	AT5G35695	AT2G38290	AT5G66450	AT4G14746	AT4G16790	AT4G35100	AT3G25140	AT5G55960	AT2G38100	AT4G13270	AT3G27230	AT3G57330	AT3G26590	AT2G20990	AT5G49740	AT2G43540	AT5G43260	AT4G37250	AT5G64030	AT2G23200	AT5G42210	AT5G15050	AT3G50760	AT2G45340	AT5G36930	AT3G10960	AT3G54200	AT5G54380	AT2G29620
	GO:0016021	integral component of membrane	222	923	5324	28362	5.3e-05	0.0029	AT5G46050	AT3G21710	AT3G47950	AT1G22150	AT1G07510	AT5G45380	AT5G07990	AT1G28710	AT3G53810	AT4G15360	AT2G26450	AT5G35695	AT2G38290	AT5G66450	AT4G16790	AT4G35100	AT3G25140	AT5G55960	AT2G38100	AT4G13270	AT3G27230	AT3G57330	AT3G26590	AT2G20990	AT5G49740	AT2G43540	AT5G43260	AT4G37250	AT5G64030	AT2G23200	AT5G42210	AT5G15050	AT3G50760	AT2G45340	AT5G36930	AT3G10960	AT3G54200	AT5G54380	AT2G29620	AT1G79620	AT1G19440
	GO:0044459	plasma membrane part	30	923	428	28362	0.00015	0.0062	AT5G20635	AT4G27520	AT1G22150	AT4G13510	AT5G45380	AT3G63420	AT3G57270	AT3G20600	AT2G32300	AT3G22910	AT3G07040	AT4G24580	AT4G35100	AT5G55930	AT2G28260	AT3G57330	AT2G20990	AT1G24130	AT4G04970	AT4G27730	AT5G20230	AT1G18650	AT3G54200	AT2G02850	AT3G07390	AT2G24240	AT1G63440	AT2G36830	AT5G50120	AT1G15460
	GO:0031226	intrinsic component of plasma membrane	22	923	292	28362	0.00045	0.014	AT4G27520	AT1G22150	AT4G13510	AT3G57330	AT3G57270	AT3G20600	AT2G28260	AT3G22910	AT4G35100	AT5G55930	AT2G32300	AT5G45380	AT4G27730	AT5G20230	AT1G18650	AT3G54200	AT2G02850	AT3G07390	AT2G24240	AT1G63440	AT2G36830	AT1G15460
CC		CYTOPLASM AND INTRACELLULAR
	GO:0005737	cytoplasm	507	923	13406	28362	2.7e-06	0.00025	AT4G12560	AT1G06620	AT3G21710	AT4G15560	AT2G40890	AT1G76490	AT5G22400	AT4G14180	AT4G29090	AT5G66450	AT1G23740	AT5G23960	AT5G50600	AT5G49740	AT4G26310	AT5G43260	AT1G24130	AT5G64030	AT3G05500	AT3G25860	AT4G10960	AT4G12300	AT3G29290	AT1G10522	AT4G05050	AT3G62890	AT1G31690	AT1G75280	AT1G32330	AT1G07180	AT1G53280	AT4G38010	AT5G26600	AT3G02040	AT3G10670	AT1G56190	AT5G66520	AT5G17540	AT4G37870	AT1G03540	AT5G07440
	GO:0044444	cytoplasmic part	410	923	10923	28362	0.00018	0.007	AT3G21710	AT4G15560	AT2G40890	AT1G76490	AT5G22400	AT4G14180	AT4G29090	AT5G66450	AT1G23740	AT5G23960	AT5G50600	AT5G49740	AT4G26310	AT5G43260	AT5G64030	AT3G05500	AT3G25860	AT4G10960	AT4G12300	AT3G29290	AT1G10522	AT1G31690	AT1G07180	AT1G53280	AT4G38010	AT5G26600	AT3G02040	AT3G10670	AT1G56190	AT5G66520	AT4G37870	AT1G03540	AT5G07440	AT1G05260	AT5G01410	AT3G52155	AT5G43400	AT5G20230	AT1G77120	AT1G55120	AT3G02630
	GO:0044424	intracellular part	721	923	20693	28362	0.00023	0.0084	AT4G12560	AT1G06620	AT3G21710	AT4G15560	AT5G06710	AT5G10150	AT2G40890	AT1G76490	AT5G22400	AT3G57980	AT1G76880	AT4G14180	AT4G29090	AT5G66320	AT5G66450	AT1G23740	AT5G23960	AT2G29620	AT2G36840	AT5G50600	AT4G35470	AT5G49740	AT4G26310	AT5G43260	AT1G24130	AT5G64030	AT3G50700	AT3G25860	AT4G10960	AT5G23280	AT4G12300	AT3G29290	AT1G10522	AT4G05050	AT3G62890	AT1G31690	AT1G80630	AT1G75280	AT4G24970	AT1G07180	AT1G53280
	GO:0005622	intracellular	721	923	20721	28362	0.00029	0.0097	AT4G12560	AT1G06620	AT3G21710	AT4G15560	AT5G06710	AT5G10150	AT2G40890	AT1G76490	AT5G22400	AT3G57980	AT1G76880	AT4G14180	AT4G29090	AT5G66320	AT5G66450	AT1G23740	AT5G23960	AT2G29620	AT2G36840	AT5G50600	AT4G35470	AT5G49740	AT4G26310	AT5G43260	AT1G24130	AT5G64030	AT3G50700	AT3G25860	AT4G10960	AT5G23280	AT4G12300	AT3G29290	AT1G10522	AT4G05050	AT3G62890	AT1G31690	AT1G80630	AT1G75280	AT4G24970	AT1G07180	AT1G53280
CC		OTHERS
	GO:0044464	cell part	812	923	22662	28362	1e-10	3.6e-08	AT5G46050	AT1G06620	AT3G21710	AT4G15560	AT3G47950	AT5G06710	AT5G10150	AT2G40890	AT1G76490	AT3G57270	AT5G22400	AT3G57980	AT1G76880	AT4G14180	AT4G29090	AT5G66320	AT5G66450	AT1G23740	AT5G23960	AT2G29620	AT2G36840	AT5G50600	AT4G35470	AT5G49740	AT4G26310	AT2G28940	AT5G43260	AT1G24130	AT5G64030	AT3G50700	AT3G25860	AT4G10960	AT5G23280	AT4G12300	AT3G29290	AT1G10522	AT4G05050	AT5G54380	AT3G62890	AT1G31690	AT1G80630
	GO:0005623	cell	812	923	22664	28362	1.1e-10	3.6e-08	AT5G46050	AT1G06620	AT3G21710	AT4G15560	AT3G47950	AT5G06710	AT5G10150	AT2G40890	AT1G76490	AT3G57270	AT5G22400	AT3G57980	AT1G76880	AT4G14180	AT4G29090	AT5G66320	AT5G66450	AT1G23740	AT5G23960	AT2G29620	AT2G36840	AT5G50600	AT4G35470	AT5G49740	AT4G26310	AT2G28940	AT5G43260	AT1G24130	AT5G64030	AT3G50700	AT3G25860	AT4G10960	AT5G23280	AT4G12300	AT3G29290	AT1G10522	AT4G05050	AT5G54380	AT3G62890	AT1G31690	AT1G80630
[truncated: 771 more columns]

## Sheet: Table S8_GO-enrichment_Cluster1
Supplementary Table 8. Gene ontology enrichment of the differentially regulated genes present in Cluster 1 using their Arabidopsis putative orthologue. Corrected p-values for False Discovery Rate (FDR) are displayed for each GO term over-represented. Related terms were manually classified into general categories. Term type: BP= Biological Process; CC= Cellular Component; MF= Molecular Function.
term_type	GO_acc	Term	queryitem	querytotal	bgitem	bgtotal	pvalue	FDR	entries
BP		METABOLIC PROCESS
	GO:0044710	single-organism metabolic process	79	241	3970	28362	1.5e-13	2.4e-10	AT1G13440	AT5G16340	AT3G61750	AT5G51890	AT4G32260	AT3G48000	AT1G05260	AT5G20950	AT3G56040	AT3G22400	AT3G45660	AT5G25450	AT2G36690	AT1G17180	AT1G64520	AT5G44030	AT1G35190	AT4G15440	AT2G34500	AT1G77120	AT2G29130	AT1G23740	AT4G03560	AT5G09360	AT5G42650	AT5G52020	AT3G18660	AT5G23960	AT2G21100	AT3G19000	AT1G64940	AT4G37320	AT2G45550	AT1G74790	AT2G38080	AT5G14450	AT1G08280	AT1G54790	AT5G60020	AT2G26710	AT1G27440
	GO:0044699	single-organism process	132	241	9448	28362	8.1e-12	2.6e-09	AT1G13440	AT3G61750	AT2G34930	AT3G48000	AT3G17510	AT3G27960	AT4G21120	AT2G34500	AT2G29130	AT4G14740	AT1G23740	AT5G52020	AT3G03620	AT5G23960	AT4G15440	AT1G04820	AT1G64940	AT3G11080	AT5G14450	AT5G56300	AT1G05460	AT1G74030	AT2G04850	AT2G02390	AT1G02800	AT4G01070	AT5G09520	AT5G40320	AT3G62020	AT3G03530	AT4G33010	AT4G18780	AT4G31940	AT5G63380	AT2G05710	AT2G38110	AT2G29420	AT1G56600	AT2G47180	AT3G18290	AT2G38050
	GO:0044711	single-organism biosynthetic process	39	241	1735	28362	3.7e-08	4.5e-06	AT1G13440	AT4G32260	AT4G03560	AT5G20950	AT3G56040	AT5G44030	AT3G22400	AT2G34500	AT4G01070	AT5G42650	AT3G18660	AT5G23960	AT2G21100	AT1G19300	AT1G64940	AT2G45550	AT2G38080	AT5G60020	AT1G27440	AT1G64520	AT5G10600	AT1G32060	AT3G48280	AT1G68320	AT5G07990	AT2G46770	AT5G57850	AT5G54690	AT4G31940	AT5G63380	AT4G18780	AT2G38110	AT1G56600	AT2G47180	AT4G37320	AT2G38050	AT5G37600	AT3G26310	AT5G17420
	GO:0044248	cellular catabolic process	20	241	1024	28362	0.00058	0.019	AT5G60020	AT5G51890	AT2G29130	AT1G78380	AT4G01070	AT5G09360	AT5G14130	AT3G60220	AT2G02390	AT1G02800	AT1G05260	AT2G29420	AT3G03530	AT4G33010	AT1G17180	AT3G45010	AT1G64520	AT2G38080	AT3G09270	AT3G10910
	GO:0009056	catabolic process	25	241	1430	28362	0.00061	0.019	AT1G13440	AT5G14130	AT5G14450	AT1G05260	AT1G17180	AT3G45010	AT2G29130	AT5G09360	AT1G64520	AT2G38080	AT5G60020	AT5G51890	AT1G78380	AT1G74030	AT3G60220	AT2G02390	AT1G02800	AT4G01070	AT3G03530	AT4G33010	AT5G03820	AT2G29420	AT1G54790	AT3G09270	AT3G10910
	GO:0044763	single-organism cellular process	84	241	6591	28362	3.2e-05	0.0021	AT1G13440	AT4G35020	AT5G20950	AT5G16590	AT5G02420	AT2G34930	AT2G41420	AT5G40320	AT3G17510	AT3G56040	AT3G27960	AT1G15360	AT5G16340	AT3G45660	AT5G25450	AT1G17180	AT4G03560	AT2G46770	AT5G44030	AT1G05200	AT2G23150	AT4G15440	AT4G16370	AT3G22400	AT3G51030	AT1G77120	AT2G29130	AT4G14740	AT1G68320	AT4G01070	AT5G09360	AT5G42650	AT5G52020	AT3G18660	AT5G23960	AT2G21100	AT4G32260	AT1G04820	AT2G02390	AT3G11080	AT4G37320
	GO:0044712	single-organism catabolic process	16	241	585	28362	5.7e-05	0.0031	AT1G13440	AT5G60020	AT2G29130	AT1G78380	AT5G09360	AT1G74030	AT2G02390	AT5G14450	AT5G03820	AT2G29420	AT3G03530	AT4G33010	AT1G17180	AT2G38080	AT3G09270	AT1G54790
	GO:0051704	multi-organism process	29	241	1631	28362	0.00017	0.0073	AT1G13440	AT2G34930	AT5G44030	AT3G27960	AT1G16030	AT2G23150	AT3G22400	AT5G42650	AT5G52020	AT5G23960	AT4G32260	AT3G16030	AT1G05460	AT3G11480	AT1G02800	AT5G10600	AT5G16490	AT1G51800	AT1G32060	AT2G36450	AT2G46240	AT1G11330	AT3G12580	AT4G18780	AT1G60420	AT5G16590	AT5G52640	AT4G37320	AT1G65680
	GO:0008152	metabolic process	126	241	12035	28362	0.0014	0.036	AT1G13440	AT3G61750	AT3G48000	AT3G17510	AT2G34500	AT2G29130	AT1G23740	AT5G52020	AT5G23960	AT4G15440	AT1G64940	AT5G14450	AT1G11330	AT1G05460	AT1G74030	AT3G60220	AT1G64520	AT1G02800	AT4G01070	AT2G46770	AT3G03530	AT4G33010	AT4G18780	AT4G31940	AT5G63380	AT2G05710	AT2G38110	AT2G29420	AT1G56600	AT2G47180	AT3G18290	AT2G38050	AT5G15130	AT4G32260	AT1G05260	AT5G20950	AT5G25450	AT1G27440	AT1G17180	AT1G63850	AT2G23150
BP		RESPONSE TO STIMULUS
	GO:0009266	response to temperature stimulus	27	241	559	28362	1e-12	7.9e-10	AT1G52560	AT1G05260	AT3G05890	AT1G16030	AT1G05200	AT5G57560	AT1G53540	AT1G77120	AT1G23740	AT3G04880	AT1G54050	AT4G10250	AT3G53990	AT1G07400	AT4G27670	AT1G64520	AT1G74310	AT3G18990	AT5G20250	AT1G32060	AT2G46240	AT3G12580	AT2G32120	AT5G12020	AT1G56600	AT2G47180	AT5G52640
	GO:0009408	response to heat	17	241	199	28362	5e-12	2e-09	AT3G53990	AT1G07400	AT4G10250	AT3G12580	AT4G27670	AT1G52560	AT1G64520	AT5G12020	AT1G54050	AT1G74310	AT2G47180	AT5G52640	AT1G16030	AT2G32120	AT5G57560	AT1G53540	AT2G46240
	GO:0009409	response to cold	13	241	384	28362	3.6e-05	0.0022	AT3G53990	AT1G77120	AT1G23740	AT3G04880	AT1G05260	AT1G32060	AT1G56600	AT3G05890	AT2G47180	AT3G18990	AT1G05200	AT5G20250	AT5G57560
	GO:0006950	response to stress	71	241	3506	28362	2e-12	1e-09	AT1G13440	AT3G23600	AT1G53350	AT3G51030	AT5G51890	AT2G34930	AT3G22400	AT1G05260	AT3G17510	AT5G44030	AT3G27960	AT1G15360	AT3G05890	AT1G16030	AT1G05200	AT2G23150	AT4G15440	AT3G11480	AT1G66350	AT4G27670	AT1G77120	AT2G29130	AT3G07040	AT1G23740	AT5G42650	AT5G52020	AT3G04880	AT1G75230	AT1G54050	AT2G21100	AT4G32260	AT3G16030	AT4G01070	AT3G11080	AT4G37320	AT5G57560	AT5G16990	AT2G47710	AT5G52640	AT3G53990	AT1G07400
	GO:0050896	response to stimulus	95	241	6250	28362	1.1e-09	1.9e-07	AT1G13440	AT3G23600	AT1G53350	AT2G34930	AT3G48000	AT3G17510	AT3G27960	AT2G26710	AT2G29130	AT4G14740	AT1G23740	AT5G52020	AT3G03620	AT5G23960	AT4G15440	AT1G04820	AT3G11080	AT5G16990	AT1G05460	AT1G74030	AT1G64520	AT1G02800	AT5G20250	AT4G33010	AT4G31940	AT1G76650	AT2G32120	AT2G05710	AT2G29420	AT1G56600	AT2G47180	AT3G18290	AT2G38050	AT5G15130	AT4G32260	AT1G05260	AT1G17180	AT2G23150	AT1G77120	AT1G75230	AT4G00430
	GO:0009628	response to abiotic stimulus	46	241	2022	28362	1.2e-09	1.9e-07	AT3G53990	AT1G78380	AT3G23600	AT1G52560	AT1G05260	AT3G17510	AT1G15360	AT3G05890	AT1G16030	AT1G05200	AT5G57560	AT1G53540	AT1G77120	AT2G29130	AT1G23740	AT2G26710	AT3G04880	AT1G54050	AT1G04820	AT4G35020	AT4G00430	AT3G48590	AT1G07400	AT4G10250	AT5G18470	AT4G27670	AT1G64520	AT4G01070	AT2G46140	AT1G74310	AT3G18990	AT5G07990	AT5G20250	AT1G32060	AT2G46240	AT3G12580	AT1G66350	AT2G32120	AT4G18780	AT2G05710	AT5G12020
	GO:0006979	response to oxidative stress	21	241	453	28362	7.6e-10	1.5e-07	AT1G13440	AT1G77120	AT1G78380	AT4G27670	AT3G51030	AT1G07400	AT1G52560	AT2G32120	AT1G05260	AT2G05710	AT1G54050	AT1G74310	AT3G53990	AT1G56600	AT5G14130	AT2G47180	AT3G12580	AT5G20250	AT5G16990	AT5G51890	AT2G46240
	GO:0042542	response to hydrogen peroxide	9	241	60	28362	6.7e-09	9.7e-07	AT1G77120	AT3G12580	AT4G27670	AT1G52560	AT2G32120	AT1G54050	AT1G74310	AT2G47180	AT2G46240
	GO:0000302	response to reactive oxygen species	9	241	166	28362	1.9e-05	0.0013	AT1G77120	AT3G12580	AT4G27670	AT1G52560	AT2G32120	AT1G54050	AT1G74310	AT2G47180	AT2G46240
	GO:1901700	response to oxygen-containing compound	30	241	1557	28362	3.1e-05	0.002	AT4G18780	AT1G52560	AT1G05260	AT3G17510	AT1G15360	AT1G05200	AT5G57560	AT1G77120	AT2G29130	AT5G42650	AT1G54050	AT4G00430	AT1G78380	AT4G27670	AT2G46140	AT1G51800	AT1G74310	AT1G68320	AT5G20250	AT4G01250	AT2G46240	AT3G12580	AT1G66350	AT2G32120	AT2G26710	AT2G05710	AT4G08950	AT2G29420	AT1G56600	AT2G47180
	GO:0010035	response to inorganic substance	27	241	926	28362	4.3e-08	4.6e-06	AT1G13440	AT1G52560	AT3G48000	AT1G05260	AT1G15360	AT2G23150	AT1G77120	AT2G29130	AT1G54050	AT1G04820	AT4G00430	AT1G78380	AT4G27670	AT2G46140	AT1G74310	AT4G33010	AT2G46240	AT4G31940	AT3G12580	AT2G32120	AT4G18780	AT2G05710	AT1G60420	AT1G56600	AT1G60710	AT2G47180	AT3G09270
	GO:0042221	response to chemical	52	241	2853	28362	1.2e-07	1.2e-05	AT1G13440	AT4G18780	AT4G32260	AT3G48000	AT1G05260	AT3G17510	AT1G15360	AT1G17180	AT1G05200	AT2G23150	AT5G57560	AT3G51030	AT1G77120	AT2G29130	AT5G42650	AT5G52020	AT3G03620	AT1G54050	AT1G52560	AT1G04820	AT4G35020	AT4G00430	AT1G78380	AT4G27670	AT1G74030	AT1G64520	AT4G01070	AT2G46140	AT1G51800	AT1G74310	AT2G36450	AT1G68320	AT4G33010	AT1G60420	AT5G07990	AT5G20250	AT1G32060	AT2G46240	AT4G31940	AT3G12580	AT1G66350
	GO:0009644	response to high light intensity	9	241	76	28362	4.3e-08	4.6e-06	AT3G12580	AT4G27670	AT1G52560	AT2G32120	AT1G54050	AT1G74310	AT2G47180	AT2G21970	AT2G46240
	GO:0009642	response to light intensity	10	241	144	28362	8e-07	6.6e-05	AT3G12580	AT4G27670	AT1G52560	AT1G64520	AT1G54050	AT1G74310	AT2G47180	AT2G32120	AT2G21970	AT2G46240
	GO:0009416	response to light stimulus	17	241	744	28362	0.00027	0.01	AT3G48590	AT3G12580	AT4G27670	AT2G26710	AT1G52560	AT1G64520	AT3G04880	AT5G07990	AT1G54050	AT1G74310	AT2G47180	AT2G32120	AT2G38050	AT1G05200	AT5G20250	AT2G21970	AT2G46240
	GO:0009314	response to radiation	17	241	772	28362	0.00041	0.015	AT3G48590	AT3G12580	AT4G27670	AT2G26710	AT1G52560	AT1G64520	AT3G04880	AT5G07990	AT1G54050	AT1G74310	AT2G47180	AT2G32120	AT2G38050	AT1G05200	AT5G20250	AT2G21970	AT2G46240
	GO:0046686	response to cadmium ion	11	241	343	28362	0.00023	0.0089	AT1G13440	AT1G77120	AT1G78380	AT3G48000	AT2G05710	AT1G60420	AT1G60710	AT4G33010	AT1G04820	AT3G12580	AT3G09270
	GO:0010038	response to metal ion	13	241	481	28362	0.00031	0.011	AT1G13440	AT4G31940	AT1G78380	AT1G77120	AT3G48000	AT2G05710	AT1G60420	AT1G60710	AT4G33010	AT1G04820	AT3G12580	AT2G23150	AT3G09270
	GO:0009414	response to water deprivation	10	241	347	28362	0.00096	0.027	AT1G77120	AT2G29130	AT4G18780	AT1G78380	AT1G05260	AT2G46140	AT1G15360	AT1G56600	AT2G47180	AT4G00430
	GO:0009415	response to water	10	241	355	28362	0.0011	0.03	AT1G77120	AT2G29130	AT4G18780	AT1G78380	AT1G05260	AT2G46140	AT1G15360	AT1G56600	AT2G47180	AT4G00430
	GO:0009605	response to external stimulus	31	241	1582	28362	1.6e-05	0.0012	AT1G13440	AT2G34930	AT5G44030	AT1G16030	AT1G05200	AT2G23150	AT5G57560	AT3G22400	AT5G42650	AT5G52020	AT5G23960	AT4G32260	AT3G16030	AT4G35020	AT4G37320	AT1G78380	AT1G05460	AT1G02800	AT5G10600	AT3G11480	AT1G51800	AT1G32060	AT2G36450	AT1G68320	AT2G46240	AT3G12580	AT4G18780	AT1G60420	AT5G16590	AT5G52640	AT3G18290
	GO:0009407	toxin catabolic process	5	241	46	28362	7e-05	0.0036	AT2G29420	AT2G02390	AT1G78380	AT1G17180	AT3G09270
	GO:0009404	toxin metabolic process	5	241	60	28362	0.00022	0.0089	AT2G29420	AT2G02390	AT1G78380	AT1G17180	AT3G09270
	GO:0043207	response to external biotic stimulus	24	241	1212	28362	0.00013	0.0065	AT1G13440	AT2G34930	AT5G44030	AT1G16030	AT2G23150	AT3G22400	AT5G42650	AT5G52020	AT5G23960	AT4G32260	AT3G16030	AT1G05460	AT1G02800	AT5G10600	AT3G11480	AT1G51800	AT1G32060	AT2G36450	AT2G46240	AT3G12580	AT4G18780	AT5G16590	AT5G52640	AT4G37320
	GO:0051707	response to other organism	24	241	1210	28362	0.00013	0.0065	AT1G13440	AT2G34930	AT5G44030	AT1G16030	AT2G23150	AT3G22400	AT5G42650	AT5G52020	AT5G23960	AT4G32260	AT3G16030	AT1G05460	AT1G02800	AT5G10600	AT3G11480	AT1G51800	AT1G32060	AT2G36450	AT2G46240	AT3G12580	AT4G18780	AT5G16590	AT5G52640	AT4G37320
	GO:0009607	response to biotic stimulus	24	241	1253	28362	0.00022	0.0089	AT1G13440	AT2G34930	AT5G44030	AT1G16030	AT2G23150	AT3G22400	AT5G42650	AT5G52020	AT5G23960	AT4G32260	AT3G16030	AT1G05460	AT1G02800	AT5G10600	AT3G11480	AT1G51800	AT1G32060	AT2G36450	AT2G46240	AT3G12580	AT4G18780	AT5G16590	AT5G52640	AT4G37320
	GO:0006952	defense response	26	241	1566	28362	0.00099	0.028	AT1G13440	AT1G53350	AT2G34930	AT5G44030	AT3G27960	AT2G23150	AT3G22400	AT3G07040	AT5G42650	AT5G52020	AT2G21100	AT4G32260	AT3G16030	AT3G11080	AT1G05460	AT5G10600	AT3G11480	AT1G51800	AT1G32060	AT2G36450	AT4G01250	AT2G46240	AT4G18780	AT5G52640	AT4G37320	AT5G15130
BP		OXIDATION-REDUCTION PROCESS
	GO:0055114	oxidation-reduction process	42	241	1566	28362	5.8e-11	1.5e-08	AT1G13440	AT3G61750	AT5G14130	AT3G19000	AT3G48000	AT1G05260	AT3G22400	AT5G25450	AT1G35190	AT2G34500	AT1G77120	AT2G29130	AT1G23740	AT5G09360	AT5G42650	AT4G15440	AT1G64940	AT2G45550	AT1G74790	AT2G38080	AT5G16990	AT5G60020	AT5G51890	AT2G36690	AT1G78380	AT3G51030	AT2G04850	AT2G02390	AT5G10600	AT3G48280	AT4G33010	AT5G07990	AT4G31940	AT4G12290	AT2G26710	AT2G05710	AT1G60420	AT1G60710	AT5G24910	AT4G37320	AT2G38050
BP		CELL WALL BIOGENESIS, POLYSACHARIDES AND LIGNIN
	GO:0019748	secondary metabolic process	23	241	492	28362	9.8e-11	2.2e-08	AT1G64940	AT1G17180	AT2G29130	AT5G09360	AT5G52020	AT2G21100	AT4G01070	AT2G45550	AT2G38080	AT5G60020	AT1G78380	AT2G02390	AT5G10600	AT2G46770	AT3G48280	AT1G68320	AT5G07990	AT4G31940	AT4G18780	AT2G29420	AT4G37320	AT3G26310	AT3G09270
	GO:0044550	secondary metabolite biosynthetic process	13	241	311	28362		0.00032	AT4G31940	AT5G60020	AT5G07990	AT4G01070	AT5G10600	AT2G21100	AT3G48280	AT4G37320	AT1G64940	AT2G45550	AT2G46770	AT2G38080	AT3G26310
	GO:0090487	secondary metabolite catabolic process	5	241	46	28362	7e-05	0.0036	AT2G29420	AT2G02390	AT1G78380	AT1G17180	AT3G09270
	GO:0009834	plant-type secondary cell wall biogenesis	9	241	65	28362	1.3e-08	1.7e-06	AT5G03170	AT1G27440	AT5G15630	AT3G18660	AT5G44030	AT2G46770	AT4G18780	AT2G38080	AT5G17420
	GO:0042546	cell wall biogenesis	13	241	230	28362	1.7e-07	1.6e-05	AT5G03170	AT1G27440	AT5G15630	AT2G38080	AT4G18780	AT5G16490	AT5G44030	AT2G46770	AT1G19300	AT3G18660	AT5G57560	AT5G54690	AT5G17420
	GO:0071669	plant-type cell wall organization or biogenesis	13	241	256	28362	5.4e-07	4.7e-05	AT5G03170	AT1G27440	AT5G15630	AT3G18660	AT1G05260	AT5G16490	AT5G44030	AT2G46770	AT1G65680	AT4G18780	AT5G57560	AT2G38080	AT5G17420
	GO:0009832	plant-type cell wall biogenesis	10	241	160	28362	2e-06	0.00015	AT5G03170	AT1G27440	AT5G15630	AT4G18780	AT5G16490	AT5G44030	AT2G46770	AT3G18660	AT2G38080	AT5G17420
	GO:0071554	cell wall organization or biogenesis	18	241	704	28362	4.6e-05	0.0027	AT3G18660	AT5G03170	AT1G27440	AT2G38080	AT5G16490	AT1G02800	AT1G05260	AT5G20950	AT5G44030	AT2G46770	AT1G19300	AT1G65680	AT4G18780	AT5G57560	AT5G54690	AT1G48100	AT5G17420	AT5G15630
	GO:0016051	carbohydrate biosynthetic process	12	241	342	28362	5.2e-05	0.0029	AT1G13440	AT1G27440	AT1G19300	AT4G18780	AT5G20950	AT5G44030	AT1G32060	AT1G56600	AT2G47180	AT3G18660	AT5G54690	AT5G17420
	GO:0033692	cellular polysaccharide biosynthetic process	8	241	171	28362	0.00015	0.0068	AT1G27440	AT4G18780	AT5G20950	AT5G44030	AT1G19300	AT3G18660	AT5G54690	AT5G17420
	GO:0044264	cellular polysaccharide metabolic process	10	241	273	28362	0.00016	0.0071	AT1G27440	AT1G02800	AT4G18780	AT5G20950	AT5G44030	AT1G19300	AT3G18660	AT5G57560	AT5G54690	AT5G17420
	GO:0010410	hemicellulose metabolic process	6	241	96	28362	0.00023	0.0089	AT1G27440	AT3G18660	AT5G20950	AT1G19300	AT5G57560	AT5G54690
	GO:0044723	single-organism carbohydrate metabolic process	15	241	613	28362	0.00031	0.011	AT1G13440	AT1G27440	AT1G74030	AT1G19300	AT2G05710	AT1G08280	AT4G18780	AT5G20950	AT5G44030	AT1G32060	AT1G56600	AT2G47180	AT3G18660	AT5G54690	AT5G17420
	GO:0000271	polysaccharide biosynthetic process	8	241	202	28362	0.00043	0.015	AT1G27440	AT4G18780	AT5G20950	AT5G44030	AT1G19300	AT3G18660	AT5G54690	AT5G17420
	GO:0044036	cell wall macromolecule metabolic process	7	241	158	28362	0.00052	0.017	AT1G27440	AT3G18660	AT5G20950	AT1G19300	AT5G57560	AT5G54690	AT5G17420
	GO:0010383	cell wall polysaccharide metabolic process	6	241	118	28362	0.00066	0.02	AT1G27440	AT3G18660	AT5G20950	AT1G19300	AT5G57560	AT5G54690
	GO:0034637	cellular carbohydrate biosynthetic process	8	241	219	28362	0.00072	0.021	AT1G27440	AT4G18780	AT5G20950	AT5G44030	AT1G19300	AT3G18660	AT5G54690	AT5G17420
	GO:0044262	cellular carbohydrate metabolic process	11	241	407	28362	0.0009	0.026	AT1G27440	AT2G05710	AT1G02800	AT4G18780	AT5G20950	AT5G44030	AT1G19300	AT3G18660	AT5G57560	AT5G54690	AT5G17420
	GO:0005975	carbohydrate metabolic process	21	241	1144	28362	0.00092	0.027	AT1G13440	AT3G18660	AT1G27440	AT1G74030	AT1G19300	AT5G20950	AT1G02800	AT4G18780	AT2G05710	AT5G44030	AT1G32060	AT1G56600	AT1G08280	AT2G47180	AT3G04880	AT5G57560	AT5G20250	AT1G74790	AT5G54690	AT1G48100	AT5G17420
	GO:0009664	plant-type cell wall organization	6	241	131	28362	0.0011	0.03	AT5G15630	AT1G05260	AT5G16490	AT1G65680	AT5G57560	AT5G17420
	GO:0071555	cell wall organization	12	241	518	28362	0.0019	0.05	AT1G27440	AT5G15630	AT1G02800	AT1G05260	AT5G16490	AT3G18660	AT1G19300	AT1G65680	AT5G57560	AT5G54690	AT1G48100	AT5G17420
	GO:0009808	lignin metabolic process	6	241	95	28362	0.00022	0.0089	AT5G60020	AT2G29130	AT5G09360	AT2G46770	AT4G01070	AT2G38080
	GO:0009698	phenylpropanoid metabolic process	7	241	164	28362	0.00064	0.02	AT5G60020	AT2G29130	AT5G09360	AT2G21100	AT4G01070	AT2G46770	AT2G38080
MF		OXIDOREDUCTASE ACTIVITY
	GO:0016491	oxidoreductase activity	42	241	1547	28362	4e-11	1.5e-08	AT1G13440	AT4G03140	AT5G14130	AT3G19000	AT3G48000	AT1G05260	AT3G22400	AT5G25450	AT4G28220	AT1G35190	AT2G34500	AT1G77120	AT2G29130	AT1G23740	AT5G09360	AT5G42650	AT4G15440	AT1G64940	AT2G45550	AT1G74790	AT2G38080	AT5G16990	AT5G60020	AT5G51890	AT2G36690	AT1G78380	AT3G51030	AT2G02390	AT5G10600	AT3G48280	AT4G33010	AT5G07990	AT3G03980	AT4G31940	AT4G12290	AT2G26710	AT1G60420	AT1G60710	AT5G24910	AT4G37320	AT2G38050
	GO:0016705	oxidoreductase activity, acting on paired donors, with incorporation or reduction of molecular oxygen	16	241	407	28362	7.1e-07	4.7e-05	AT4G31940	AT2G26710	AT5G07990	AT2G36690	AT5G42650	AT3G19000	AT5G10600	AT3G26310	AT1G35190	AT4G15440	AT3G48280	AT5G24910	AT4G37320	AT1G64940	AT2G45550	AT2G34500
	GO:0019825	oxygen binding	12	241	234	28362	1.3e-06	5.4e-05	AT4G31940	AT2G26710	AT5G07990	AT5G42650	AT5G10600	AT3G26310	AT3G48280	AT5G24910	AT4G37320	AT1G64940	AT2G45550	AT2G34500
	GO:0004497	monooxygenase activity	13	241	305	28362	3.4e-06	0.00011	AT4G31940	AT2G26710	AT5G07990	AT5G42650	AT5G10600	AT3G26310	AT4G15440	AT3G48280	AT5G24910	AT4G37320	AT1G64940	AT2G45550	AT2G34500
	GO:0016679	oxidoreductase activity, acting on diphenols and related substances as donors	5	241	37	28362	2.7e-05	0.00065	AT5G60020	AT2G29130	AT2G38080	AT5G25450	AT5G09360
	GO:0016709	oxidoreductase activity, acting on paired donors, with incorporation or reduction of molecular oxygen, NAD(P)H as one donor, and incorporation of one atom of oxygen	8	241	198	28362	0.00038	0.0072	AT4G31940	AT1G64940	AT5G10600	AT3G48280	AT4G37320	AT5G07990	AT2G45550	AT3G26310
	GO:0004364	glutathione transferase activity	5	241	55	28362	0.00015	0.0032	AT2G29420	AT2G02390	AT1G78380	AT1G17180	AT3G09270
	GO:0016209	antioxidant activity	7	241	181	28362	0.0011	0.019	AT5G14130	AT1G78380	AT3G51030	AT5G51890	AT2G02390	AT1G05260	AT1G60420
MF		IRON AND OTHER IONS BINDING
	GO:0046906	tetrapyrrole binding	17	241	402	28362	1.2e-07	1.8e-05	AT4G31940	AT2G26710	AT5G07990	AT5G10600	AT5G42650	AT5G14130	AT1G05260	AT3G26310	AT4G15440	AT3G48280	AT5G51890	AT5G24910	AT4G37320	AT1G64940	AT2G45550	AT2G34500	AT2G21970
	GO:0020037	heme binding	16	241	360	28362	1.5e-07	1.8e-05	AT4G31940	AT2G26710	AT5G07990	AT5G10600	AT5G42650	AT1G05260	AT3G26310	AT4G15440	AT3G48280	AT5G14130	AT5G24910	AT4G37320	AT1G64940	AT2G45550	AT2G34500	AT5G51890
	GO:0043169	cation binding	59	241	3678	28362	1e-06	4.7e-05	AT1G13440	AT3G61750	AT5G56840	AT3G19000	AT5G39110	AT1G05260	AT5G40320	AT3G22400	AT2G37390	AT2G46495	AT3G10910	AT4G03560	AT1G35190	AT2G34500	AT1G77120	AT2G29130	AT1G23740	AT5G09360	AT5G42650	AT4G28220	AT3G18660	AT5G23960	AT4G27310	AT4G15440	AT5G56300	AT1G64940	AT2G04850	AT2G45550	AT2G38080	AT5G60020	AT5G51890	AT2G36690	AT4G37320	AT1G74030	AT3G60220	AT5G10600	AT3G11480	AT4G18780	AT5G44030	AT3G62020	AT5G14130
	GO:0005506	iron ion binding	14	241	317	28362	9.7e-07	4.7e-05	AT4G31940	AT2G26710	AT5G07990	AT4G37320	AT5G42650	AT5G10600	AT3G26310	AT4G15440	AT3G48280	AT5G24910	AT3G18290	AT1G64940	AT2G45550	AT2G34500
	GO:0046872	metal ion binding	59	241	3673	28362	1e-06	4.7e-05	AT1G13440	AT3G61750	AT5G56840	AT3G19000	AT5G39110	AT1G05260	AT5G40320	AT3G22400	AT2G37390	AT2G46495	AT3G10910	AT4G03560	AT1G35190	AT2G34500	AT1G77120	AT2G29130	AT1G23740	AT5G09360	AT5G42650	AT4G28220	AT3G18660	AT5G23960	AT4G27310	AT4G15440	AT5G56300	AT1G64940	AT2G04850	AT2G45550	AT2G38080	AT5G60020	AT5G51890	AT2G36690	AT4G37320	AT1G74030	AT3G60220	AT5G10600	AT3G11480	AT4G18780	AT5G44030	AT3G62020	AT5G14130
	GO:0043167	ion binding	59	241	3821	28362	3.5e-06	0.00011	AT1G13440	AT3G61750	AT5G56840	AT3G19000	AT5G39110	AT1G05260	AT5G40320	AT3G22400	AT2G37390	AT2G46495	AT3G10910	AT4G03560	AT1G35190	AT2G34500	AT1G77120	AT2G29130	AT1G23740	AT5G09360	AT5G42650	AT4G28220	AT3G18660	AT5G23960	AT4G27310	AT4G15440	AT5G56300	AT1G64940	AT2G04850	AT2G45550	AT2G38080	AT5G60020	AT5G51890	AT2G36690	AT4G37320	AT1G74030	AT3G60220	AT5G10600	AT3G11480	AT4G18780	AT5G44030	AT3G62020	AT5G14130
	GO:0046914	transition metal ion binding	37	241	1912	28362	3e-06	0.00011	AT1G13440	AT5G56840	AT5G39110	AT5G40320	AT2G37390	AT2G46495	AT3G10910	AT2G34500	AT1G77120	AT2G29130	AT1G23740	AT5G09360	AT5G42650	AT4G27310	AT4G15440	AT1G64940	AT2G45550	AT2G38080	AT5G60020	AT4G37320	AT3G60220	AT5G10600	AT3G62020	AT1G72230	AT5G07990	AT4G31940	AT3G48280	AT4G12290	AT1G26610	AT2G26710	AT2G05710	AT5G24910	AT5G26330	AT3G18290	AT5G37600	AT3G26310	AT5G17420
	GO:0005507	copper ion binding	10	241	238	28362	5.3e-05	0.0012	AT1G13440	AT5G60020	AT2G29130	AT4G12290	AT5G09360	AT2G05710	AT1G72230	AT5G37600	AT2G38080	AT5G26330
	GO:0022891	substrate-specific transmembrane transporter activity	18	241	916	28362	0.001	0.018	AT2G34660	AT1G11260	AT4G13420	AT4G32260	AT2G28315	AT4G03560	AT1G80310	AT1G76430	AT4G21120	AT2G42005	AT5G53130	AT5G25450	AT2G32830	AT4G00430	AT1G05200	AT2G23150	AT4G16370	AT4G17970
	GO:0022892	substrate-specific transporter activity	19	241	1045	28362	0.0018	0.028	AT2G34660	AT2G02040	AT1G11260	AT4G13420	AT4G32260	AT2G28315	AT4G03560	AT1G80310	AT1G76430	AT4G21120	AT2G42005	AT5G53130	AT5G25450	AT2G32830	AT4G00430	AT1G05200	AT2G23150	AT4G16370	AT4G17970
	GO:0015075	ion transmembrane transporter activity	14	241	629	28362	0.0012	0.02	AT1G11260	AT4G13420	AT4G32260	AT4G03560	AT1G80310	AT1G76430	AT4G21120	AT5G53130	AT5G25450	AT2G32830	AT1G05200	AT2G23150	AT4G16370	AT4G17970
	GO:0008509	anion transmembrane transporter activity	6	241	164	28362	0.0033	0.049	AT1G76430	AT1G80310	AT4G21120	AT2G32830	AT2G23150	AT4G17970
MF		GLYCOSYLTRANSFERASE ACTIVITY
	GO:0008194	UDP-glycosyltransferase activity	12	241	273	28362	6.1e-06	0.00017	AT1G27440	AT4G01070	AT1G19300	AT4G18780	AT5G44030	AT1G56600	AT2G47180	AT5G12890	AT3G18660	AT2G30150	AT5G54690	AT5G17420
	GO:0016758	transferase activity, transferring hexosyl groups	14	241	382	28362	7.7e-06	0.0002	AT1G27440	AT4G01070	AT1G19300	AT1G08280	AT4G18780	AT5G44030	AT5G20250	AT1G56600	AT2G47180	AT3G18660	AT2G30150	AT5G57560	AT5G54690	AT5G17420
	GO:0016757	transferase activity, transferring glycosyl groups	16	241	654	28362	0.0002	0.004	AT2G37730	AT4G01070	AT1G27440	AT1G19300	AT1G08280	AT4G18780	AT5G44030	AT5G20250	AT1G56600	AT2G47180	AT5G12890	AT3G18660	AT2G30150	AT5G57560	AT5G54690	AT5G17420
MF		OTHERS
	GO:0003824	catalytic activity	114	241	9101	28362	7.1e-07	4.7e-05	AT1G13440	AT2G37730	AT3G48000	AT3G17510	AT3G23600	AT1G64300	AT2G34500	AT2G29130	AT1G23740	AT5G24080	AT5G23960	AT4G15440	AT1G64940	AT3G11080	AT5G14450	AT5G56300	AT1G05460	AT4G03200	AT3G60220	AT1G64520	AT1G02800	AT4G01070	AT4G02340	AT5G20250	AT3G03530	AT4G33010	AT4G18780	AT3G03980	AT4G31940	AT5G63380	AT2G05710	AT2G38110	AT2G29420	AT1G56600	AT2G47180	AT3G18290	AT2G38050	AT3G07310	AT3G09270	AT4G32260	AT1G05260
CC		CELL WALL
	GO:0071944	cell periphery	73	241	4309	28362	3e-09	6.2e-07	AT1G13440	AT4G37450	AT1G78380	AT3G23600	AT2G02040	AT5G53130	AT2G41420	AT1G05260	AT5G20950	AT5G44030	AT3G27960	AT4G21120	AT3G45660	AT2G46140	AT1G16030	AT1G05200	AT5G57560	AT4G16370	AT1G09070	AT1G77120	AT3G07040	AT1G11260	AT5G16590	AT5G24080	AT3G03620	AT3G50390	AT2G42005	AT2G34930	AT2G32830	AT3G44150	AT1G04820	AT4G35020	AT4G00430	AT3G16030	AT1G74790	AT5G59730	AT1G48100	AT2G47710	AT5G52640	AT3G53990	AT5G03170
	GO:0048046	apoplast	17	241	486	28362	1.5e-06	8.1e-05	AT5G60020	AT2G29130	AT3G23600	AT1G23740	AT3G51030	AT5G09360	AT4G08950	AT2G46140	AT5G39110	AT2G38080	AT5G20950	AT2G21100	AT3G62020	AT4G33010	AT3G12580	AT1G32060	AT5G57560
	GO:0030312	external encapsulating structure	20	241	706	28362	4e-06	0.00016	AT1G13440	AT4G18780	AT5G18470	AT1G16030	AT2G34930	AT5G20950	AT5G14450	AT1G05260	AT2G05710	AT4G08950	AT3G62020	AT5G16590	AT5G52640	AT1G04820	AT1G65680	AT5G37600	AT3G12580	AT5G57560	AT1G48100	AT1G21680
	GO:0005618	cell wall	20	241	706	28362	4e-06	0.00016	AT1G13440	AT4G18780	AT5G18470	AT1G16030	AT2G34930	AT5G20950	AT5G14450	AT1G05260	AT2G05710	AT4G08950	AT3G62020	AT5G16590	AT5G52640	AT1G04820	AT1G65680	AT5G37600	AT3G12580	AT5G57560	AT1G48100	AT1G21680
	GO:0005576	extracellular region	46	241	2954	28362	4.5e-05	0.0015	AT5G60020	AT3G23600	AT5G37540	AT5G14450	AT1G05260	AT5G20950	AT2G46495	AT3G19690	AT3G45010	AT1G05200	AT5G57560	AT2G34500	AT2G29130	AT2G39710	AT1G23740	AT3G49780	AT5G09360	AT4G25780	AT2G21100	AT3G44150	AT2G38080	AT5G39110	AT3G61750	AT5G51890	AT3G51030	AT4G03200	AT4G08950	AT2G04850	AT2G46140	AT1G02800	AT3G17130	AT5G42930	AT1G32060	AT3G62020	AT5G14130	AT4G33010	AT5G07990	AT3G48280	AT4G12290	AT3G12580	AT5G03820
CC		MEMBRANE
	GO:0016020	membrane	116	241	8532	28362	3.8e-09	6.2e-07	AT1G13440	AT2G21970	AT2G37730	AT3G17510	AT3G27960	AT4G21120	AT3G23600	AT1G18000	AT1G61260	AT4G14740	AT5G24080	AT3G03620	AT3G44150	AT1G04820	AT1G64940	AT3G11080	AT5G09995	AT5G16990	AT5G03170	AT3G60220	AT5G07330	AT3G03530	AT4G31940	AT1G76650	AT2G05710	AT2G38110	AT3G18290	AT2G38050	AT4G32260	AT2G41420	AT5G20950	AT5G25450	AT3G10910	AT2G23150	AT1G77120	AT2G34500	AT2G32830	AT4G00430	AT2G45550	AT1G27440	AT5G18470
	GO:0044425	membrane part	85	241	5962	28362	2.8e-07	2.3e-05	AT4G37450	AT3G61750	AT2G02040	AT5G61340	AT5G37540	AT5G53130	AT2G41420	AT3G48660	AT5G44030	AT4G21120	AT3G45660	AT5G25450	AT2G37730	AT5G09995	AT3G10910	AT3G50390	AT1G05200	AT2G23150	AT1G18000	AT4G16370	AT2G34500	AT1G09070	AT5G17420	AT4G14740	AT1G11260	AT3G02430	AT1G11330	AT4G28220	AT3G03620	AT4G03560	AT1G61260	AT2G42005	AT4G32260	AT2G32830	AT3G16030	AT5G16590	AT3G11080	AT1G31130	AT2G45550	AT1G74790	AT1G19300
	GO:0031224	intrinsic component of membrane	81	241	5540	28362	2.2e-07	2.3e-05	AT4G37450	AT3G61750	AT2G02040	AT5G61340	AT5G37540	AT5G53130	AT2G41420	AT3G48660	AT5G44030	AT4G21120	AT3G45660	AT5G25450	AT2G37730	AT5G09995	AT3G10910	AT1G05200	AT2G23150	AT1G18000	AT4G16370	AT2G34500	AT1G09070	AT5G17420	AT4G14740	AT1G11260	AT3G02430	AT1G11330	AT3G03620	AT4G03560	AT1G61260	AT2G42005	AT4G32260	AT2G32830	AT3G16030	AT5G16590	AT3G11080	AT1G31130	AT2G45550	AT1G74790	AT1G19300	AT5G03170	AT1G27440
	GO:0005886	plasma membrane	60	241	3735	28362	7.8e-07	5.1e-05	AT1G13440	AT4G37450	AT1G78380	AT3G23600	AT2G02040	AT5G53130	AT2G41420	AT4G03560	AT3G17510	AT5G44030	AT3G27960	AT4G21120	AT3G45660	AT1G16030	AT1G05200	AT4G16370	AT1G09070	AT1G77120	AT3G07040	AT1G11260	AT5G16590	AT5G24080	AT3G03620	AT3G50390	AT2G42005	AT2G32830	AT3G44150	AT1G04820	AT4G35020	AT4G00430	AT3G16030	AT1G74790	AT5G16990	AT2G47710	AT5G52640	AT3G53990	AT5G03170	AT5G18470	AT5G15630	AT4G13420	AT2G46140
	GO:0016021	integral component of membrane	73	241	5324	28362	1.2e-05	0.00045	AT3G61750	AT2G02040	AT5G61340	AT5G37540	AT5G53130	AT2G41420	AT3G48660	AT5G44030	AT4G21120	AT3G45660	AT5G25450	AT2G37730	AT3G10910	AT1G05200	AT2G23150	AT1G18000	AT4G16370	AT2G34500	AT1G09070	AT4G14740	AT1G11260	AT3G02430	AT1G11330	AT3G03620	AT4G03560	AT1G61260	AT2G42005	AT4G32260	AT2G32830	AT3G16030	AT5G16590	AT3G11080	AT1G31130	AT2G45550	AT5G09995	AT1G19300	AT2G34660	AT1G27440	AT1G69910	AT4G13420	AT3G60220
CC		GOLGI APPARATUS
	GO:0005794	Golgi apparatus	21	241	1182	28362	0.0014	0.041	AT2G37730	AT3G12580	AT2G02040	AT3G49780	AT4G08950	AT1G08280	AT4G18780	AT4G03560	AT5G44030	AT4G12290	AT3G48280	AT1G19300	AT1G27440	AT1G31130	AT2G47710	AT3G18660	AT2G28315	AT2G23150	AT5G57560	AT5G54690	AT5G17420
[truncated: 91 more columns]
